# Supplementary material for: Molecular insights into genome-wide association studies of chronic kidney disease-defining traits
Source: Nat Commun. 2018 Nov 22;9:4800. doi: 10.1038/s41467-018-07260-4 (PMC6250666; doi:10.1038/s41467-018-07260-4)
Supplement: Supplementary file 3 — Supplementary Data 1 [file 41467_2018_7260_MOESM3_ESM.xlsx]

## Sheet: Sheet1
Supplementary data 1. Best transcriptionally active single nucleotide variant for each kidney eGene identified in the analysis of TRANSLATE Study and TCGA.
eSNP - single nucleotide variant with at least one expression partner gene (eGene), Beta - regression coefficient from multiple regression model in cis-eQTL analysis, SE - standard error, P-value - level of statistical significance for an association between the gene and best eSNP, Permutation corrected P-value - permutation corrected level of statistical significance for an association between t…
Ensembl gene	HGNC gene symbol	Chromosome	Gene start position	Gene end position	Chromosone:position	Best eSNP chr position	Beta	SE	P-value	Permutation corrected P-value	qvalue
ENSG00000164308	ERAP2	5	96211643	96255420	5:96252432	96252432	1.187	0.032	3.737e-304	0.00049975	0.00267943
ENSG00000203875	SNHG5	6	86370668	86388454	6:86387888	86387888	0.872	0.027	2.0714e-233	0.00049975	0.00267943
ENSG00000237651	C2orf74	2	61372203	61391964	2:61372507	61372507	0.93	0.032	3.61e-189	0.00049975	0.00267943
ENSG00000198468	FLVCR1-AS1	1	213025450	213031430	1:213039831	213039831	1.123	0.04	3.69e-176	0.00049975	0.00267943
ENSG00000197728	RPS26	12	56435637	56438459	12:56435929	56435929	-0.836	0.03	1.13e-170	0.00049975	0.00267943
ENSG00000226752	PSMD5-AS1	9	123587106	123616663	9:123572038	123572038	-1.073	0.039	6.56e-170	0.00049975	0.00267943
ENSG00000013573	DDX11	12	31226779	31257725	12:31244846	31244846	-0.943	0.034	9.05e-165	0.00049975	0.00267943
ENSG00000180155	LYNX1	8	143845752	143857443	8:143858846	143858846	0.96	0.035	3.46e-164	0.00049975	0.00267943
ENSG00000160221	C21orf33	21	45553487	45565605	21:45553596	45553596	-1.288	0.047	1.34e-162	0.00049975	0.00267943
ENSG00000250529	CTD-2247C11.5	5	5069305	5078424	5:5078313	5078313	1.029	0.04	6.32e-149	0.00049975	0.00267943
ENSG00000166435	XRRA1	11	74518784	74660245	11:74644305	74644305	0.96	0.04	4.61e-130	0.00049975	0.00267943
ENSG00000269893	SNHG8	4	119199864	119200978	4:119200274	119200274	0.891	0.037	4.89e-129	0.00049975	0.00267943
ENSG00000241186	TDGF1	3	46616045	46668033	3:46617337	46617337	0.919	0.039	2.9e-125	0.00049975	0.00267943
ENSG00000163682	RPL9	4	39455744	39460568	4:39452499	39452499	-0.9	0.038	5.79e-121	0.00049975	0.00267943
ENSG00000119943	PYROXD2	10	100143322	100174941	10:100146895	100146895	0.967	0.042	6.32e-120	0.00049975	0.00267943
ENSG00000251381	LINC00958	11	12983389	13011095	11:13010440	13010440	-1.139	0.05	2.99e-116	0.00049975	0.00267943
ENSG00000214401	KANSL1-AS1	17	44270942	44274089	17:44230269	44230269	1.276	0.056	1.43e-113	0.00049975	0.00267943
ENSG00000237541	HLA-DQA2	6	32709119	32714992	6:32606244	32606244	1.505	0.068	9.42e-109	0.00049975	0.00267943
ENSG00000117226	GBP3	1	89472349	89488577	1:89481583	89481583	-1.072	0.049	1.04e-106	0.00049975	0.00267943
ENSG00000165985	C1QL3	10	16555742	16564004	10:16554254	16554254	1.017	0.047	5.25e-105	0.00049975	0.00267943
ENSG00000179399	GPC5	13	92631696	93525935	13:92756033	92756033	0.828	0.039	9.26e-102	0.00049975	0.00267943
ENSG00000204525	HLA-C	6	31236526	31239907	6:31236339	31236339	-1.031	0.048	1.96e-100	0.00049975	0.00267943
ENSG00000172478	C2orf54	2	241825465	241836306	2:241837000	241837000	0.863	0.041	1.19e-97	0.00049975	0.00267943
ENSG00000144746	ARL6IP5	3	69134095	69155217	3:69154343	69154343	-0.609	0.03	8.85e-93	0.00049975	0.00267943
ENSG00000142856	ITGB3BP	1	63906441	64059392	1:64069495	64069495	-0.818	0.041	6.85e-90	0.00049975	0.00267943
ENSG00000203666	EFCAB2	1	245133007	245290466	1:245133662	245133662	-1.109	0.056	9.73e-89	0.00049975	0.00267943
ENSG00000228506	RP11-98I9.4	6	99872798	99879249	6:99892779	99892779	0.854	0.044	3.28e-84	0.00049975	0.00267943
ENSG00000155542	SETD9	5	56205087	56221359	5:56243685	56243685	-0.884	0.046	8.66e-84	0.00049975	0.00267943
ENSG00000254614	AP003068.23	11	64945077	64949305	11:64944182	64944182	-0.809	0.042	2.86e-83	0.00049975	0.00267943
ENSG00000144115	THNSL2	2	88469814	88486155	2:88469770	88469770	1.033	0.054	1.42e-81	0.00049975	0.00267943
ENSG00000248049	UBA6-AS1	4	68566998	68946670	4:68555508	68555508	-0.998	0.052	2.87e-81	0.00049975	0.00267943
ENSG00000234155	RP11-30P6.6	6	86096937	86099904	6:86106881	86106881	-0.709	0.037	3.18e-81	0.00049975	0.00267943
ENSG00000229043	AC091729.9	7	1200010	1204903	7:1205889	1205889	-0.916	0.048	6.29e-80	0.00049975	0.00267943
ENSG00000139192	TAPBPL	12	6560856	6575683	12:6569983	6569983	0.647	0.034	7.48e-79	0.00049975	0.00267943
ENSG00000164346	NSA2	5	74062816	74075938	5:74061244	74061244	1.111	0.059	1.09e-78	0.00049975	0.00267943
ENSG00000106367	AP1S1	7	100797678	100804877	7:100809458	100809458	0.929	0.05	2.08e-78	0.00049975	0.00267943
ENSG00000239335	LLPH-AS1	12	66524531	66528229	12:66571266	66571266	-1.01	0.054	2.24e-78	0.00049975	0.00267943
ENSG00000227403	AC009299.3	2	162101250	162105561	2:162101261	162101261	-1.074	0.057	7.32e-78	0.00049975	0.00267943
ENSG00000180481	GLIPR1L2	12	75784850	75826468	12:75810898	75810898	-0.832	0.045	1.99e-77	0.00049975	0.00267943
ENSG00000165171	WBSCR27	7	73248920	73256865	7:73258289	73258289	-0.992	0.053	3.08e-77	0.00049975	0.00267943
ENSG00000170291	ELP5	17	7154735	7163259	17:7145981	7145981	0.668	0.036	3.99e-77	0.00049975	0.00267943
ENSG00000214425	LRRC37A4P	17	43584107	43627701	17:43892788	43892788	-0.835	0.045	2.11e-76	0.00049975	0.00267943
ENSG00000214941	ZSWIM7	17	15879874	15903031	17:15879303	15879303	-0.803	0.044	4.83e-76	0.00049975	0.00267943
ENSG00000186230	ZNF749	19	57946697	57956853	19:57939619	57939619	1.004	0.055	9.86e-76	0.00049975	0.00267943
ENSG00000198502	HLA-DRB5	6	32485120	32498064	6:32454968	32454968	-1.523	0.083	1.97e-75	0.00049975	0.00267943
ENSG00000223496	EXOSC6	16	70280681	70285833	16:70393756	70393756	-0.724	0.039	2.96e-75	0.00049975	0.00267943
ENSG00000223387	RP11-408H1.3	3	172278678	172313397	3:172314517	172314517	0.927	0.051	2.33e-73	0.00049975	0.00267943
ENSG00000141560	FN3KRP	17	80674559	80688204	17:80675105	80675105	-0.582	0.032	2.42e-73	0.00049975	0.00267943
ENSG00000204876	AC021218.2	7	155755326	155759037	7:155753928	155753928	0.851	0.047	4.69e-72	0.00049975	0.00267943
ENSG00000099377	HSD3B7	16	30996528	31000473	16:30968589	30968589	-0.502	0.028	8.72e-72	0.00049975	0.00267943
ENSG00000117322	CR2	1	207627575	207663240	1:207653106	207653106	0.852	0.048	6.55e-70	0.00049975	0.00267943
ENSG00000198130	HIBCH	2	191054461	191208919	2:191184475	191184475	0.465	0.026	2.09e-69	0.00049975	0.00267943
ENSG00000196236	XPNPEP3	22	41253081	41328819	22:41256802	41256802	0.663	0.038	4.75e-69	0.00049975	0.00267943
ENSG00000151632	AKR1C2	10	4964756	5177418	10:5017641	5017641	1.098	0.063	4.15e-67	0.00049975	0.00267943
ENSG00000214078	CPNE1	20	34213953	34252878	20:34221155	34221155	-0.825	0.048	3.29e-65	0.00049975	0.00267943
ENSG00000105854	PON2	7	95034175	95064641	7:95076247	95076247	-0.686	0.04	6.81e-65	0.00049975	0.00267943
ENSG00000234171	RNASEH1-AS1	2	3606082	3609335	2:3609064	3609064	-0.606	0.036	1.19e-64	0.00049975	0.00267943
ENSG00000093072	CECR1	22	17659680	17702879	22:17680971	17680971	0.832	0.049	2.56e-64	0.00049975	0.00267943
ENSG00000249572	CTD-2203K17.1	5	33424131	33440725	5:33440306	33440306	-0.975	0.058	3.08e-64	0.00049975	0.00267943
ENSG00000124587	PEX6	6	42931608	42946958	6:42955749	42955749	0.638	0.038	3.36e-64	0.00049975	0.00267943
ENSG00000181031	RPH3AL	17	62180	236045	17:66675	66675	-0.888	0.053	3.06e-63	0.00049975	0.00267943
ENSG00000134824	FADS2	11	61560452	61634826	11:61595564	61595564	1.088	0.065	1.39e-62	0.00049975	0.00267943
ENSG00000170430	MGMT	10	131265448	131566271	10:131445027	131445027	-0.597	0.036	1.4e-62	0.00049975	0.00267943
ENSG00000251022	THAP9-AS1	4	83814162	83822113	4:83944060	83944060	-0.923	0.055	1.67e-62	0.00049975	0.00267943
ENSG00000143036	SLC44A3	1	95285898	95360802	1:95298666	95298666	0.792	0.048	2.36e-62	0.00049975	0.00267943
ENSG00000250919	UGT2B26P	4	69893549	69910296	4:69922349	69922349	-0.929	0.056	3.18e-62	0.00049975	0.00267943
ENSG00000235142	RP1-60O19.1	6	107165327	107235416	6:107220167	107220167	0.733	0.044	4.64e-62	0.00049975	0.00267943
ENSG00000187624	C17orf97	17	260118	280853	17:259304	259304	0.641	0.039	5.03e-62	0.00049975	0.00267943
ENSG00000259065	RP5-1021I20.1	14	74254063	74269973	14:74272391	74272391	1.195	0.072	1.04e-61	0.00049975	0.00267943
ENSG00000134202	GSTM3	1	110276554	110283660	1:110282972	110282972	0.526	0.032	2.12e-61	0.00049975	0.00267943
ENSG00000041802	LSG1	3	194361517	194393206	3:194369580	194369580	1.036	0.063	4.2e-61	0.00049975	0.00267943
ENSG00000261584	RP11-457M11.5	6	26686469	26688192	6:26906789	26906789	-1.011	0.062	1.08e-60	0.00049975	0.00267943
ENSG00000254859	RP11-661A12.5	8	144624143	144631899	8:144601299	144601299	-0.963	0.059	4.81e-60	0.00049975	0.00267943
ENSG00000149084	HSD17B12	11	43577986	43878167	11:43877934	43877934	-0.594	0.037	1.33e-58	0.00049975	0.00267943
ENSG00000214087	ARL16	17	79648204	79650954	17:79672355	79672355	-0.894	0.055	1.35e-58	0.00049975	0.00267943
ENSG00000133433	GSTT2B	22	24299601	24303373	22:24266954	24266954	-0.772	0.048	2.08e-58	0.00049975	0.00267943
ENSG00000121716	PILRB	7	99949799	99965356	7:99950416	99950416	0.608	0.038	2.87e-58	0.00049975	0.00267943
ENSG00000196756	SNHG17	20	37054703	37063996	20:37067489	37067489	0.869	0.054	3.41e-58	0.00049975	0.00267943
ENSG00000182013	PNMAL1	19	46969748	46974820	19:46974307	46974307	-0.595	0.037	3.48e-58	0.00049975	0.00267943
ENSG00000121236	TRIM6	11	5617339	5634188	11:5574880	5574880	0.786	0.049	5.42e-58	0.00049975	0.00267943
ENSG00000268362	CTD-2017D11.1	19	24216247	24249711	19:24214565	24214565	0.635	0.04	1.88e-57	0.00049975	0.00267943
ENSG00000099974	DDTL	22	24310941	24314721	22:24266726	24266726	-0.796	0.05	2.43e-57	0.00049975	0.00267943
ENSG00000035115	SH3YL1	2	217730	266398	2:242793	242793	-0.807	0.051	5.22e-57	0.00049975	0.00267943
ENSG00000135476	ESPL1	12	53662083	53687427	12:53662624	53662624	0.744	0.047	7.08e-57	0.00049975	0.00267943
ENSG00000197345	MRPL21	11	68658744	68671303	11:68668437	68668437	-0.509	0.032	3.25e-56	0.00049975	0.00267943
ENSG00000266903	CTB-171A8.1	19	45171284	45195070	19:45221767	45221767	0.91	0.058	3.3e-56	0.00049975	0.00267943
ENSG00000197099	RP11-573D15.8	3	186297265	186490775	3:186379354	186379354	-0.609	0.039	9.08e-56	0.00049975	0.00267943
ENSG00000175611	LINC00476	9	98521513	98638259	9:98641166	98641166	0.574	0.037	1.35e-55	0.00049975	0.00267943
ENSG00000240344	PPIL3	2	201735630	201754026	2:201742345	201742345	-0.959	0.061	1.53e-55	0.00049975	0.00267943
ENSG00000118961	LDAH	2	20883774	21022890	2:20888265	20888265	-0.65	0.041	1.76e-55	0.00049975	0.00267943
ENSG00000123297	TSFM	12	58176372	58201854	12:58208164	58208164	-0.555	0.035	2.89e-55	0.00049975	0.00267943
ENSG00000107537	PHYH	10	13319796	13344412	10:13340293	13340293	-0.438	0.028	7.14e-55	0.00049975	0.00267943
ENSG00000261390	MAFTRR	16	79749129	79804460	16:79752469	79752469	-0.731	0.047	9.69e-55	0.00049975	0.00267943
ENSG00000145949	MYLK4	6	2663863	2751200	6:2763726	2763726	0.613	0.039	2.06e-54	0.00049975	0.00267943
ENSG00000164587	RPS14	5	149822753	149829319	5:149826066	149826066	-0.57	0.037	8.5e-54	0.00049975	0.00267943
ENSG00000257285	RP11-298I3.1	14	23398818	23424771	14:23398902	23398902	0.889	0.058	2.73e-53	0.00049975	0.00267943
ENSG00000117640	MTFR1L	1	26145131	26159433	1:26188238	26188238	0.631	0.041	4.32e-53	0.00049975	0.00267943
ENSG00000130348	QRSL1	6	107077453	107116292	6:107077502	107077502	-0.779	0.051	6.42e-53	0.00049975	0.00267943
ENSG00000168653	NDUFS5	1	39491990	39500308	1:39484742	39484742	-0.432	0.028	1.46e-52	0.00049975	0.00267943
ENSG00000002726	AOC1	7	150521715	150558592	7:150539253	150539253	0.666	0.044	2.77e-52	0.00049975	0.00267943
ENSG00000169230	PRELID1	5	176730775	176733960	5:176731452	176731452	0.496	0.033	4.43e-52	0.00049975	0.00267943
ENSG00000238102	RP11-19D2.1	20	7237227	7238861	20:7244353	7244353	-1.029	0.068	5.3e-52	0.00049975	0.00267943
ENSG00000138744	NAAA	4	76834810	76862204	4:76870229	76870229	0.744	0.049	1.04e-51	0.00049975	0.00267943
ENSG00000179023	KLHDC7A	1	18807476	18812620	1:18807339	18807339	-0.678	0.045	2.1e-50	0.00049975	0.00267943
ENSG00000128944	KNSTRN	15	40674922	40686447	15:40675329	40675329	0.892	0.06	3.08e-49	0.00049975	0.00267943
ENSG00000132199	ENOSF1	18	670324	712676	18:673086	673086	0.626	0.042	3.17e-49	0.00049975	0.00267943
ENSG00000280670	CCDC163P	1	45959538	45965751	1:45947420	45947420	-0.86	0.058	4.26e-49	0.00049975	0.00267943
ENSG00000225328	LINC01594	2	108784204	108834297	2:108905030	108905030	-1.076	0.073	6.61e-49	0.00049975	0.00267943
ENSG00000242612	DECR2	16	451826	462487	16:467585	467585	0.416	0.028	9.59e-49	0.00049975	0.00267943
ENSG00000261105	LMO7-AS1	13	76178836	76210130	13:76237724	76237724	-0.532	0.036	1.33e-48	0.00049975	0.00267943
ENSG00000124588	NQO2	6	2988221	3029103	6:3003970	3003970	-0.463	0.032	3.26e-48	0.00049975	0.00267943
ENSG00000163814	CDCP1	3	45123770	45187914	3:45195837	45195837	0.938	0.064	4.28e-48	0.00049975	0.00267943
ENSG00000108018	SORCS1	10	108333421	108924292	10:108930002	108930002	0.601	0.041	4.98e-48	0.00049975	0.00267943
ENSG00000104537	ANXA13	8	124693034	124749647	8:124754410	124754410	0.716	0.049	1.49e-47	0.00049975	0.00267943
ENSG00000157315	TMED6	16	69377151	69385712	16:69377553	69377553	-0.773	0.054	9.39e-47	0.00049975	0.00267943
ENSG00000006282	SPATA20	17	48620419	48633213	17:48624523	48624523	-0.717	0.05	1.12e-46	0.00049975	0.00267943
ENSG00000254682	RP11-660L16.2	11	71159720	71163203	11:71171642	71171642	0.7	0.049	1.36e-46	0.00049975	0.00267943
ENSG00000100350	FOXRED2	22	36883237	36903148	22:36830366	36830366	0.858	0.06	3.05e-46	0.00049975	0.00267943
ENSG00000168028	RPSA	3	39448180	39454033	3:39435865	39435865	-0.441	0.031	1.06e-45	0.00049975	0.00267943
ENSG00000162174	ASRGL1	11	62104920	62160884	11:62096015	62096015	-0.631	0.045	1.37e-45	0.00049975	0.00267943
ENSG00000223534	HLA-DQB1-AS1	6	32627657	32628506	6:32667119	32667119	-0.905	0.064	3.78e-45	0.00049975	0.00267943
ENSG00000188002	RP11-43F13.1	5	1599035	1634120	5:1632186	1632186	-0.949	0.068	7.37e-45	0.00049975	0.00267943
ENSG00000137944	CCBL2	1	89401456	89458636	1:89440804	89440804	-0.679	0.049	2.21e-44	0.00049975	0.00267943
ENSG00000162877	PM20D1	1	205797150	205819260	1:205767885	205767885	-0.721	0.052	3.11e-44	0.00049975	0.00267943
ENSG00000110455	ACCS	11	44087475	44105772	11:44087989	44087989	0.894	0.064	4.15e-44	0.00049975	0.00267943
ENSG00000214491	SEC14L6	22	30918786	30942669	22:30934816	30934816	0.658	0.047	9.51e-44	0.00049975	0.00267943
ENSG00000247572	CKMT2-AS1	5	80499903	80597379	5:80559107	80559107	-1.025	0.074	1.01e-43	0.00049975	0.00267943
ENSG00000175575	PAAF1	11	73587744	73642169	11:73611349	73611349	-1.101	0.079	1.05e-43	0.00049975	0.00267943
ENSG00000160284	SPATC1L	21	47581062	47604390	21:47599280	47599280	-0.804	0.058	1.19e-43	0.00049975	0.00267943
ENSG00000243384	RP11-475O23.2	3	58558471	58560046	3:58560043	58560043	0.736	0.053	1.82e-43	0.00049975	0.00267943
ENSG00000196655	TRAPPC4	11	118889142	118896164	11:118880668	118880668	0.535	0.039	2.45e-43	0.00049975	0.00267943
ENSG00000146733	PSPH	7	56078744	56119297	7:55806087	55806087	1.004	0.073	6.63e-43	0.00049975	0.00267943
ENSG00000151470	C4orf33	4	130014472	130037795	4:130046216	130046216	-0.706	0.051	7.55e-43	0.00049975	0.00267943
ENSG00000152422	XRCC4	5	82373317	82649606	5:82651919	82651919	-1.138	0.083	1.14e-42	0.00049975	0.00267943
ENSG00000260708	CTA-29F11.1	22	47157791	47158460	22:47157612	47157612	-0.58	0.042	1.7e-42	0.00049975	0.00267943
ENSG00000268204	CTD-3214H19.6	19	7698652	7701876	19:7699532	7699532	-0.609	0.045	1.77e-42	0.00049975	0.00267943
ENSG00000174652	ZNF266	19	9523274	9546254	19:9517537	9517537	0.613	0.045	4.38e-42	0.00049975	0.00267943
ENSG00000245958	RP11-33B1.1	4	120375946	120473180	4:120290177	120290177	-0.679	0.05	4.55e-42	0.00049975	0.00267943
ENSG00000204520	MICA	6	31367561	31383092	6:31409102	31409102	-0.727	0.054	6.67e-42	0.00049975	0.00267943
ENSG00000108924	HLF	17	53342373	53402426	17:53364788	53364788	0.686	0.051	8.1e-42	0.00049975	0.00267943
ENSG00000213214	ARHGEF35	7	143883176	143892748	7:143874482	143874482	-1.012	0.075	1.28e-41	0.00049975	0.00267943
ENSG00000153446	C16orf89	16	5094123	5116111	16:5095409	5095409	-0.702	0.052	1.28e-41	0.00049975	0.00267943
ENSG00000166275	BORCS7	10	104613980	104624718	10:104623578	104623578	-0.569	0.042	1.29e-41	0.00049975	0.00267943
ENSG00000262580	RP11-334C17.5	17	78174472	78179748	17:78176579	78176579	-0.498	0.037	1.42e-41	0.00049975	0.00267943
ENSG00000171903	CYP4F11	19	16023177	16045677	19:16023116	16023116	-0.845	0.063	2.3e-41	0.00049975	0.00267943
ENSG00000198496	NBR2	17	41277627	41305688	17:41251495	41251495	-0.679	0.05	2.58e-41	0.00049975	0.00267943
ENSG00000108592	FTSJ3	17	61896793	61907372	17:61940775	61940775	0.595	0.044	5.09e-41	0.00049975	0.00267943
ENSG00000142178	SIK1	21	44834395	44847008	21:44834825	44834825	-1.05	0.078	6.1e-41	0.00049975	0.00267943
ENSG00000120675	DNAJC15	13	43597339	43688360	13:43608939	43608939	-0.703	0.053	7.84e-41	0.00049975	0.00267943
ENSG00000229391	HLA-DRB6	6	32520490	32527799	6:32588110	32588110	0.818	0.061	8.09e-41	0.00049975	0.00267943
ENSG00000248802	RP11-184M15.2	4	129504154	129522562	4:129522518	129522518	0.855	0.064	1.1e-40	0.00049975	0.00267943
ENSG00000256162	SMLR1	6	131148546	131158275	6:131148541	131148541	-0.418	0.031	1.3e-40	0.00049975	0.00267943
ENSG00000054219	LY75	2	160659866	160761260	2:160745785	160745785	0.558	0.042	3.75e-40	0.00049975	0.00267943
ENSG00000221923	ZNF880	19	52873170	52889048	19:52881854	52881854	0.795	0.06	5.11e-40	0.00049975	0.00267943
ENSG00000157578	LCA5L	21	40777770	40817731	21:40817071	40817071	-0.633	0.048	5.59e-40	0.00049975	0.00267943
ENSG00000274828	RP11-567M16.6	18	77437287	77439358	18:77437993	77437993	0.566	0.043	5.79e-40	0.00049975	0.00267943
ENSG00000246174	KCTD21-AS1	11	77850817	77886369	11:77850824	77850824	-0.709	0.054	6.39e-40	0.00049975	0.00267943
ENSG00000146707	POMZP3	7	76239303	76256578	7:76177284	76177284	0.991	0.075	7.26e-40	0.00049975	0.00267943
ENSG00000277782	RP11-775C24.5	15	81291934	81292322	15:81314310	81314310	-0.877	0.066	1.06e-39	0.00049975	0.00267943
ENSG00000149292	TTC12	11	113185251	113254266	11:113209428	113209428	-0.715	0.055	3.21e-39	0.00049975	0.00267943
ENSG00000272221	XXbac-BPG181B23.7	6	31362066	31363272	6:31363297	31363297	-0.859	0.066	3.83e-39	0.00049975	0.00267943
ENSG00000137411	VARS2	6	30876019	30894236	6:30810084	30810084	0.608	0.047	4.96e-39	0.00049975	0.00267943
ENSG00000247157	LINC01252	12	11700964	11743303	12:11138683	11138683	-0.712	0.055	6.47e-39	0.00049975	0.00267943
ENSG00000181754	AMIGO1	1	110046797	110052360	1:110052139	110052139	0.46	0.035	7.56e-39	0.00049975	0.00267943
ENSG00000172785	CBWD1	9	121038	179147	9:193737	193737	-0.648	0.05	1.19e-38	0.00049975	0.00267943
ENSG00000100376	FAM118A	22	45704849	45737836	22:45740224	45740224	-1.092	0.084	1.44e-38	0.00049975	0.00267943
ENSG00000205464	ATP6AP1L	5	81575281	81682796	5:81570394	81570394	-0.619	0.048	1.56e-38	0.00049975	0.00267943
ENSG00000160213	CSTB	21	45192393	45196326	21:45201832	45201832	-0.455	0.035	2.15e-38	0.00049975	0.00267943
ENSG00000135778	NTPCR	1	233086351	233119628	1:233089728	233089728	-0.949	0.074	4.44e-38	0.00049975	0.00267943
ENSG00000171714	ANO5	11	22214722	22304903	11:22216976	22216976	-0.618	0.048	4.7e-38	0.00049975	0.00267943
ENSG00000037757	MRI1	19	13875346	13885096	19:13870400	13870400	-0.535	0.042	6.23e-38	0.00049975	0.00267943
ENSG00000115750	TAF1B	2	9983483	10074545	2:9983686	9983686	0.554	0.043	8.12e-38	0.00049975	0.00267943
ENSG00000157823	AP3S2	15	90373831	90437870	15:90369204	90369204	-0.523	0.041	1.22e-37	0.00049975	0.00267943
ENSG00000230795	HLA-K	6	29894236	29897009	6:29793310	29793310	-0.772	0.06	2.46e-37	0.00049975	0.00267943
ENSG00000213222	AC093724.2	2	132480826	132481852	2:132460996	132460996	0.815	0.064	2.73e-37	0.00049975	0.00267943
ENSG00000129484	PARP2	14	20811741	20826064	14:20807258	20807258	-0.772	0.061	3.36e-37	0.00049975	0.00267943
ENSG00000248275	TRIM52-AS1	5	180688213	180699308	5:180715897	180715897	-0.578	0.045	3.96e-37	0.00049975	0.00267943
ENSG00000010626	LRRC23	12	6982733	7023407	12:7005357	7005357	0.501	0.04	8.46e-37	0.00049975	0.00267943
ENSG00000136108	CKAP2	13	53029564	53050763	13:52993412	52993412	-0.557	0.044	8.54e-37	0.00049975	0.00267943
ENSG00000253404	AC034243.1	5	138080123	138088998	5:138135124	138135124	NA	NA	1.12e-36	0.00049975	0.00267943
ENSG00000226824	RP4-756H11.3	7	66119525	66134842	7:66153101	66153101	-0.468	0.037	1.15e-36	0.00049975	0.00267943
ENSG00000250305	KIAA1456	8	12803151	12889012	8:12829038	12829038	0.672	0.053	1.72e-36	0.00049975	0.00267943
ENSG00000196126	HLA-DRB1	6	32520767	32557625	6:32604264	32604264	-0.854	0.068	2.5e-36	0.00049975	0.00267943
ENSG00000163935	SFMBT1	3	52937588	53080766	3:53026384	53026384	-0.453	0.036	3.2e-36	0.00049975	0.00267943
ENSG00000272733	KB-208E9.1	22	23923067	23926046	22:23991420	23991420	-0.547	0.044	6.3e-36	0.00049975	0.00267943
ENSG00000183891	TTC32	2	20096404	20101747	2:20106369	20106369	1.042	0.084	1.04e-35	0.00049975	0.00267943
ENSG00000229539	RP11-119B16.2	20	3868886	3869515	20:3856874	3856874	0.942	0.076	1.5e-35	0.00049975	0.00267943
ENSG00000133328	HRASLS2	11	63320242	63330855	11:63322828	63322828	0.73	0.059	1.86e-35	0.00049975	0.00267943
ENSG00000029639	TFB1M	6	155578643	155635627	6:155635585	155635585	-0.582	0.047	2.12e-35	0.00049975	0.00267943
ENSG00000227869	RP11-807H17.1	7	125071401	125106455	7:125096809	125096809	-0.683	0.055	2.14e-35	0.00049975	0.00267943
ENSG00000231806	PCAT7	9	97317351	97330409	9:97317874	97317874	0.703	0.057	3.02e-35	0.00049975	0.00267943
ENSG00000149089	APIP	11	34874641	34938046	11:34932034	34932034	-0.613	0.05	3.32e-35	0.00049975	0.00267943
ENSG00000117054	ACADM	1	76190032	76253260	1:76186949	76186949	0.394	0.032	3.91e-35	0.00049975	0.00267943
ENSG00000271980	CTD-2256P15.4	5	10264709	10267258	5:10275870	10275870	0.526	0.043	4.34e-35	0.00049975	0.00267943
ENSG00000095261	PSMD5	9	123577774	123605262	9:123582697	123582697	-0.499	0.04	4.42e-35	0.00049975	0.00267943
ENSG00000161692	DBF4B	17	42785976	42829632	17:42812777	42812777	-0.707	0.057	5.76e-35	0.00049975	0.00267943
ENSG00000214174	AMZ2P1	17	62962668	62971694	17:62981333	62981333	0.743	0.06	7.67e-35	0.00049975	0.00267943
ENSG00000266036	RP11-452I5.2	17	72743458	72745051	17:72744798	72744798	-0.875	0.071	1.18e-34	0.00049975	0.00267943
ENSG00000188004	C1orf204	1	159804264	159825137	1:159805731	159805731	0.802	0.065	1.2e-34	0.00049975	0.00267943
ENSG00000196735	HLA-DQA1	6	32595956	32614839	6:32604743	32604743	-0.836	0.068	1.3e-34	0.00049975	0.00267943
ENSG00000076258	FMO4	1	171283347	171311223	1:171322521	171322521	0.388	0.032	1.49e-34	0.00049975	0.00267943
ENSG00000234378	AC098828.2	2	20263617	20306590	2:20310702	20310702	0.894	0.073	3.18e-34	0.00049975	0.00267943
ENSG00000165502	RPL36AL	14	50085237	50087403	14:50085363	50085363	0.437	0.036	3.31e-34	0.00049975	0.00267943
ENSG00000141698	NT5C3B	17	39981433	39992515	17:39993222	39993222	-0.467	0.038	4.49e-34	0.00049975	0.00267943
ENSG00000142794	NBPF3	1	21766621	21811498	1:21772167	21772167	-0.648	0.053	5.18e-34	0.00049975	0.00267943
ENSG00000111671	SPSB2	12	6980099	6998522	12:6977359	6977359	0.437	0.036	5.94e-34	0.00049975	0.00267943
ENSG00000125166	GOT2	16	58741035	58768261	16:58769204	58769204	-0.541	0.045	6.22e-34	0.00049975	0.00267943
ENSG00000110768	GTF2H1	11	18343842	18388591	11:18386625	18386625	0.502	0.041	7.96e-34	0.00049975	0.00267943
ENSG00000178381	ZFAND2A	7	1191707	1200395	7:1210987	1210987	-0.545	0.045	8.1e-34	0.00049975	0.00267943
ENSG00000138061	CYP1B1	2	38303017	38337044	2:38390311	38390311	-0.502	0.041	9.39e-34	0.00049975	0.00267943
ENSG00000177042	TMEM80	11	695428	705028	11:677200	677200	-0.377	0.031	1.03e-33	0.00049975	0.00267943
ENSG00000099940	SNAP29	22	21213271	21245506	22:21051716	21051716	1.483	0.123	1.11e-33	0.00049975	0.00267943
ENSG00000272030	RP1-178F15.4	1	153603914	153606873	1:153623478	153623478	-0.638	0.053	1.4e-33	0.00049975	0.00267943
ENSG00000166436	TRIM66	11	8633584	8693413	11:8714275	8714275	0.494	0.041	2.2e-33	0.00049975	0.00267943
ENSG00000246067	RAB30-AS1	11	82783108	82817761	11:82792297	82792297	-0.756	0.063	2.22e-33	0.00049975	0.00267943
ENSG00000110074	FOXRED1	11	126138950	126148026	11:126114630	126114630	0.448	0.037	2.65e-33	0.00049975	0.00267943
ENSG00000254860	TMEM9B-AS1	11	8986222	8999074	11:8987438	8987438	0.879	0.073	2.93e-33	0.00049975	0.00267943
ENSG00000218510	LINC00339	1	22351024	22357718	1:22352108	22352108	0.556	0.046	4.19e-33	0.00049975	0.00267943
ENSG00000116874	WARS2	1	119573839	119683294	1:119572541	119572541	-0.54	0.045	4.27e-33	0.00049975	0.00267943
ENSG00000204528	PSORS1C3	6	31141512	31145676	6:31143835	31143835	0.989	0.083	4.45e-33	0.00049975	0.00267943
ENSG00000137968	SLC44A5	1	75667816	76076801	1:75881030	75881030	-0.694	0.058	5.52e-33	0.00049975	0.00267943
ENSG00000160226	C21orf2	21	45748827	45759285	21:45767007	45767007	0.435	0.036	5.92e-33	0.00049975	0.00267943
ENSG00000100106	TRIOBP	22	38093011	38172563	22:38170026	38170026	0.365	0.031	1.38e-32	0.00049975	0.00267943
ENSG00000119673	ACOT2	14	74034324	74042362	14:74051889	74051889	-0.576	0.049	1.56e-32	0.00049975	0.00267943
ENSG00000197020	ZNF100	19	21905568	21950430	19:21924452	21924452	-0.551	0.046	1.6e-32	0.00049975	0.00267943
ENSG00000260457	RP11-723G8.1	18	69504275	69538024	18:69478846	69478846	-0.644	0.054	2.22e-32	0.00049975	0.00267943
ENSG00000203791	METTL10	10	126436718	126480439	10:126449428	126449428	-0.529	0.045	3.85e-32	0.00049975	0.00267943
ENSG00000100665	SERPINA4	14	95027428	95036250	14:95033595	95033595	0.496	0.042	3.85e-32	0.00049975	0.00267943
ENSG00000122203	KIAA1191	5	175773064	175788971	5:175704589	175704589	-0.62	0.053	4.65e-32	0.00049975	0.00267943
ENSG00000213462	ERV3-1	7	64451187	64467121	7:64431714	64431714	0.428	0.036	6.87e-32	0.00049975	0.00267943
ENSG00000169609	C15orf40	15	83657193	83680393	15:83660801	83660801	0.792	0.068	1.8e-31	0.00049975	0.00267943
ENSG00000168803	ADAL	15	43622872	43646753	15:43588888	43588888	-0.715	0.061	1.87e-31	0.00049975	0.00267943
ENSG00000165730	STOX1	10	70597397	70655188	10:70586459	70586459	0.853	0.073	2.59e-31	0.00049975	0.00267943
ENSG00000167720	SRR	17	2206677	2228554	17:2203175	2203175	-0.453	0.039	2.62e-31	0.00049975	0.00267943
ENSG00000227354	RBM26-AS1	13	79980444	79998463	13:80022676	80022676	0.968	0.083	2.88e-31	0.00049975	0.00267943
ENSG00000136824	SMC2	9	106856541	106903698	9:106896809	106896809	-0.475	0.041	3.28e-31	0.00049975	0.00267943
ENSG00000152253	SPC25	2	169690642	169769881	2:169733043	169733043	-0.933	0.08	4.08e-31	0.00049975	0.00267943
ENSG00000101639	CEP192	18	12991361	13125051	18:13005473	13005473	-0.425	0.037	6.93e-31	0.00049975	0.00267943
ENSG00000204792	LINC01291	2	75145275	75165545	2:75185856	75185856	NA	NA	7.66e-31	0.00049975	0.00267943
ENSG00000168038	ULK4	3	41288090	41725081	3:41813889	41813889	0.518	0.045	8.85e-31	0.00049975	0.00267943
ENSG00000177868	SVBP	1	43272723	43282923	1:43267970	43267970	0.387	0.034	1.24e-30	0.00049975	0.00267943
ENSG00000129055	ANAPC13	3	134196548	134205558	3:134195885	134195885	0.355	0.031	1.49e-30	0.00049975	0.00267943
ENSG00000133739	LRRCC1	8	86019382	86058311	8:86115686	86115686	0.454	0.04	1.54e-30	0.00049975	0.00267943
ENSG00000239445	ST3GAL6-AS1	3	98433174	98451495	3:98429219	98429219	NA	NA	1.67e-30	0.00049975	0.00267943
ENSG00000259520	CTD-2651B20.3	15	45543778	45571449	15:45561984	45561984	0.732	0.064	1.93e-30	0.00049975	0.00267943
ENSG00000228172	RP1-317E23.3	1	26143240	26147288	1:26155550	26155550	0.668	0.058	2.62e-30	0.00049975	0.00267943
ENSG00000250120	PCDHA10	5	140235468	140391929	5:140221098	140221098	-1.193	0.104	2.72e-30	0.00049975	0.00267943
ENSG00000180509	KCNE1	21	35818986	35884573	21:35816705	35816705	0.751	0.066	2.86e-30	0.00049975	0.00267943
ENSG00000237975	FLG-AS1	1	152140601	152417932	1:152168740	152168740	-0.469	0.041	4.06e-30	0.00049975	0.00267943
ENSG00000125827	TMX4	20	7957995	8000476	20:8000386	8000386	0.312	0.027	6.32e-30	0.00049975	0.00267943
ENSG00000196074	SYCP2	20	58438618	58508710	20:58472582	58472582	1.08	0.096	1.6e-29	0.00049975	0.00267943
ENSG00000151746	BICD1	12	32259769	32536567	12:32419234	32419234	0.532	0.047	1.66e-29	0.00049975	0.00267943
ENSG00000197635	DPP4	2	162848751	162931052	2:162924330	162924330	-0.35	0.031	1.95e-29	0.00049975	0.00267943
ENSG00000128829	EIF2AK4	15	40226347	40327792	15:40328292	40328292	0.584	0.052	2.27e-29	0.00049975	0.00267943
ENSG00000233016	SNHG7	9	139615818	139622636	9:139625380	139625380	-0.793	0.071	2.44e-29	0.00049975	0.00267943
ENSG00000197928	ZNF677	19	53738634	53758151	19:53757505	53757505	-0.534	0.048	4.44e-29	0.00049975	0.00267943
ENSG00000119632	IFI27L2	14	94594116	94596590	14:94595989	94595989	-0.383	0.034	4.61e-29	0.00049975	0.00267943
ENSG00000177697	CD151	11	832843	839831	11:835719	835719	-0.354	0.032	5.07e-29	0.00049975	0.00267943
ENSG00000166896	XRCC6BP1	12	58335324	58351052	12:58337671	58337671	-0.462	0.041	5.13e-29	0.00049975	0.00267943
ENSG00000164978	NUDT2	9	34329504	34343711	9:34235329	34235329	0.716	0.064	5.86e-29	0.00049975	0.00267943
ENSG00000250021	C15orf38-AP3S2	15	90377540	90456114	15:90372102	90372102	-0.532	0.048	6.12e-29	0.00049975	0.00267943
ENSG00000164363	SLC6A18	5	1225470	1246304	5:1238714	1238714	-0.616	0.055	6.38e-29	0.00049975	0.00267943
ENSG00000159640	ACE	17	61554422	61575741	17:61548918	61548918	0.433	0.039	7.79e-29	0.00049975	0.00267943
ENSG00000230658	KLHL7-AS1	7	23140847	23145322	7:23147840	23147840	0.387	0.035	8.32e-29	0.00049975	0.00267943
ENSG00000231259	AC125232.1	2	87258938	87280192	2:87262282	87262282	-0.706	0.064	1.36e-28	0.00049975	0.00267943
ENSG00000204789	ZNF204P	6	27325604	27328000	6:27314071	27314071	0.597	0.054	1.53e-28	0.00049975	0.00267943
ENSG00000124207	CSE1L	20	47662783	47713497	20:47638979	47638979	-0.343	0.031	1.79e-28	0.00049975	0.00267943
ENSG00000224086	LL22NC03-86G7.1	22	22292665	22332004	22:22281638	22281638	NA	NA	2.58e-28	0.00049975	0.00267943
ENSG00000271335	RP11-324I22.4	10	35603480	35625329	10:35602675	35602675	0.49	0.044	2.81e-28	0.00049975	0.00267943
ENSG00000163956	LRPAP1	4	3508103	3534286	4:3513834	3513834	0.559	0.051	2.84e-28	0.00049975	0.00267943
ENSG00000188707	ZBED6CL	7	150026878	150029810	7:150025734	150025734	-0.507	0.046	2.85e-28	0.00049975	0.00267943
ENSG00000229557	LINC00379	13	91779867	91783661	13:91809779	91809779	-0.555	0.05	3.75e-28	0.00049975	0.00267943
ENSG00000225434	LINC01504	9	74920346	74958126	9:74916092	74916092	NA	NA	4.66e-28	0.00049975	0.00267943
ENSG00000164695	CHMP4C	8	82644669	82671750	8:82668818	82668818	-0.842	0.077	5.8e-28	0.00049975	0.00267943
ENSG00000247903	RP11-421F16.3	12	27124519	27132515	12:27153533	27153533	-0.944	0.086	6.06e-28	0.00049975	0.00267943
ENSG00000237707	RP5-1018K9.1	1	169073362	169074145	1:169073050	169073050	-0.627	0.057	8.04e-28	0.00049975	0.00267943
ENSG00000255200	AP003068.18	11	64941588	64943941	11:64944965	64944965	-0.56	0.051	8.22e-28	0.00049975	0.00267943
ENSG00000148459	PDSS1	10	26986588	27035727	10:26993390	26993390	0.425	0.039	8.9e-28	0.00049975	0.00267943
ENSG00000272668	RP11-190A12.8	1	159836744	159837475	1:159825916	159825916	0.626	0.057	9.74e-28	0.00049975	0.00267943
ENSG00000173702	MUC13	3	124646708	124672663	3:124727778	124727778	0.576	0.053	9.75e-28	0.00049975	0.00267943
ENSG00000146833	TRIM4	7	99474581	99517223	7:99486238	99486238	0.475	0.044	1.03e-27	0.00049975	0.00267943
ENSG00000139835	GRTP1	13	113978479	114018463	13:114015015	114015015	0.404	0.037	1.11e-27	0.00049975	0.00267943
ENSG00000141994	DUS3L	19	5784843	5791249	19:5792474	5792474	-0.584	0.054	1.28e-27	0.00049975	0.00267943
ENSG00000183762	KREMEN1	22	29469066	29564321	22:29473495	29473495	-0.411	0.038	1.43e-27	0.00049975	0.00267943
ENSG00000075975	MKRN2	3	12598513	12625212	3:12606771	12606771	0.807	0.074	1.52e-27	0.00049975	0.00267943
ENSG00000160194	NDUFV3	21	44299754	44333414	21:44323720	44323720	-0.911	0.084	1.86e-27	0.00049975	0.00267943
ENSG00000182362	YBEY	21	47706251	47717665	21:47692798	47692798	-0.54	0.05	2.28e-27	0.00049975	0.00267943
ENSG00000105971	CAV2	7	115927434	116148595	7:116156731	116156731	-0.575	0.053	2.68e-27	0.00049975	0.00267943
ENSG00000272195	RP11-156E8.1	1	245132652	245134390	1:245160091	245160091	NA	NA	2.68e-27	0.00049975	0.00267943
ENSG00000075131	TIPIN	15	66628544	66679084	15:66709386	66709386	-1.174	0.109	2.95e-27	0.00049975	0.00267943
ENSG00000134809	TIMM10	11	57295936	57298276	11:57289328	57289328	-0.351	0.033	4.4e-27	0.00049975	0.00267943
ENSG00000183844	FAM3B	21	42676139	42729358	21:42690424	42690424	0.678	0.063	5.71e-27	0.00049975	0.00267943
ENSG00000176998	HCG4	6	29759530	29760527	6:29758393	29758393	NA	NA	8.34e-27	0.00049975	0.00267943
ENSG00000197927	C2orf27A	2	132479948	132524977	2:132440073	132440073	NA	NA	1e-26	0.00049975	0.00267943
ENSG00000215146	RP11-313J2.1	10	42827314	42863422	10:42784382	42784382	0.778	0.073	1.13e-26	0.00049975	0.00267943
ENSG00000151327	FAM177A1	14	35514113	35582336	14:35516099	35516099	0.519	0.049	1.22e-26	0.00049975	0.00267943
ENSG00000166130	IKBIP	12	99007183	99038891	12:99023846	99023846	0.491	0.046	1.44e-26	0.00049975	0.00267943
ENSG00000206503	HLA-A	6	29909037	29913661	6:29915061	29915061	-0.507	0.048	1.64e-26	0.00049975	0.00267943
ENSG00000187676	B3GLCT	13	31774073	31906413	13:31916041	31916041	-0.433	0.041	2.34e-26	0.00049975	0.00267943
ENSG00000065060	UHRF1BP1	6	34759792	34850915	6:34832661	34832661	0.34	0.032	2.35e-26	0.00049975	0.00267943
ENSG00000132740	IGHMBP2	11	68671310	68708070	11:68630874	68630874	0.57	0.054	2.35e-26	0.00049975	0.00267943
ENSG00000242516	LINC00960	3	75721542	75728454	3:75853846	75853846	-0.855	0.081	2.59e-26	0.00049975	0.00267943
ENSG00000273295	AP000350.5	22	24243619	24249255	22:24266954	24266954	NA	NA	2.71e-26	0.00049975	0.00267943
ENSG00000244257	PKD1P1	16	16404198	16428047	16:16353166	16353166	-0.913	0.086	2.79e-26	0.00049975	0.00267943
ENSG00000189306	RRP7A	22	42905974	42915808	22:42895306	42895306	-0.82	0.077	2.82e-26	0.00049975	0.00267943
ENSG00000224081	LINC01057	1	95079370	95320982	1:95255660	95255660	-0.47	0.044	2.88e-26	0.00049975	0.00267943
ENSG00000162620	LRRIQ3	1	74491699	74663871	1:74653178	74653178	NA	NA	3.42e-26	0.00049975	0.00267943
ENSG00000259134	LINC00924	15	95976324	96051076	15:96049277	96049277	0.466	0.044	4.34e-26	0.00049975	0.00267943
ENSG00000271122	RP11-379H18.1	7	35734824	35739023	7:35737085	35737085	0.425	0.04	4.37e-26	0.00049975	0.00267943
ENSG00000173226	IQCB1	3	121488610	121553926	3:121480038	121480038	1.206	0.115	6.46e-26	0.00049975	0.00267943
ENSG00000186470	BTN3A2	6	26365387	26378548	6:26354100	26354100	-0.962	0.092	7.29e-26	0.00049975	0.00267943
ENSG00000133706	LARS	5	145492601	145562223	5:145582532	145582532	0.417	0.04	8.17e-26	0.00049975	0.00267943
ENSG00000253445	CTB-79E8.2	5	172117457	172124723	5:172127113	172127113	1.083	0.103	9.06e-26	0.00049975	0.00267943
ENSG00000156795	WDYHV1	8	124428965	124479470	8:124429395	124429395	0.437	0.042	9.69e-26	0.00049975	0.00267943
ENSG00000257949	TEN1	17	73975301	73996667	17:74002056	74002056	0.353	0.034	9.99e-26	0.00049975	0.00267943
ENSG00000118094	TREH	11	118529044	118545776	11:118515579	118515579	0.448	0.043	1.03e-25	0.00049975	0.00267943
ENSG00000226259	GTF2H2B	5	69711179	69743842	5:70313430	70313430	-0.917	0.088	1.25e-25	0.00049975	0.00267943
ENSG00000081665	ZNF506	19	19896648	19932560	19:19882476	19882476	0.635	0.061	1.41e-25	0.00049975	0.00267943
ENSG00000113319	RASGRF2	5	80256491	80525975	5:80345197	80345197	0.603	0.058	1.49e-25	0.00049975	0.00267943
ENSG00000105499	PLA2G4C	19	48551100	48614074	19:48660027	48660027	-0.44	0.042	1.5e-25	0.00049975	0.00267943
ENSG00000166228	PCBD1	10	72642037	72648541	10:72652377	72652377	-0.482	0.046	1.55e-25	0.00049975	0.00267943
ENSG00000177406	RP11-218M22.1	12	740057	772872	12:713579	713579	-0.527	0.05	1.61e-25	0.00049975	0.00267943
ENSG00000240356	RPL23AP7	2	114368079	114384667	2:114392905	114392905	0.732	0.07	1.76e-25	0.00049975	0.00267943
ENSG00000261338	RP11-378A13.1	2	219120042	219122089	2:219122781	219122781	-0.573	0.055	1.81e-25	0.00049975	0.00267943
ENSG00000231365	RP11-418J17.1	1	119683019	119818596	1:119732347	119732347	-0.501	0.048	2.13e-25	0.00049975	0.00267943
ENSG00000198185	ZNF334	20	45128269	45142198	20:45158450	45158450	0.543	0.052	2.32e-25	0.00049975	0.00267943
ENSG00000182534	MXRA7	17	74668633	74707098	17:74701553	74701553	-0.353	0.034	2.44e-25	0.00049975	0.00267943
ENSG00000240045	RP11-451G4.2	3	155008018	155011564	3:155028197	155028197	0.458	0.044	2.47e-25	0.00049975	0.00267943
ENSG00000163702	IL17RC	3	9958758	9975314	3:9957898	9957898	0.451	0.043	2.69e-25	0.00049975	0.00267943
ENSG00000204650	CRHR1-IT1	17	43697694	43732522	17:44266022	44266022	0.619	0.06	2.91e-25	0.00049975	0.00267943
ENSG00000159247	TUBBP5	9	141044527	141071885	9:141042531	141042531	NA	NA	3.42e-25	0.00049975	0.00267943
ENSG00000100362	PVALB	22	37196728	37215523	22:37206341	37206341	0.44	0.042	3.83e-25	0.00049975	0.00267943
ENSG00000261502	RP11-96H17.1	16	63090690	63163558	16:63094277	63094277	-0.739	0.071	4.63e-25	0.00049975	0.00267943
ENSG00000090382	LYZ	12	69742121	69748014	12:69722880	69722880	-0.43	0.042	5.83e-25	0.00049975	0.00267943
ENSG00000161395	PGAP3	17	37827375	37853050	17:37831613	37831613	-0.383	0.037	8.61e-25	0.00049975	0.00267943
ENSG00000259673	IQCH-AS1	15	67695957	67814182	15:67801980	67801980	-0.722	0.07	1.01e-24	0.00049975	0.00267943
ENSG00000014164	ZC3H3	8	144519825	144623623	8:144611729	144611729	-0.423	0.041	1.05e-24	0.00049975	0.00267943
ENSG00000215447	BX322557.10	21	46707967	46711653	21:46696109	46696109	-0.514	0.05	1.09e-24	0.00049975	0.00267943
ENSG00000157322	CLEC18A	16	69984608	69998355	16:69988319	69988319	-0.468	0.046	1.47e-24	0.00049975	0.00267943
ENSG00000232229	LINC00865	10	91589267	91600618	10:91594067	91594067	NA	NA	1.51e-24	0.00049975	0.00267943
ENSG00000043514	TRIT1	1	40306694	40349183	1:40303627	40303627	-0.82	0.08	1.96e-24	0.00049975	0.00267943
ENSG00000117834	SLC5A9	1	48688357	48714316	1:48684906	48684906	-0.768	0.075	2.06e-24	0.00049975	0.00267943
ENSG00000106610	STAG3L4	7	66767608	66786513	7:66786384	66786384	-0.412	0.04	2.11e-24	0.00049975	0.00267943
ENSG00000142661	MYOM3	1	24382525	24438665	1:24429121	24429121	0.36	0.035	2.23e-24	0.00049975	0.00267943
ENSG00000251615	RP11-774O3.3	4	8356817	8360065	4:8373893	8373893	0.704	0.069	2.24e-24	0.00049975	0.00267943
ENSG00000115364	MRPL19	2	75873909	75917977	2:75872399	75872399	-0.423	0.041	2.29e-24	0.00049975	0.00267943
ENSG00000197658	SLC22A24	11	62847412	62911693	11:62899263	62899263	0.579	0.057	2.61e-24	0.00049975	0.00267943
ENSG00000259905	PWRN1	15	24738284	24897277	15:24541827	24541827	0.771	0.076	2.96e-24	0.00049975	0.00267943
ENSG00000175175	PPM1E	17	56833230	57062537	17:56630474	56630474	NA	NA	3.11e-24	0.00049975	0.00267943
ENSG00000197417	SHPK	17	3511556	3539616	17:3496392	3496392	0.555	0.055	3.31e-24	0.00049975	0.00267943
ENSG00000204711	C9orf135	9	72435709	72521148	9:72446259	72446259	NA	NA	3.5e-24	0.00049975	0.00267943
ENSG00000273389	RP13-514E23.2	4	86921480	86921919	4:86915848	86915848	0.874	0.086	3.64e-24	0.00049975	0.00267943
ENSG00000140104	C14orf79	14	105452112	105476819	14:105447486	105447486	0.367	0.036	3.85e-24	0.00049975	0.00267943
ENSG00000130770	ATPIF1	1	28562620	28573417	1:28548928	28548928	0.389	0.039	5.1e-24	0.00049975	0.00267943
ENSG00000170425	ADORA2B	17	15848231	15879060	17:15887010	15887010	NA	NA	5.45e-24	0.00049975	0.00267943
ENSG00000188511	C22orf34	22	49808173	49935813	22:50036897	50036897	NA	NA	6.17e-24	0.00049975	0.00267943
ENSG00000179344	HLA-DQB1	6	32627244	32636160	6:32604274	32604274	-0.574	0.057	6.47e-24	0.00049975	0.00267943
ENSG00000183793	NPIPA5	16	15457481	15474904	16:15129940	15129940	0.662	0.066	6.69e-24	0.00049975	0.00267943
ENSG00000095485	CWF19L1	10	101992055	102027437	10:102039187	102039187	0.698	0.069	6.75e-24	0.00049975	0.00267943
ENSG00000251580	RP11-539L10.3	4	6672452	6675557	4:6677063	6677063	-0.706	0.07	8.29e-24	0.00049975	0.00267943
ENSG00000215237	RP11-54D18.2	9	14993310	15019727	9:14989877	14989877	NA	NA	8.99e-24	0.00049975	0.00267943
ENSG00000236682	AC068282.3	2	128146706	128158156	2:128146762	128146762	NA	NA	9.76e-24	0.00049975	0.00267943
ENSG00000187824	TMEM220	17	10602332	10633633	17:10635724	10635724	0.625	0.062	1.05e-23	0.00049975	0.00267943
ENSG00000197083	ZNF300P1	5	150310207	150325851	5:150287602	150287602	0.582	0.058	1.05e-23	0.00049975	0.00267943
ENSG00000245498	RP11-677M14.7	11	124670346	124704383	11:124676532	124676532	0.397	0.04	1.06e-23	0.00049975	0.00267943
ENSG00000104714	ERICH1	8	564746	688106	8:606117	606117	-0.406	0.041	1.28e-23	0.00049975	0.00267943
ENSG00000228775	WEE2-AS1	7	141404138	141438146	7:141439907	141439907	0.495	0.049	1.61e-23	0.00049975	0.00267943
ENSG00000166869	CHP2	16	23765948	23770272	16:23757397	23757397	-0.685	0.069	1.61e-23	0.00049975	0.00267943
ENSG00000230521	HCG4P7	6	29855071	29856045	6:29845116	29845116	-1.044	0.105	1.67e-23	0.00049975	0.00267943
ENSG00000178718	RPP25	15	75246757	75249805	15:75247156	75247156	-0.38	0.038	1.87e-23	0.00049975	0.00267943
ENSG00000160200	CBS	21	44473301	44497053	21:44483772	44483772	NA	NA	1.93e-23	0.00049975	0.00267943
ENSG00000188372	ZP3	7	76026835	76071388	7:76254132	76254132	0.682	0.068	2.14e-23	0.00049975	0.00267943
ENSG00000227533	SLC2A1-AS1	1	43424720	43449029	1:43430883	43430883	0.667	0.067	2.41e-23	0.00049975	0.00267943
ENSG00000270179	RP11-159N11.4	11	113239200	113239839	11:113199146	113199146	-0.535	0.054	2.74e-23	0.00049975	0.00267943
ENSG00000248265	FLJ12825	12	54452038	54516018	12:54511890	54511890	NA	NA	4.15e-23	0.00049975	0.00267943
ENSG00000223768	LINC00205	21	46713200	46717269	21:46675623	46675623	-0.51	0.052	4.96e-23	0.00049975	0.00267943
ENSG00000091583	APOH	17	64208151	64252643	17:64218640	64218640	0.642	0.065	4.99e-23	0.00049975	0.00267943
ENSG00000120071	KANSL1	17	44107282	44302740	17:44481020	44481020	0.418	0.042	5.34e-23	0.00049975	0.00267943
ENSG00000270127	RP11-526I2.5	15	101087970	101090358	15:101109818	101109818	NA	NA	5.36e-23	0.00049975	0.00267943
ENSG00000184923	NUTM2A	10	88985205	88996665	10:89134326	89134326	1.131	0.115	5.52e-23	0.00049975	0.00267943
ENSG00000185065	AC000068.5	22	19435416	19437628	22:19457743	19457743	NA	NA	6.48e-23	0.00049975	0.00267943
ENSG00000049239	H6PD	1	9294834	9331396	1:9300608	9300608	-0.345	0.035	6.91e-23	0.00049975	0.00267943
ENSG00000226124	FTCDNL1	2	200625267	200715896	2:200625156	200625156	-0.456	0.046	7.7e-23	0.00049975	0.00267943
ENSG00000155906	RMND1	6	151725898	151773316	6:151726756	151726756	-0.33	0.034	8.4e-23	0.00049975	0.00267943
ENSG00000011376	LARS2	3	45429998	45590913	3:45511026	45511026	-0.412	0.042	9.41e-23	0.00049975	0.00267943
ENSG00000168385	37500	2	242254515	242293442	2:242294913	242294913	0.595	0.061	9.54e-23	0.00049975	0.00267943
ENSG00000250508	RP11-757G1.6	11	68638132	68642010	11:68624898	68624898	-0.649	0.066	1.2e-22	0.00049975	0.00267943
ENSG00000275395	FCGBP	19	40353963	40388973	19:40381421	40381421	0.608	0.062	1.25e-22	0.00049975	0.00267943
ENSG00000231742	LINC01273	20	48789087	48793208	20:48789745	48789745	0.615	0.063	1.41e-22	0.00049975	0.00267943
ENSG00000275765	RP11-54C4.3	5	151149803	151151069	5:151152406	151152406	-0.694	0.071	1.48e-22	0.00049975	0.00267943
ENSG00000226686	LINC01535	19	37742814	37756437	19:37797578	37797578	NA	NA	1.7e-22	0.00049975	0.00267943
ENSG00000158825	CDA	1	20915441	20945401	1:20909688	20909688	-0.39	0.04	2.11e-22	0.00049975	0.00267943
ENSG00000100612	DHRS7	14	60610838	60636574	14:60616913	60616913	-0.539	0.055	2.46e-22	0.00049975	0.00267943
ENSG00000182389	CACNB4	2	152689290	152955593	2:153097644	153097644	-0.51	0.052	2.72e-22	0.00049975	0.00267943
ENSG00000120539	MASTL	10	27443753	27475853	10:27478540	27478540	0.542	0.056	2.9e-22	0.00049975	0.00267943
ENSG00000135930	EIF4E2	2	233414762	233448354	2:233420683	233420683	-0.482	0.05	3.06e-22	0.00049975	0.00267943
ENSG00000099282	TSPAN15	10	71211229	71267425	10:71206557	71206557	0.291	0.03	3.49e-22	0.00049975	0.00267943
ENSG00000263335	AF001548.5	16	15820531	15826850	16:15810211	15810211	NA	NA	3.53e-22	0.00049975	0.00267943
ENSG00000259417	LINC01314	15	80487826	80544555	15:80483775	80483775	0.614	0.064	3.8e-22	0.00049975	0.00267943
ENSG00000125877	ITPA	20	3189514	3204516	20:3193674	3193674	-0.607	0.063	3.97e-22	0.00049975	0.00267943
ENSG00000127399	LRRC61	7	150019728	150035239	7:150035500	150035500	0.495	0.051	4.57e-22	0.00049975	0.00267943
ENSG00000101191	DIDO1	20	61509090	61569304	20:61549202	61549202	-0.526	0.055	5.92e-22	0.00049975	0.00267943
ENSG00000106392	C1GALT1	7	7196565	7288282	7:7277215	7277215	0.442	0.046	6.97e-22	0.00049975	0.00267943
ENSG00000126231	PROZ	13	113812968	113826697	13:113800622	113800622	0.433	0.045	7.05e-22	0.00049975	0.00267943
ENSG00000250317	SMIM20	4	25863452	25931496	4:25911176	25911176	-0.298	0.031	7.3e-22	0.00049975	0.00267943
ENSG00000183833	MAATS1	3	119421869	119485949	3:119418531	119418531	0.809	0.084	8.16e-22	0.00049975	0.00267943
ENSG00000214796	RP11-480I12.5	1	202820956	202830748	1:202840238	202840238	-0.302	0.031	8.26e-22	0.00049975	0.00267943
ENSG00000138381	ASNSD1	2	190526111	190535557	2:190603830	190603830	0.394	0.041	1.18e-21	0.00049975	0.00267943
ENSG00000166816	LDHD	16	75145758	75150669	16:75158001	75158001	0.281	0.029	1.28e-21	0.00049975	0.00267943
ENSG00000002933	TMEM176A	7	150497491	150502208	7:150517022	150517022	0.383	0.04	1.29e-21	0.00049975	0.00267943
ENSG00000135744	AGT	1	230838269	230850043	1:230852551	230852551	0.384	0.04	1.45e-21	0.00049975	0.00267943
ENSG00000238287	RP11-656D10.3	1	40958829	40974333	1:40959506	40959506	-0.662	0.069	1.56e-21	0.00049975	0.00267943
ENSG00000130414	NDUFA10	2	240831867	240964819	2:240948064	240948064	-0.546	0.057	1.86e-21	0.00049975	0.00267943
ENSG00000113273	ARSB	5	78073032	78281910	5:78278171	78278171	0.373	0.039	1.87e-21	0.00049975	0.00267943
ENSG00000128833	MYO5C	15	52484519	52587995	15:52581344	52581344	0.73	0.077	2.11e-21	0.00049975	0.00267943
ENSG00000232629	HLA-DQB2	6	32723875	32731311	6:32604410	32604410	NA	NA	2.23e-21	0.00049975	0.00267943
ENSG00000123179	EBPL	13	50234859	50265611	13:50277342	50277342	-0.382	0.04	2.42e-21	0.00049975	0.00267943
ENSG00000197586	ENTPD6	20	25176329	25207365	20:25232604	25232604	-0.395	0.042	2.47e-21	0.00049975	0.00267943
ENSG00000144455	SUMF1	3	3742498	4508965	3:4403537	4403537	-0.417	0.044	2.89e-21	0.00049975	0.00267943
ENSG00000225889	AC074289.1	2	64370373	64479993	2:64480629	64480629	-0.429	0.045	3.06e-21	0.00049975	0.00267943
ENSG00000248763	RP13-644M16.5	4	69932113	69935606	4:70021335	70021335	-0.829	0.088	3.08e-21	0.00049975	0.00267943
ENSG00000171103	TRMT61B	2	29072687	29093167	2:29077636	29077636	0.384	0.041	3.16e-21	0.00049975	0.00267943
ENSG00000268555	RP11-678G14.3	19	21753624	21770124	19:21796131	21796131	NA	NA	3.19e-21	0.00049975	0.00267943
ENSG00000169203	RP11-231C14.4	16	29494963	29517320	16:30339003	30339003	0.419	0.044	3.19e-21	0.00049975	0.00267943
ENSG00000232677	LINC00665	19	36803969	36822620	19:36752021	36752021	0.506	0.054	3.24e-21	0.00049975	0.00267943
ENSG00000281501	SEPSECS-AS1	4	25162263	25203062	4:25130283	25130283	-0.768	0.081	3.42e-21	0.00049975	0.00267943
ENSG00000189269	DRICH1	22	23950639	23974508	22:23991420	23991420	NA	NA	3.56e-21	0.00049975	0.00267943
ENSG00000108187	PBLD	10	70042417	70092806	10:70045943	70045943	-0.311	0.033	3.89e-21	0.00049975	0.00267943
ENSG00000125945	ZNF436	1	23685941	23695935	1:23698120	23698120	0.755	0.08	4.14e-21	0.00049975	0.00267943
ENSG00000226864	ATE1-AS1	10	123687827	123711480	10:123688152	123688152	NA	NA	4.23e-21	0.00049975	0.00267943
ENSG00000219755	RP1-199J3.5	6	100023588	100024332	6:100007023	100007023	NA	NA	4.25e-21	0.00049975	0.00267943
ENSG00000134755	DSC2	18	28638806	28666526	18:28825176	28825176	-0.37	0.039	4.37e-21	0.00049975	0.00267943
ENSG00000218537	MIF-AS1	22	24236613	24241117	22:24266726	24266726	NA	NA	4.57e-21	0.00049975	0.00267943
ENSG00000106526	ACTR3C	7	149941005	150020814	7:149988318	149988318	-0.625	0.066	4.93e-21	0.00049975	0.00267943
ENSG00000162627	SNX7	1	99127257	99226056	1:99201371	99201371	-0.374	0.04	5.33e-21	0.00049975	0.00267943
ENSG00000142632	ARHGEF19	1	16524349	16539104	1:16537289	16537289	NA	NA	5.64e-21	0.00049975	0.00267943
ENSG00000175170	FAM182B	20	25744102	25848861	20:25874361	25874361	NA	NA	7.36e-21	0.00049975	0.00267943
ENSG00000116985	BMP8B	1	40222854	40254533	1:40244200	40244200	NA	NA	8.18e-21	0.00049975	0.00267943
ENSG00000186184	POLR1D	13	28194879	28241552	13:28195495	28195495	0.488	0.052	8.44e-21	0.00049975	0.00267943
ENSG00000230847	RP11-195E2.1	5	70370052	70389020	5:70664663	70664663	-0.699	0.075	8.59e-21	0.00049975	0.00267943
ENSG00000242294	STAG3L5P	7	99933702	99949523	7:99948655	99948655	0.34	0.036	8.65e-21	0.00049975	0.00267943
ENSG00000241945	PWP2	21	45527171	45550460	21:45550959	45550959	NA	NA	9.01e-21	0.00049975	0.00267943
ENSG00000231107	LINC01508	9	93063184	93195787	9:93178266	93178266	0.724	0.077	9.2e-21	0.00049975	0.00267943
ENSG00000197226	TBC1D9B	5	179289066	179334859	5:179335060	179335060	0.85	0.091	9.35e-21	0.00049975	0.00267943
ENSG00000144741	SLC25A26	3	66277306	66438540	3:66287056	66287056	-0.323	0.035	9.7e-21	0.00049975	0.00267943
ENSG00000079337	RAPGEF3	12	48128150	48164823	12:48157371	48157371	-0.721	0.077	1.13e-20	0.00049975	0.00267943
ENSG00000130768	SMPDL3B	1	28261504	28285668	1:28263257	28263257	-0.416	0.045	1.33e-20	0.00049975	0.00267943
ENSG00000120669	SOHLH2	13	36742345	36788752	13:36830662	36830662	NA	NA	1.35e-20	0.00049975	0.00267943
ENSG00000168778	TCTN2	12	124155660	124192950	12:124122111	124122111	-1.179	0.127	1.4e-20	0.00049975	0.00267943
ENSG00000152749	GPR180	13	95254157	95286899	13:95253920	95253920	0.339	0.036	1.43e-20	0.00049975	0.00267943
ENSG00000169689	STRA13	17	79976578	79981983	17:79980756	79980756	0.332	0.036	1.46e-20	0.00049975	0.00267943
ENSG00000059122	FLYWCH1	16	2961938	3001209	16:2986323	2986323	0.423	0.046	1.52e-20	0.00049975	0.00267943
ENSG00000204147	ASAH2B	10	52499078	52576255	10:52538204	52538204	-0.692	0.075	1.73e-20	0.00049975	0.00267943
ENSG00000236333	TRHDE-AS1	12	72647288	72668687	12:72653346	72653346	-0.497	0.054	1.97e-20	0.00049975	0.00267943
ENSG00000128039	SRD5A3	4	56212276	56239263	4:56204865	56204865	0.695	0.075	2.09e-20	0.00049975	0.00267943
ENSG00000137513	NARS2	11	78147007	78280169	11:78285096	78285096	0.508	0.055	2.29e-20	0.00049975	0.00267943
ENSG00000111788	RP11-22B23.1	12	9429831	9465837	12:9436055	9436055	NA	NA	2.42e-20	0.00049975	0.00267943
ENSG00000189045	ANKDD1B	5	74907284	74967671	5:74977457	74977457	-0.516	0.056	3.03e-20	0.00049975	0.00267943
ENSG00000233621	LINC01137	1	37920480	37940012	1:37944506	37944506	-0.408	0.044	3.15e-20	0.00049975	0.00267943
ENSG00000140043	PTGR2	14	74318547	74353530	14:74311428	74311428	-0.398	0.043	3.27e-20	0.00049975	0.00267943
ENSG00000228701	TNKS2-AS1	10	93542596	93558048	10:93573661	93573661	NA	NA	3.42e-20	0.00049975	0.00267943
ENSG00000231345	BEND3P1	10	52415727	52420232	10:52370312	52370312	NA	NA	3.49e-20	0.00049975	0.00267943
ENSG00000100908	EMC9	14	24608168	24610797	14:24604401	24604401	-0.42	0.046	3.75e-20	0.00049975	0.00267943
ENSG00000129925	TMEM8A	16	420773	437113	16:419092	419092	-0.452	0.049	3.88e-20	0.00049975	0.00267943
ENSG00000240005	RP11-293A21.1	4	26861428	26862221	4:26861656	26861656	NA	NA	3.95e-20	0.00049975	0.00267943
ENSG00000248747	RP11-586L23.1	4	142161893	142199943	4:142200031	142200031	0.51	0.056	4.16e-20	0.00049975	0.00267943
ENSG00000248144	ADH1C	4	100257649	100274184	4:100273173	100273173	0.584	0.064	5.02e-20	0.00049975	0.00267943
ENSG00000112796	ENPP5	6	46126924	46138708	6:46130369	46130369	-0.323	0.035	5.26e-20	0.00049975	0.00267943
ENSG00000152492	CCDC50	3	191046866	191116459	3:191093384	191093384	-0.331	0.036	5.89e-20	0.00049975	0.00267943
ENSG00000163576	EFHB	3	19920964	19988517	3:19987539	19987539	NA	NA	6.24e-20	0.00049975	0.00267943
ENSG00000164494	PDSS2	6	107473761	107780768	6:107501047	107501047	-0.275	0.03	6.51e-20	0.00049975	0.00267943
ENSG00000038002	AGA	4	178351924	178363657	4:178356461	178356461	-0.507	0.055	6.54e-20	0.00049975	0.00267943
ENSG00000216560	LINC00955	4	3578596	3592438	4:3585828	3585828	-0.451	0.05	7.81e-20	0.00049975	0.00267943
ENSG00000206129	CTD-2008L17.2	18	53670844	53858493	18:53857602	53857602	-0.534	0.059	8.94e-20	0.00049975	0.00267943
ENSG00000187134	AKR1C1	10	5005445	5149714	10:4978744	4978744	-0.627	0.069	9.28e-20	0.00049975	0.00267943
ENSG00000232876	CTA-212D2.2	6	135376171	135381688	6:135283348	135283348	NA	NA	9.61e-20	0.00049975	0.00267943
ENSG00000167280	ENGASE	17	77071021	77084681	17:77077452	77077452	-0.768	0.084	9.82e-20	0.00049975	0.00267943
ENSG00000169629	RGPD8	2	113127669	113192065	2:113199955	113199955	-0.445	0.049	1.01e-19	0.00049975	0.00267943
ENSG00000119979	FAM45A	10	120863598	120897496	10:120897179	120897179	-0.428	0.047	1.06e-19	0.00049975	0.00267943
ENSG00000164307	ERAP1	5	96096514	96122777	5:96130015	96130015	-0.436	0.048	1.08e-19	0.00049975	0.00267943
ENSG00000271780	RP11-1017G21.5	14	102414684	102415762	14:102403930	102403930	0.673	0.074	1.13e-19	0.00049975	0.00267943
ENSG00000171928	TVP23B	17	18684308	18710027	17:18715642	18715642	-0.36	0.04	1.23e-19	0.00049975	0.00267943
ENSG00000234719	RP11-166B2.1	16	12021230	12070500	16:12070422	12070422	-0.578	0.064	1.38e-19	0.00049975	0.00267943
ENSG00000149231	CCDC82	11	96085933	96123087	11:96108105	96108105	0.556	0.061	1.41e-19	0.00049975	0.00267943
ENSG00000101311	FERMT1	20	6055492	6104191	20:6111569	6111569	-0.429	0.047	1.44e-19	0.00049975	0.00267943
ENSG00000272977	CTA-390C10.10	22	25872185	25875938	22:25875573	25875573	-0.865	0.096	1.47e-19	0.00049975	0.00267943
ENSG00000152128	TMEM163	2	135328366	135476570	2:135515492	135515492	NA	NA	1.52e-19	0.00049975	0.00267943
ENSG00000257218	GATC	12	120884241	120901552	12:120888510	120888510	0.746	0.083	1.53e-19	0.00049975	0.00267943
ENSG00000101052	IFT52	20	42219571	42275936	20:42309489	42309489	-0.59	0.065	1.54e-19	0.00049975	0.00267943
ENSG00000141295	SCRN2	17	45915058	45918699	17:45902414	45902414	-0.387	0.043	1.56e-19	0.00049975	0.00267943
ENSG00000205918	PDPK2P	16	2666122	2693297	16:2708741	2708741	-0.466	0.052	1.56e-19	0.00049975	0.00267943
ENSG00000015413	DPEP1	16	89679716	89704864	16:89690688	89690688	0.372	0.041	1.6e-19	0.00049975	0.00267943
ENSG00000228536	RP11-392O17.1	1	219583023	219585283	1:219727779	219727779	0.589	0.065	1.89e-19	0.00049975	0.00267943
ENSG00000113971	NPHP3	3	132399453	132441286	3:132441268	132441268	-0.334	0.037	1.95e-19	0.00049975	0.00267943
ENSG00000236397	DDX11L2	2	114356613	114358838	2:114395828	114395828	NA	NA	2.29e-19	0.00049975	0.00267943
ENSG00000172803	SNX32	11	65601112	65624367	11:65601560	65601560	NA	NA	2.3e-19	0.00049975	0.00267943
ENSG00000177103	DSCAML1	11	117342244	117688240	11:117672973	117672973	0.678	0.075	2.58e-19	0.00049975	0.00267943
ENSG00000215845	TSTD1	1	161007421	161008780	1:161032805	161032805	-0.232	0.026	2.61e-19	0.00049975	0.00267943
ENSG00000106733	NMRK1	9	77675489	77703133	9:77701908	77701908	-0.327	0.036	2.61e-19	0.00049975	0.00267943
ENSG00000176222	ZNF404	19	44376515	44405537	19:44402574	44402574	-0.577	0.064	2.76e-19	0.00049975	0.00267943
ENSG00000148824	MTG1	10	135207598	135234811	10:135226041	135226041	0.398	0.044	3.21e-19	0.00049975	0.00267943
ENSG00000145476	CYP4V2	4	187112674	187134610	4:187166970	187166970	0.383	0.043	3.24e-19	0.00049975	0.00267943
ENSG00000183378	OVCH2	11	7717231	7727968	11:7727886	7727886	-0.527	0.059	3.25e-19	0.00049975	0.00267943
ENSG00000169436	COL22A1	8	139600478	139926249	8:139923605	139923605	NA	NA	4.06e-19	0.00049975	0.00267943
ENSG00000137860	SLC28A2	15	45544428	45570043	15:45513647	45513647	-0.459	0.051	4.36e-19	0.00049975	0.00267943
ENSG00000204941	PSG5	19	43670408	43690688	19:43692577	43692577	NA	NA	4.67e-19	0.00049975	0.00267943
ENSG00000255455	RP11-890B15.3	11	130736149	130740142	11:130767082	130767082	-0.518	0.058	4.85e-19	0.00049975	0.00267943
ENSG00000167468	GPX4	19	1103925	1106790	19:1100074	1100074	0.258	0.029	5.03e-19	0.00049975	0.00267943
ENSG00000261740	RP11-345J4.5	16	29454551	29465972	16:30337186	30337186	-0.5	0.056	5.9e-19	0.00049975	0.00267943
ENSG00000135220	UGT2A3	4	69794181	69817509	4:69943322	69943322	0.383	0.043	5.94e-19	0.00049975	0.00267943
ENSG00000204959	ARHGEF34P	7	143969538	143984059	7:144068480	144068480	0.744	0.084	6.1e-19	0.00049975	0.00267943
ENSG00000100336	APOL4	22	36587845	36600886	22:36600736	36600736	0.577	0.065	6.13e-19	0.00049975	0.00267943
ENSG00000182919	C11orf54	11	93474757	93497915	11:93476766	93476766	0.218	0.024	6.18e-19	0.00049975	0.00267943
ENSG00000136875	PRPF4	9	116037623	116055185	9:116082647	116082647	0.458	0.051	6.43e-19	0.00049975	0.00267943
ENSG00000117481	NSUN4	1	46805849	46830824	1:46817950	46817950	-0.517	0.058	6.45e-19	0.00049975	0.00267943
ENSG00000088538	DOCK3	3	50712672	51421629	3:50692394	50692394	NA	NA	7.11e-19	0.00049975	0.00267943
ENSG00000178935	ZNF552	19	58315209	58326281	19:58315273	58315273	0.384	0.043	7.71e-19	0.00049975	0.00267943
ENSG00000145321	GC	4	72607410	72669758	4:72696465	72696465	-0.489	0.055	8.1e-19	0.00049975	0.00267943
ENSG00000175287	PHYHD1	9	131683174	131704320	9:131699847	131699847	-0.348	0.039	8.28e-19	0.00049975	0.00267943
ENSG00000107371	EXOSC3	9	37766975	37801434	9:37782925	37782925	-0.559	0.063	8.92e-19	0.00049975	0.00267943
ENSG00000108244	KRT23	17	39078948	39093886	17:39098378	39098378	NA	NA	9.09e-19	0.00049975	0.00267943
ENSG00000101310	SEC23B	20	18488137	18542059	20:18499984	18499984	-0.61	0.069	9.21e-19	0.00049975	0.00267943
ENSG00000164713	BRI3	7	97881691	97939753	7:97929081	97929081	-0.377	0.043	9.77e-19	0.00049975	0.00267943
ENSG00000214293	APTR	7	77286977	77325582	7:77296377	77296377	-0.46	0.052	1.03e-18	0.00049975	0.00267943
ENSG00000119326	CTNNAL1	9	111704849	111775809	9:111795565	111795565	-0.517	0.059	1.08e-18	0.00049975	0.00267943
ENSG00000241015	TPM3P9	19	53935237	53947923	19:53941622	53941622	-0.905	0.103	1.24e-18	0.00049975	0.00267943
ENSG00000167136	ENDOG	9	131580753	131584956	9:131588888	131588888	-0.24	0.027	1.27e-18	0.00049975	0.00267943
ENSG00000125520	SLC2A4RG	20	62371214	62374858	20:62288752	62288752	0.305	0.035	1.3e-18	0.00049975	0.00267943
ENSG00000233527	ZNF529-AS1	19	37063972	37085610	19:37096073	37096073	0.493	0.056	1.32e-18	0.00049975	0.00267943
ENSG00000106927	AMBP	9	116822407	116840752	9:116840801	116840801	-0.654	0.074	1.33e-18	0.00049975	0.00267943
ENSG00000136425	CIB2	15	78396948	78423886	15:78423596	78423596	NA	NA	1.33e-18	0.00049975	0.00267943
ENSG00000111850	SMIM8	6	88032301	88109467	6:88087664	88087664	0.503	0.057	1.37e-18	0.00049975	0.00267943
ENSG00000094963	FMO2	1	171154347	171180369	1:171110869	171110869	0.626	0.071	1.39e-18	0.00049975	0.00267943
ENSG00000128891	C15orf57	15	40820882	40857256	15:40875584	40875584	-0.424	0.048	1.43e-18	0.00049975	0.00267943
ENSG00000232859	LYRM9	17	26205340	26221778	17:26204098	26204098	0.308	0.035	1.48e-18	0.00049975	0.00267943
ENSG00000224183	SDHDP6	1	25620655	25621134	1:25689406	25689406	NA	NA	1.96e-18	0.00049975	0.00267943
ENSG00000160285	LSS	21	47608055	47648738	21:47714607	47714607	0.673	0.077	1.96e-18	0.00049975	0.00267943
ENSG00000158483	FAM86C1	11	71498556	71512282	11:71460575	71460575	0.548	0.063	2.27e-18	0.00049975	0.00267943
ENSG00000166441	RPL27A	11	8703958	8736306	11:8700327	8700327	-0.431	0.049	2.46e-18	0.00049975	0.00267943
ENSG00000225138	CTD-2228K2.7	5	473351	480999	5:466075	466075	0.418	0.048	2.59e-18	0.00049975	0.00267943
ENSG00000164627	KIF6	6	39297766	39693181	6:39660991	39660991	NA	NA	2.6e-18	0.00049975	0.00267943
ENSG00000137124	ALDH1B1	9	38392661	38398658	9:38381288	38381288	-0.377	0.043	2.83e-18	0.00049975	0.00267943
ENSG00000173540	GMPPB	3	49754277	49761384	3:49834571	49834571	0.483	0.055	3.02e-18	0.00049975	0.00267943
ENSG00000272277	RP1-40E16.12	6	3068279	3069128	6:3069057	3069057	NA	NA	3.1e-18	0.00049975	0.00267943
ENSG00000173641	HSPB7	1	16340523	16346089	1:16339313	16339313	0.31	0.036	3.6e-18	0.00049975	0.00267943
ENSG00000124532	MRS2	6	24403136	24426422	6:24419914	24419914	0.395	0.045	3.74e-18	0.00049975	0.00267943
ENSG00000269973	RP11-95D17.1	2	10076489	10079719	2:9985670	9985670	0.378	0.044	3.96e-18	0.00049975	0.00267943
ENSG00000228696	ARL17B	17	44352150	44439163	17:44663783	44663783	0.657	0.076	4.09e-18	0.00049975	0.00267943
ENSG00000104497	SNX16	8	82711816	82755101	8:82738807	82738807	0.42	0.048	4.1e-18	0.00049975	0.00267943
ENSG00000073050	XRCC1	19	44047192	44084625	19:44077507	44077507	-0.334	0.038	4.16e-18	0.00049975	0.00267943
ENSG00000146233	CYP39A1	6	46517317	46620567	6:46624020	46624020	-0.38	0.044	4.16e-18	0.00049975	0.00267943
ENSG00000269293	ZSCAN16-AS1	6	28089573	28105071	6:28101678	28101678	-0.369	0.043	4.42e-18	0.00049975	0.00267943
ENSG00000144182	LIPT1	2	99771418	99779620	2:99704547	99704547	0.396	0.046	4.49e-18	0.00049975	0.00267943
ENSG00000230439	RP11-488P3.1	1	94218480	94241000	1:94207992	94207992	NA	NA	4.64e-18	0.00049975	0.00267943
ENSG00000257176	RP11-996F15.2	12	29433351	29470781	12:29437861	29437861	NA	NA	4.86e-18	0.00049975	0.00267943
ENSG00000136531	SCN2A	2	166095912	166248820	2:165709551	165709551	-0.534	0.062	5.07e-18	0.00049975	0.00267943
ENSG00000113812	ACTR8	3	53901093	53916229	3:53897100	53897100	-0.433	0.05	5.13e-18	0.00049975	0.00267943
ENSG00000240024	LINC00888	3	183165396	183173801	3:183157528	183157528	0.344	0.04	5.35e-18	0.00049975	0.00267943
ENSG00000188029	CTSL3P	9	90387368	90401799	9:90407404	90407404	0.45	0.052	6.19e-18	0.00049975	0.00267943
ENSG00000077420	APBB1IP	10	26727132	26856732	10:26718091	26718091	0.375	0.043	6.38e-18	0.00049975	0.00267943
ENSG00000262294	RP11-1260E13.2	17	202429	207372	17:205465	205465	0.513	0.059	6.43e-18	0.00049975	0.00267943
ENSG00000049449	RCN1	11	31863639	32127301	11:32112568	32112568	-0.254	0.029	6.43e-18	0.00049975	0.00267943
ENSG00000137054	POLR1E	9	37485932	37503694	9:37514867	37514867	-0.528	0.061	6.91e-18	0.00049975	0.00267943
ENSG00000214106	PAXIP1-AS2	7	154720208	154741618	7:154720259	154720259	0.333	0.039	7.26e-18	0.00049975	0.00267943
ENSG00000213221	DNLZ	9	139253932	139258241	9:139265870	139265870	0.765	0.089	7.31e-18	0.00049975	0.00267943
ENSG00000164406	LEAP2	5	132208014	132210738	5:132267167	132267167	0.68	0.079	7.53e-18	0.00049975	0.00267943
ENSG00000134184	GSTM1	1	110230436	110251661	1:110225083	110225083	1.335	0.155	7.91e-18	0.00049975	0.00267943
ENSG00000189058	APOD	3	195295573	195311076	3:195477407	195477407	0.651	0.076	8.33e-18	0.00049975	0.00267943
ENSG00000100554	ATP6V1D	14	67761088	67826982	14:67692698	67692698	0.75	0.088	1.14e-17	0.00049975	0.00267943
ENSG00000145284	SCD5	4	83550692	83720010	4:83660842	83660842	-0.625	0.073	1.14e-17	0.00049975	0.00267943
ENSG00000224916	APOC4-APOC2	19	45445495	45452822	19:45460764	45460764	-0.381	0.045	1.15e-17	0.00049975	0.00267943
ENSG00000063761	ADCK1	14	78266426	78401355	14:78366967	78366967	-0.382	0.045	1.17e-17	0.00049975	0.00267943
ENSG00000111450	STX2	12	131274145	131323811	12:131328986	131328986	-0.735	0.086	1.21e-17	0.00049975	0.00267943
ENSG00000185187	SIGIRR	11	405716	417455	11:403545	403545	-0.335	0.039	1.28e-17	0.00049975	0.00267943
ENSG00000176731	C8orf59	8	86126830	86132650	8:86121311	86121311	0.308	0.036	1.37e-17	0.00049975	0.00267943
ENSG00000103550	KNOP1	16	19713256	19729557	16:19713882	19713882	0.435	0.051	1.41e-17	0.00049975	0.00267943
ENSG00000161551	ZNF577	19	52359055	52394203	19:52362158	52362158	-0.438	0.051	1.47e-17	0.00049975	0.00267943
ENSG00000258586	RP5-1021I20.2	14	74289262	74296838	14:74296651	74296651	0.427	0.05	1.49e-17	0.00049975	0.00267943
ENSG00000243137	PSG4	19	43696854	43711451	19:43693251	43693251	NA	NA	1.5e-17	0.00049975	0.00267943
ENSG00000116157	GPX7	1	53068044	53074723	1:53067914	53067914	-0.331	0.039	1.53e-17	0.00049975	0.00267943
ENSG00000250681	RP3-368B9.2	4	3634756	3635702	4:3581893	3581893	0.52	0.061	1.69e-17	0.00049975	0.00267943
ENSG00000173610	UGT2A1	4	70454135	70518967	4:70382657	70382657	0.662	0.078	1.82e-17	0.00049975	0.00267943
ENSG00000180855	ZNF443	19	12540521	12551926	19:12543518	12543518	-0.651	0.077	1.83e-17	0.00049975	0.00267943
ENSG00000184022	OR2T10	1	248756131	248757069	1:248839187	248839187	-0.679	0.08	1.9e-17	0.00049975	0.00267943
ENSG00000164919	COX6C	8	100885428	100906290	8:100892645	100892645	0.428	0.05	2.15e-17	0.00049975	0.00267943
ENSG00000166743	ACSM1	16	20634559	20710212	16:20622231	20622231	NA	NA	2.19e-17	0.00049975	0.00267943
ENSG00000180767	CHST13	3	126243126	126262134	3:126247795	126247795	0.269	0.032	2.34e-17	0.00049975	0.00267943
ENSG00000283050	GTF2IP12	4	120329122	120375793	4:120370298	120370298	-0.478	0.056	2.41e-17	0.00049975	0.00267943
ENSG00000146555	SDK1	7	3341080	4308632	7:3227799	3227799	-0.484	0.057	2.58e-17	0.00049975	0.00267943
ENSG00000181894	ZNF329	19	58637619	58666477	19:58665001	58665001	0.579	0.068	2.75e-17	0.00049975	0.00267943
ENSG00000125247	TMTC4	13	101256181	101327347	13:101326992	101326992	0.424	0.05	3e-17	0.00049975	0.00267943
ENSG00000224877	C17orf89	17	79213039	79215081	17:79213562	79213562	0.288	0.034	3.18e-17	0.00049975	0.00267943
ENSG00000185619	PCGF3	4	699537	732061	4:743519	743519	0.387	0.046	3.3e-17	0.00049975	0.00267943
ENSG00000211697	TRGV5	7	38383495	38389623	7:38386558	38386558	NA	NA	3.36e-17	0.00049975	0.00267943
ENSG00000249242	TMEM150C	4	83404323	83483510	4:83500686	83500686	0.446	0.053	3.52e-17	0.00049975	0.00267943
ENSG00000131400	NAPSA	19	50861734	50869087	19:50857807	50857807	-0.345	0.041	3.6e-17	0.00049975	0.00267943
ENSG00000107020	PLGRKT	9	5357973	5437878	9:5381870	5381870	-0.287	0.034	3.78e-17	0.00049975	0.00267943
ENSG00000165806	CASP7	10	115438921	115490666	10:115489589	115489589	-0.417	0.05	3.89e-17	0.00049975	0.00267943
ENSG00000230513	THAP7-AS1	22	21356175	21364631	22:21363960	21363960	NA	NA	4.02e-17	0.00049975	0.00267943
ENSG00000114544	SLC41A3	3	125725198	125820404	3:125796210	125796210	0.399	0.048	4.35e-17	0.00049975	0.00267943
ENSG00000136235	GPNMB	7	23275586	23314727	7:23260251	23260251	-0.468	0.056	4.41e-17	0.00049975	0.00267943
ENSG00000090487	SPG21	15	65262025	65282648	15:65307463	65307463	-0.398	0.047	4.47e-17	0.00049975	0.00267943
ENSG00000274627	RP11-104N10.2	16	89583205	89588625	16:89592077	89592077	0.244	0.029	4.6e-17	0.00049975	0.00267943
ENSG00000107779	BMPR1A	10	88516407	88692595	10:88639910	88639910	-0.36	0.043	4.85e-17	0.00049975	0.00267943
ENSG00000250266	LINC01612	4	171195070	171204230	4:171147781	171147781	-0.733	0.087	5.06e-17	0.00049975	0.00267943
ENSG00000189366	ALG1L	3	125648118	125655882	3:125733081	125733081	NA	NA	5.19e-17	0.00049975	0.00267943
ENSG00000269994	RP11-276H19.2	9	89623370	89657041	9:89657800	89657800	-0.709	0.085	5.62e-17	0.00049975	0.00267943
ENSG00000146729	GBAS	7	56019486	56067874	7:56104388	56104388	-0.324	0.039	6.07e-17	0.00049975	0.00267943
ENSG00000228262	LINC01320	2	34902622	34963298	2:34978175	34978175	-0.388	0.046	6.46e-17	0.00049975	0.00267943
ENSG00000272079	LA16c-380H5.5	16	3056121	3057389	16:3059480	3059480	NA	NA	6.62e-17	0.00049975	0.00267943
ENSG00000257497	RP11-585P4.5	12	75877234	75883600	12:75894114	75894114	NA	NA	6.74e-17	0.00049975	0.00267943
ENSG00000185201	IFITM2	11	307631	315272	11:316299	316299	-0.234	0.028	6.98e-17	0.00049975	0.00267943
ENSG00000100228	RAB36	22	23487513	23506537	22:23504405	23504405	0.388	0.046	7.19e-17	0.00049975	0.00267943
ENSG00000167920	TMEM99	17	38975358	38992526	17:39017343	39017343	0.31	0.037	7.31e-17	0.00049975	0.00267943
ENSG00000184227	ACOT1	14	74003818	74010498	14:74034190	74034190	0.509	0.061	7.59e-17	0.00049975	0.00267943
ENSG00000105341	ATP5SL	19	41937223	41946622	19:41936734	41936734	0.222	0.027	7.76e-17	0.00049975	0.00267943
ENSG00000075234	TTC38	22	46663858	46689905	22:46729813	46729813	0.598	0.072	8.25e-17	0.00049975	0.00267943
ENSG00000042445	RETSAT	2	85569211	85581743	2:85588447	85588447	-0.338	0.041	8.26e-17	0.00049975	0.00267943
ENSG00000060138	YBX3	12	10851688	10875911	12:10876805	10876805	-0.325	0.039	8.29e-17	0.00049975	0.00267943
ENSG00000109814	UGDH	4	39500375	39529931	4:39486969	39486969	0.349	0.042	8.46e-17	0.00049975	0.00267943
ENSG00000112619	PRPH2	6	42664338	42690312	6:42676932	42676932	NA	NA	8.93e-17	0.00049975	0.00267943
ENSG00000267575	CTC-459F4.3	19	28284371	28409771	19:28256350	28256350	-0.74	0.089	9.54e-17	0.00049975	0.00267943
ENSG00000150403	TMCO3	13	114145310	114208905	13:114131954	114131954	-0.568	0.068	9.64e-17	0.00049975	0.00267943
ENSG00000157379	DHRS1	14	24759804	24769039	14:24776018	24776018	-0.666	0.08	1e-16	0.00049975	0.00267943
ENSG00000182093	WRB	21	40752170	40800454	21:40762255	40762255	-0.298	0.036	1.03e-16	0.00049975	0.00267943
ENSG00000147813	NAPRT	8	144656955	144660819	8:144676862	144676862	0.339	0.041	1.05e-16	0.00049975	0.00267943
ENSG00000146243	IRAK1BP1	6	79577189	79656157	6:79480458	79480458	0.475	0.057	1.07e-16	0.00049975	0.00267943
ENSG00000181444	ZNF467	7	149461271	149470568	7:149472640	149472640	-0.482	0.058	1.2e-16	0.00049975	0.00267943
ENSG00000173567	ADGRF3	2	26531041	26569685	2:26586067	26586067	NA	NA	1.37e-16	0.00049975	0.00267943
ENSG00000175643	RMI2	16	11343476	11445619	16:11433103	11433103	NA	NA	1.38e-16	0.00049975	0.00267943
ENSG00000213672	NCKIPSD	3	48711277	48723797	3:48723302	48723302	0.383	0.046	1.38e-16	0.00049975	0.00267943
ENSG00000183060	LYSMD4	15	100255902	100273766	15:100273422	100273422	-0.442	0.054	1.59e-16	0.00049975	0.00267943
ENSG00000171806	METTL18	1	169761670	169764107	1:169763814	169763814	-0.637	0.077	1.8e-16	0.00049975	0.00267943
ENSG00000112079	STK38	6	36461669	36515247	6:36394087	36394087	-0.444	0.054	1.84e-16	0.00049975	0.00267943
ENSG00000035141	FAM136A	2	70523107	70529222	2:70431821	70431821	-0.351	0.043	1.85e-16	0.00049975	0.00267943
ENSG00000230074	RP11-195F19.9	9	34665662	34681295	9:34685940	34685940	-0.864	0.105	1.89e-16	0.00049975	0.00267943
ENSG00000172893	DHCR7	11	71139239	71163914	11:71153459	71153459	0.376	0.046	1.92e-16	0.00049975	0.00267943
ENSG00000225234	TRAPPC12-AS1	2	3485013	3486180	2:3483390	3483390	-0.48	0.058	2.01e-16	0.00049975	0.00267943
ENSG00000119787	ATL2	2	38522022	38604427	2:38604351	38604351	-0.242	0.029	2.03e-16	0.00049975	0.00267943
ENSG00000271020	RP11-10C24.1	3	33838641	33839173	3:33886133	33886133	0.484	0.059	2.07e-16	0.00049975	0.00267943
ENSG00000184441	AP001062.7	21	45751117	45755734	21:45759746	45759746	0.43	0.052	2.1e-16	0.00049975	0.00267943
ENSG00000245937	LINC01184	5	127276118	127418864	5:127367998	127367998	-0.547	0.067	2.31e-16	0.00049975	0.00267943
ENSG00000138363	ATIC	2	216176540	216214496	2:216234657	216234657	0.459	0.056	2.33e-16	0.00049975	0.00267943
ENSG00000090266	NDUFB2	7	140390577	140422590	7:140504215	140504215	-0.304	0.037	2.5e-16	0.00049975	0.00267943
ENSG00000184908	CLCNKB	1	16370231	16383803	1:16369559	16369559	0.486	0.059	2.53e-16	0.00049975	0.00267943
ENSG00000267645	RP11-577H5.5	7	102277496	102312088	7:102353058	102353058	-0.984	0.12	2.55e-16	0.00049975	0.00267943
ENSG00000093000	NUP50	22	45559722	45583896	22:45570114	45570114	0.374	0.046	2.68e-16	0.00049975	0.00267943
ENSG00000219626	FAM228B	2	24299396	24387179	2:24287598	24287598	-0.345	0.042	2.71e-16	0.00049975	0.00267943
ENSG00000171109	MFN1	3	179065480	179112719	3:179090772	179090772	0.308	0.038	2.85e-16	0.00049975	0.00267943
ENSG00000168405	CMAHP	6	25081296	25166783	6:25083615	25083615	-0.424	0.052	2.94e-16	0.00049975	0.00267943
ENSG00000171234	UGT2B7	4	69917081	69978705	4:69946149	69946149	-0.257	0.031	2.96e-16	0.00049975	0.00267943
ENSG00000272129	RP11-250B2.6	6	81065141	81066576	6:81066244	81066244	-0.569	0.07	3.19e-16	0.00049975	0.00267943
ENSG00000147576	ADHFE1	8	67342420	67383836	8:67365581	67365581	0.498	0.061	3.42e-16	0.00049975	0.00267943
ENSG00000141504	SAT2	17	7529552	7531194	17:7491910	7491910	0.221	0.027	3.65e-16	0.00049975	0.00267943
ENSG00000259205	PRKXP1	15	101093734	101099159	15:101101224	101101224	NA	NA	4.22e-16	0.00049975	0.00267943
ENSG00000115107	STEAP3	2	119981407	120023228	2:120006591	120006591	0.713	0.088	4.3e-16	0.00049975	0.00267943
ENSG00000221947	XKR9	8	71581600	71702606	8:71762718	71762718	NA	NA	4.58e-16	0.00049975	0.00267943
ENSG00000064655	EYA2	20	45523263	45791174	20:45595883	45595883	0.557	0.069	4.69e-16	0.00049975	0.00267943
ENSG00000254941	RP11-677M14.5	11	124677718	124678165	11:124677941	124677941	NA	NA	4.86e-16	0.00049975	0.00267943
ENSG00000273080	RP11-301O19.1	2	86422713	86423172	2:86392665	86392665	NA	NA	4.87e-16	0.00049975	0.00267943
ENSG00000119684	MLH3	14	75480467	75518235	14:75445499	75445499	-0.384	0.047	5.32e-16	0.00049975	0.00267943
ENSG00000248517	RP11-386B13.4	4	185910151	185926340	4:185918228	185918228	-0.286	0.035	5.43e-16	0.00049975	0.00267943
ENSG00000111666	CHPT1	12	102090725	102137918	12:102085487	102085487	0.347	0.043	5.43e-16	0.00049975	0.00267943
ENSG00000143631	FLG	1	152274651	152297679	1:152165878	152165878	NA	NA	5.49e-16	0.00049975	0.00267943
ENSG00000095209	TMEM38B	9	108456825	108538893	9:108456726	108456726	0.331	0.041	5.94e-16	0.00049975	0.00267943
ENSG00000196295	AC005154.6	7	30555925	30634425	7:30608652	30608652	-0.311	0.039	6.35e-16	0.00049975	0.00267943
ENSG00000215190	LINC00680	6	58272352	58287779	6:58274350	58274350	-0.495	0.061	6.49e-16	0.00049975	0.00267943
ENSG00000278376	RP11-158I9.8	11	118661963	118663846	11:118640081	118640081	NA	NA	6.54e-16	0.00049975	0.00267943
ENSG00000255021	RP11-536I6.2	3	14313873	14345345	3:14339879	14339879	0.839	0.104	6.84e-16	0.00049975	0.00267943
ENSG00000101361	NOP56	20	2632791	2639039	20:2645960	2645960	0.53	0.066	6.92e-16	0.00049975	0.00267943
ENSG00000197568	HHLA3	1	70820488	70851022	1:70821757	70821757	-0.361	0.045	7.22e-16	0.00049975	0.00267943
ENSG00000241043	GVQW1	9	32566787	32568619	9:32571299	32571299	-0.425	0.053	7.52e-16	0.00049975	0.00267943
ENSG00000152117	AC093838.4	2	132250386	132279146	2:132264547	132264547	-0.361	0.045	7.66e-16	0.00049975	0.00267943
ENSG00000152348	ATG10	5	81267844	81572676	5:81261923	81261923	0.506	0.063	8.1e-16	0.00049975	0.00267943
ENSG00000183444	OR7E38P	7	97595402	97596386	7:97588647	97588647	-0.468	0.058	8.28e-16	0.00049975	0.00267943
ENSG00000244879	GABPB1-AS1	15	50647156	50664399	15:50661899	50661899	-0.365	0.045	8.33e-16	0.00049975	0.00267943
ENSG00000268575	RP1-283E3.8	1	1634175	1669127	1:1674677	1674677	-0.35	0.044	8.74e-16	0.00049975	0.00267943
ENSG00000105607	GCDH	19	13001840	13025021	19:13007458	13007458	-0.283	0.035	9.19e-16	0.00049975	0.00267943
ENSG00000205534	SMG1P2	16	29538889	29606287	16:30337186	30337186	0.582	0.072	9.2e-16	0.00049975	0.00267943
ENSG00000188747	NOXA1	9	140317802	140328858	9:140313879	140313879	-0.259	0.032	9.2e-16	0.00049975	0.00267943
ENSG00000197980	LEKR1	3	156543270	156763918	3:156556312	156556312	-0.471	0.059	9.38e-16	0.00049975	0.00267943
ENSG00000257989	RP1-288H2.2	12	52486269	52498081	12:52508693	52508693	-0.835	0.104	1.01e-15	0.00049975	0.00267943
ENSG00000159658	EFCAB14	1	47140831	47184736	1:47149794	47149794	-0.244	0.03	1.04e-15	0.00049975	0.00267943
ENSG00000229891	LINC01315	22	42760406	42765242	22:42770546	42770546	NA	NA	1.07e-15	0.00049975	0.00267943
ENSG00000243926	TIPARP-AS1	3	156389651	156392167	3:156430178	156430178	-0.606	0.076	1.09e-15	0.00049975	0.00267943
ENSG00000198715	GLMP	1	156259880	156265480	1:156276216	156276216	-0.313	0.039	1.14e-15	0.00049975	0.00267943
ENSG00000263096	RP11-515O17.2	17	53348865	53351014	17:53369067	53369067	0.467	0.058	1.14e-15	0.00049975	0.00267943
ENSG00000134905	CARS2	13	111293759	111365950	13:111329665	111329665	0.418	0.052	1.23e-15	0.00049975	0.00267943
ENSG00000149485	FADS1	11	61567097	61596790	11:61579760	61579760	-0.455	0.057	1.3e-15	0.00049975	0.00267943
ENSG00000118690	ARMC2	6	109169619	109295675	6:109213728	109213728	NA	NA	1.31e-15	0.00049975	0.00267943
ENSG00000162782	TDRD5	1	179560748	179660407	1:179558051	179558051	NA	NA	1.35e-15	0.00049975	0.00267943
ENSG00000275778	PRH1-PRR4	12	10998448	11324197	12:11010300	11010300	NA	NA	1.41e-15	0.00049975	0.00267943
ENSG00000139372	TDG	12	104359582	104382652	12:104341872	104341872	0.676	0.085	1.5e-15	0.00049975	0.00267943
ENSG00000272568	CTB-113D17.1	7	29019583	29052983	7:29039241	29039241	0.716	0.09	1.65e-15	0.00049975	0.00267943
ENSG00000174586	ZNF497	19	58865723	58874214	19:58868480	58868480	0.367	0.046	1.73e-15	0.00049975	0.00267943
ENSG00000247271	ZBED5-AS1	11	10879806	10928349	11:10890742	10890742	-0.34	0.043	1.79e-15	0.00049975	0.00267943
ENSG00000270696	RP11-342K6.1	2	75887588	75889334	2:75939293	75939293	0.405	0.051	1.85e-15	0.00049975	0.00267943
ENSG00000125445	MRPS7	17	73257755	73262454	17:73219644	73219644	0.272	0.034	1.85e-15	0.00049975	0.00267943
ENSG00000167671	UBXN6	19	4444996	4457819	19:4449287	4449287	-0.26	0.033	2.17e-15	0.00049975	0.00267943
ENSG00000269486	CTC-360G5.9	19	39425937	39429272	19:39421388	39421388	-0.272	0.034	2.19e-15	0.00049975	0.00267943
ENSG00000186510	CLCNKA	1	16345370	16360545	1:16344360	16344360	-0.202	0.026	2.31e-15	0.00049975	0.00267943
ENSG00000157335	CLEC18C	16	70207225	70221264	16:70323126	70323126	-0.329	0.042	2.39e-15	0.00049975	0.00267943
ENSG00000159445	THEM4	1	151846060	151882284	1:151879761	151879761	-0.406	0.051	2.59e-15	0.00049975	0.00267943
ENSG00000100304	TTLL12	22	43562628	43583139	22:43583598	43583598	-0.285	0.036	2.67e-15	0.00049975	0.00267943
ENSG00000224769	MUC20P1	3	195341818	195347104	3:195476085	195476085	0.716	0.091	2.72e-15	0.00049975	0.00267943
ENSG00000013288	MAN2B2	4	6576902	6625089	4:6610622	6610622	-0.577	0.073	2.74e-15	0.00049975	0.00267943
ENSG00000261770	CTC-459F4.1	19	28248092	28251757	19:28312200	28312200	NA	NA	2.75e-15	0.00049975	0.00267943
ENSG00000179979	CRIPAK	4	1385340	1389777	4:1255460	1255460	0.646	0.082	2.93e-15	0.00049975	0.00267943
ENSG00000276791	CTD-2270P14.5	16	2827320	2830569	16:2830681	2830681	NA	NA	2.95e-15	0.00049975	0.00267943
ENSG00000116885	OSCP1	1	36881428	36916052	1:36915014	36915014	0.524	0.066	2.96e-15	0.00049975	0.00267943
ENSG00000153898	MCOLN2	1	85391266	85462796	1:85459188	85459188	-0.46	0.058	3.16e-15	0.00049975	0.00267943
ENSG00000262879	RP11-156P1.3	17	45061411	45177689	17:45152914	45152914	0.633	0.08	3.25e-15	0.00049975	0.00267943
ENSG00000121350	PYROXD1	12	21590549	21624186	12:21605477	21605477	-0.342	0.043	3.31e-15	0.00049975	0.00267943
ENSG00000281490	CICP14	7	128296016	128298845	7:128173957	128173957	0.25	0.032	3.49e-15	0.00049975	0.00267943
ENSG00000184669	OR7E14P	11	17035545	17074571	11:17032288	17032288	-0.31	0.039	3.55e-15	0.00049975	0.00267943
ENSG00000225706	PTPRD-AS1	9	8858130	8862255	9:8858303	8858303	0.546	0.069	3.57e-15	0.00049975	0.00267943
ENSG00000175445	LPL	8	19759228	19824769	8:19735616	19735616	-0.351	0.045	3.59e-15	0.00049975	0.00267943
ENSG00000137474	MYO7A	11	76839310	76893280	11:76901273	76901273	0.248	0.031	3.61e-15	0.00049975	0.00267943
ENSG00000261186	RP11-341N2.1	2	243029502	243030608	2:243020723	243020723	NA	NA	3.66e-15	0.00049975	0.00267943
ENSG00000116062	MSH6	2	47922669	48037240	2:48010654	48010654	0.421	0.054	3.8e-15	0.00049975	0.00267943
ENSG00000237513	RP11-325F22.2	7	104581510	104602781	7:104584410	104584410	NA	NA	3.84e-15	0.00049975	0.00267943
ENSG00000226944	RP1-120G22.11	1	6264900	6265840	1:6261871	6261871	NA	NA	3.9e-15	0.00049975	0.00267943
ENSG00000188000	OR7D2	19	9296270	9299493	19:9274524	9274524	0.959	0.122	4.03e-15	0.00049975	0.00267943
ENSG00000066185	ZMYND12	1	42896000	42921938	1:43081130	43081130	-0.384	0.049	4.14e-15	0.00049975	0.00267943
ENSG00000114455	HHLA2	3	108015337	108097132	3:108021274	108021274	0.771	0.098	4.28e-15	0.00049975	0.00267943
ENSG00000134333	LDHA	11	18415935	18429972	11:18420254	18420254	-0.293	0.037	4.57e-15	0.00049975	0.00267943
ENSG00000166847	DCTN5	16	23652713	23688776	16:23704005	23704005	0.31	0.04	4.58e-15	0.00049975	0.00267943
ENSG00000036448	MYOM2	8	2054483	2062955	8:2075378	2075378	-0.353	0.045	4.74e-15	0.00049975	0.00267943
ENSG00000169507	SLC38A11	2	165752696	165812035	2:165680449	165680449	0.538	0.069	5.1e-15	0.00049975	0.00267943
ENSG00000244515	KRT18P34	3	156880452	156881721	3:156856967	156856967	NA	NA	5.16e-15	0.00049975	0.00267943
ENSG00000167670	CHAF1A	19	4402659	4445015	19:4437450	4437450	NA	NA	5.23e-15	0.00049975	0.00267943
ENSG00000170837	GPR27	3	71803201	71805647	3:71784321	71784321	0.499	0.064	5.25e-15	0.00049975	0.00267943
ENSG00000226363	HAGLROS	2	177042445	177043736	2:177028767	177028767	NA	NA	5.32e-15	0.00049975	0.00267943
ENSG00000261783	RP11-252K23.2	16	75413716	75415158	16:75434146	75434146	0.452	0.058	5.98e-15	0.00049975	0.00267943
ENSG00000255320	RP11-755F10.1	11	66012311	66013710	11:66006323	66006323	0.652	0.084	6.27e-15	0.00049975	0.00267943
ENSG00000231050	RP1-140A9.1	1	1822910	1824097	1:1822889	1822889	NA	NA	6.42e-15	0.00049975	0.00267943
ENSG00000273226	RP11-513M16.8	9	19375449	19375994	9:19232091	19232091	0.941	0.121	6.73e-15	0.00049975	0.00267943
ENSG00000184232	OAF	11	120089063	120101041	11:120057343	120057343	0.435	0.056	6.77e-15	0.00049975	0.00267943
ENSG00000122194	PLG	6	161123270	161174347	6:160978997	160978997	-0.445	0.057	7.08e-15	0.00049975	0.00267943
ENSG00000109775	UFSP2	4	186320694	186347139	4:186347073	186347073	NA	NA	7.17e-15	0.00049975	0.00267943
ENSG00000185053	SGCZ	8	13947373	15095848	8:13894432	13894432	NA	NA	7.2e-15	0.00049975	0.00267943
ENSG00000238083	LRRC37A2	17	44588877	44633016	17:44227393	44227393	0.605	0.078	7.69e-15	0.00049975	0.00267943
ENSG00000247796	CTD-2366F13.1	5	52405672	52410956	5:52408245	52408245	0.388	0.05	7.74e-15	0.00049975	0.00267943
ENSG00000237310	GS1-124K5.4	7	65958693	65960461	7:66238083	66238083	0.379	0.049	7.78e-15	0.00049975	0.00267943
ENSG00000254827	SLC22A18AS	11	2909010	2924970	11:2925231	2925231	-0.265	0.034	7.79e-15	0.00049975	0.00267943
ENSG00000102763	VWA8	13	42140973	42535256	13:42411448	42411448	-0.469	0.06	8.06e-15	0.00049975	0.00267943
ENSG00000037042	TUBG2	17	40811323	40819024	17:40770091	40770091	0.335	0.043	8.13e-15	0.00049975	0.00267943
ENSG00000236404	VLDLR-AS1	9	2422702	2643359	9:2529125	2529125	NA	NA	8.92e-15	0.00049975	0.00267943
ENSG00000167653	PSCA	8	143751726	143764142	8:143776668	143776668	NA	NA	9.73e-15	0.00049975	0.00267943
ENSG00000130177	CDC16	13	115000362	115038198	13:115042741	115042741	0.472	0.061	1.11e-14	0.00049975	0.00267943
ENSG00000103932	RPAP1	15	41809374	41836467	15:41819322	41819322	0.283	0.037	1.12e-14	0.00049975	0.00267943
ENSG00000256806	C17orf100	17	6555548	6596521	17:6559215	6559215	-0.395	0.051	1.12e-14	0.00049975	0.00267943
ENSG00000188295	ZNF669	1	247263264	247267674	1:247267668	247267668	0.537	0.069	1.13e-14	0.00049975	0.00267943
ENSG00000106603	COA1	7	43648055	43769316	7:43639000	43639000	0.482	0.062	1.18e-14	0.00049975	0.00267943
ENSG00000112599	GUCA1B	6	42152139	42162654	6:42161786	42161786	NA	NA	1.2e-14	0.00049975	0.00267943
ENSG00000259363	CTD-2054N24.2	15	100347228	100417353	15:100337597	100337597	-0.662	0.086	1.21e-14	0.00049975	0.00267943
ENSG00000179178	TMEM125	1	43735665	43739673	1:43721433	43721433	-0.261	0.034	1.23e-14	0.00049975	0.00267943
ENSG00000272645	GTF2IP20	1	224139096	224180296	1:224196273	224196273	0.232	0.03	1.24e-14	0.00049975	0.00267943
ENSG00000239257	RPL23AP1	6	29694446	29694916	6:29731856	29731856	NA	NA	1.26e-14	0.00049975	0.00267943
ENSG00000037474	NSUN2	5	6599352	6633404	5:6605271	6605271	-0.349	0.045	1.27e-14	0.00049975	0.00267943
ENSG00000188677	PARVB	22	44395091	44568829	22:44419871	44419871	-0.479	0.062	1.27e-14	0.00049975	0.00267943
ENSG00000228716	DHFR	5	79922047	79950802	5:79951133	79951133	0.339	0.044	1.31e-14	0.00049975	0.00267943
ENSG00000127952	STYXL1	7	75625656	75677322	7:75846453	75846453	-0.451	0.059	1.41e-14	0.00049975	0.00267943
ENSG00000129946	SHC2	19	416583	460996	19:460027	460027	-0.528	0.069	1.49e-14	0.00049975	0.00267943
ENSG00000128928	IVD	15	40700008	40728146	15:40700022	40700022	0.243	0.032	1.5e-14	0.00049975	0.00267943
ENSG00000244693	CTAGE8	7	143963794	143966381	7:143874190	143874190	0.663	0.086	1.51e-14	0.00049975	0.00267943
ENSG00000276073	RP5-1125A11.7	20	32573423	32576795	20:32701956	32701956	-0.397	0.052	1.52e-14	0.00049975	0.00267943
ENSG00000166750	SLFN5	17	33570055	33600674	17:33571546	33571546	0.294	0.038	1.55e-14	0.00049975	0.00267943
ENSG00000108433	GOSR2	17	45000483	45044385	17:44990522	44990522	0.35	0.046	1.57e-14	0.00049975	0.00267943
ENSG00000151575	TEX9	15	56536207	56738195	15:56648693	56648693	-0.505	0.066	1.59e-14	0.00049975	0.00267943
ENSG00000172992	DCAKD	17	43100708	43138477	17:43128906	43128906	0.341	0.044	1.71e-14	0.00049975	0.00267943
ENSG00000162885	B3GALNT2	1	235638306	235649414	1:235667186	235667186	0.345	0.045	1.73e-14	0.00049975	0.00267943
ENSG00000255245	FXYD6-FXYD2	11	117690878	117747382	11:117694392	117694392	0.414	0.054	1.77e-14	0.00049975	0.00267943
ENSG00000187758	ADH1A	4	100197524	100212185	4:100217127	100217127	NA	NA	1.89e-14	0.00049975	0.00267943
ENSG00000197958	RPL12	9	130209953	130213684	9:130210946	130210946	NA	NA	1.91e-14	0.00049975	0.00267943
ENSG00000169550	MUC15	11	26580580	26593780	11:26581667	26581667	0.217	0.028	1.93e-14	0.00049975	0.00267943
ENSG00000273253	RP3-402G11.26	22	50637519	50639266	22:50583744	50583744	-0.751	0.098	1.98e-14	0.00049975	0.00267943
ENSG00000225151	GOLGA2P7	15	84868063	84898888	15:85043799	85043799	-0.372	0.049	2.04e-14	0.00049975	0.00267943
ENSG00000101019	UQCC1	20	33890369	33999944	20:33986566	33986566	0.428	0.056	2.05e-14	0.00049975	0.00267943
ENSG00000205060	SLC35B4	7	133974084	134001803	7:134040681	134040681	-0.322	0.042	2.25e-14	0.00049975	0.00267943
ENSG00000263072	ZNF213-AS1	16	3160461	3184883	16:3164699	3164699	0.28	0.037	2.31e-14	0.00049975	0.00267943
ENSG00000006607	FARP2	2	242295658	242434256	2:242397319	242397319	0.285	0.037	2.31e-14	0.00049975	0.00267943
ENSG00000204540	PSORS1C1	6	31082527	31107869	6:31087310	31087310	NA	NA	2.35e-14	0.00049975	0.00267943
ENSG00000156414	TDRD9	14	104394799	104519004	14:104507283	104507283	0.934	0.122	2.38e-14	0.00049975	0.00267943
ENSG00000242086	LINC00969	3	195384933	195466835	3:195674257	195674257	0.27	0.035	2.46e-14	0.00049975	0.00267943
ENSG00000228782	CTD-2026D20.3	17	45527934	45569858	17:45547132	45547132	0.441	0.058	2.49e-14	0.00049975	0.00267943
ENSG00000197150	ABCB8	7	150725509	150744869	7:150726689	150726689	-0.251	0.033	2.68e-14	0.00049975	0.00267943
ENSG00000183346	C10orf107	10	63422719	63526524	10:63422876	63422876	NA	NA	2.71e-14	0.00049975	0.00267943
ENSG00000184160	ADRA2C	4	3768075	3770253	4:3746133	3746133	-0.376	0.049	2.74e-14	0.00049975	0.00267943
ENSG00000196418	ZNF124	1	247285277	247335318	1:247298975	247298975	-0.372	0.049	2.74e-14	0.00049975	0.00267943
ENSG00000260269	CTD-2323K18.1	15	75819491	75893546	15:75885694	75885694	NA	NA	2.85e-14	0.00049975	0.00267943
ENSG00000128604	IRF5	7	128577666	128590089	7:128572766	128572766	0.302	0.04	2.87e-14	0.00049975	0.00267943
ENSG00000157214	STEAP2	7	89796904	89867451	7:89853425	89853425	0.372	0.049	2.87e-14	0.00049975	0.00267943
ENSG00000197444	OGDHL	10	50942689	50970425	10:51128148	51128148	-0.313	0.041	2.89e-14	0.00049975	0.00267943
ENSG00000067533	RRP15	1	218458629	218511325	1:218458551	218458551	0.494	0.065	2.97e-14	0.00049975	0.00267943
ENSG00000115718	PROC	2	128176003	128186822	2:128174068	128174068	-0.298	0.039	3.06e-14	0.00049975	0.00267943
ENSG00000134612	FOLH1B	11	89372395	89431886	11:89333929	89333929	-0.566	0.075	3.3e-14	0.00049975	0.00267943
ENSG00000021488	SLC7A9	19	33321415	33360672	19:33365834	33365834	0.294	0.039	3.35e-14	0.00049975	0.00267943
ENSG00000198168	SVIP	11	22835345	22851845	11:22832056	22832056	-0.453	0.06	3.38e-14	0.00049975	0.00267943
ENSG00000113889	KNG1	3	186435065	186461743	3:186435583	186435583	-0.317	0.042	3.43e-14	0.00049975	0.00267943
ENSG00000270015	RP11-540B6.6	15	31218717	31220610	15:31203786	31203786	0.342	0.045	3.89e-14	0.00049975	0.00267943
ENSG00000145113	MUC4	3	195473636	195539148	3:195684770	195684770	0.57	0.075	3.89e-14	0.00049975	0.00267943
ENSG00000173917	HOXB2	17	46618256	46622351	17:46565486	46565486	-0.3	0.04	3.94e-14	0.00049975	0.00267943
ENSG00000275759	RP11-131L12.3	12	118866086	118866675	12:118855813	118855813	-0.61	0.081	4.27e-14	0.00049975	0.00267943
ENSG00000125637	PSD4	2	113914902	113966973	2:113932940	113932940	0.262	0.035	4.27e-14	0.00049975	0.00267943
ENSG00000248635	RP11-1267H10.4	4	69570318	69578216	4:69681675	69681675	NA	NA	4.34e-14	0.00049975	0.00267943
ENSG00000213523	SRA1	5	139916925	139937895	5:139936980	139936980	0.317	0.042	4.34e-14	0.00049975	0.00267943
ENSG00000183036	PCP4	21	41257253	41301322	21:41144006	41144006	-0.342	0.045	4.55e-14	0.00049975	0.00267943
ENSG00000251468	RP11-369K16.1	8	12815896	12819709	8:12806962	12806962	NA	NA	4.71e-14	0.00049975	0.00267943
ENSG00000099977	DDT	22	24317830	24322660	22:24267047	24267047	-0.218	0.029	4.99e-14	0.00049975	0.00267943
ENSG00000228412	RP4-625H18.2	6	19802395	19804983	6:19798649	19798649	NA	NA	5.05e-14	0.00049975	0.00267943
ENSG00000164168	TMEM184C	4	148538534	148593195	4:148519625	148519625	-0.254	0.034	5.42e-14	0.00049975	0.00267943
ENSG00000128059	PPAT	4	57259528	57301781	4:57208955	57208955	-0.354	0.047	5.73e-14	0.00049975	0.00267943
ENSG00000224635	RP4-564F22.5	20	37037635	37042788	20:37041518	37041518	-0.497	0.066	5.73e-14	0.00049975	0.00267943
ENSG00000103510	KAT8	16	31127075	31142714	16:31112810	31112810	0.324	0.043	5.85e-14	0.00049975	0.00267943
ENSG00000272750	RP11-378J18.8	1	222832209	222834854	1:222826481	222826481	-0.48	0.064	6.02e-14	0.00049975	0.00267943
ENSG00000168016	TRANK1	3	36868311	36986548	3:36890461	36890461	-0.356	0.047	6.28e-14	0.00049975	0.00267943
ENSG00000204920	ZNF155	19	44472014	44502477	19:44488352	44488352	-0.864	0.115	6.53e-14	0.00049975	0.00267943
ENSG00000214870	AC004540.5	7	26438213	26533876	7:26436774	26436774	NA	NA	6.7e-14	0.00049975	0.00267943
ENSG00000249388	RP11-834C11.6	12	54475902	54496477	12:54498679	54498679	NA	NA	6.96e-14	0.00049975	0.00267943
ENSG00000156398	SFXN2	10	104474295	104503249	10:104493676	104493676	0.293	0.039	7.27e-14	0.00049975	0.00267943
ENSG00000275055	CTC-471J1.11	19	52552260	52553007	19:52533305	52533305	-0.417	0.056	7.36e-14	0.00049975	0.00267943
ENSG00000196381	ZNF781	19	38158652	38183223	19:37757003	37757003	-0.547	0.073	7.38e-14	0.00049975	0.00267943
ENSG00000258551	CRAT37	15	91951938	92148441	15:92148148	92148148	NA	NA	7.47e-14	0.00049975	0.00267943
ENSG00000272463	RP11-532F6.3	6	708592	711405	6:711150	711150	NA	NA	7.6e-14	0.00049975	0.00267943
ENSG00000132881	RSG1	1	16558195	16563657	1:16549532	16549532	-0.336	0.045	7.74e-14	0.00049975	0.00267943
ENSG00000246560	RP11-10L12.4	4	103749212	103765232	4:103844469	103844469	0.442	0.059	7.83e-14	0.00049975	0.00267943
ENSG00000271853	RP1-178F15.5	1	153598808	153606816	1:153604112	153604112	NA	NA	7.92e-14	0.00049975	0.00267943
ENSG00000230373	GOLGA6L5P	15	85051116	85060045	15:85075866	85075866	-0.425	0.057	7.93e-14	0.00049975	0.00267943
ENSG00000227124	ZNF717	3	75758794	75834734	3:75849185	75849185	-0.503	0.067	8.02e-14	0.00049975	0.00267943
ENSG00000099769	IGFALS	16	1840414	1844972	16:1830551	1830551	NA	NA	8.11e-14	0.00049975	0.00267943
ENSG00000166402	TUB	11	8040791	8127659	11:8051791	8051791	0.504	0.068	8.16e-14	0.00049975	0.00267943
ENSG00000174989	FBXW8	12	117348761	117468953	12:117450001	117450001	-0.485	0.065	8.27e-14	0.00049975	0.00267943
ENSG00000166321	NUDT13	10	74870133	74891586	10:74900783	74900783	-0.802	0.107	8.29e-14	0.00049975	0.00267943
ENSG00000204308	RNF5	6	32146131	32148570	6:32147696	32147696	NA	NA	8.36e-14	0.00049975	0.00267943
ENSG00000253428	CTB-43E15.2	5	173116462	173132852	5:173118304	173118304	NA	NA	8.36e-14	0.00049975	0.00267943
ENSG00000111640	GAPDH	12	6643093	6647540	12:6580376	6580376	-0.367	0.049	8.37e-14	0.00049975	0.00267943
ENSG00000225265	TAF1A-AS1	1	222763167	222766374	1:222725850	222725850	NA	NA	8.76e-14	0.00049975	0.00267943
ENSG00000105755	ETHE1	19	44010871	44031396	19:44005463	44005463	-0.332	0.044	8.93e-14	0.00049975	0.00267943
ENSG00000273038	RP11-479G22.8	10	33176183	33178239	10:32705280	32705280	NA	NA	9.15e-14	0.00049975	0.00267943
ENSG00000224848	RP11-535M15.1	9	99449338	99483403	9:99444929	99444929	NA	NA	9.5e-14	0.00049975	0.00267943
ENSG00000228705	LINC00659	20	61405480	61406764	20:61403936	61403936	-0.506	0.068	9.65e-14	0.00049975	0.00267943
ENSG00000137806	NDUFAF1	15	41679547	41694717	15:41737059	41737059	-0.329	0.044	9.79e-14	0.00049975	0.00267943
ENSG00000144644	GADL1	3	30767692	30936257	3:30949053	30949053	-0.392	0.053	9.81e-14	0.00049975	0.00267943
ENSG00000106772	PRUNE2	9	79226292	79521003	9:79510361	79510361	-0.362	0.049	9.89e-14	0.00049975	0.00267943
ENSG00000024862	CCDC28A	6	139094646	139114456	6:139073407	139073407	NA	NA	9.91e-14	0.00049975	0.00267943
ENSG00000189067	LITAF	16	11641578	11730237	16:11685388	11685388	0.25	0.034	1.04e-13	0.00049975	0.00267943
ENSG00000137563	GGH	8	63927638	63951730	8:63941802	63941802	0.293	0.039	1.04e-13	0.00049975	0.00267943
ENSG00000253982	CTD-2336O2.1	8	1710156	1712668	8:1709272	1709272	0.292	0.039	1.06e-13	0.00049975	0.00267943
ENSG00000183604	SMG1P5	16	30278874	30346695	16:30292500	30292500	-0.33	0.044	1.1e-13	0.00049975	0.00267943
ENSG00000271581	XXbac-BPG248L24.12	6	31324424	31325414	6:31326324	31326324	NA	NA	1.17e-13	0.00049975	0.00267943
ENSG00000267368	UPK3BL	7	102277472	102283238	7:102332238	102332238	-0.465	0.063	1.23e-13	0.00049975	0.00267943
ENSG00000275400	RP4-756H11.5	7	66018792	66019186	7:66313877	66313877	0.508	0.069	1.29e-13	0.00049975	0.00267943
ENSG00000250303	RP11-356J5.12	11	112141472	112233257	11:112118609	112118609	-0.378	0.051	1.33e-13	0.00049975	0.00267943
ENSG00000146085	MUT	6	49398073	49430904	6:49420758	49420758	0.223	0.03	1.35e-13	0.00049975	0.00267943
ENSG00000237400	AC006960.7	7	36502632	36536715	7:36468157	36468157	0.578	0.078	1.38e-13	0.00049975	0.00267943
ENSG00000176148	TCP11L1	11	33060963	33127489	11:33077466	33077466	0.275	0.037	1.38e-13	0.00049975	0.00267943
ENSG00000253686	LINC01484	5	173134617	173173214	5:173116525	173116525	NA	NA	1.4e-13	0.00049975	0.00267943
ENSG00000165695	AK8	9	135600965	135754164	9:135754853	135754853	0.542	0.073	1.43e-13	0.00049975	0.00267943
ENSG00000034239	EFCAB1	8	49623348	49647870	8:49647910	49647910	NA	NA	1.48e-13	0.00049975	0.00267943
ENSG00000245017	RP11-181C3.1	12	98879322	98897633	12:98884553	98884553	NA	NA	1.51e-13	0.00049975	0.00267943
ENSG00000204536	CCHCR1	6	31110216	31126015	6:31222056	31222056	-0.327	0.044	1.53e-13	0.00049975	0.00267943
ENSG00000107614	TRDMT1	10	17184253	17244053	10:17252910	17252910	-0.326	0.044	1.54e-13	0.00049975	0.00267943
ENSG00000157653	C9orf43	9	116172334	116191964	9:116311075	116311075	NA	NA	1.57e-13	0.00049975	0.00267943
ENSG00000271109	CTC-523E23.11	19	35340182	35351480	19:35338256	35338256	NA	NA	1.6e-13	0.00049975	0.00267943
ENSG00000197748	CFAP43	10	105889646	105992120	10:105950609	105950609	0.378	0.051	1.62e-13	0.00049975	0.00267943
ENSG00000003249	DBNDD1	16	90071273	90086536	16:90083239	90083239	0.657	0.089	1.63e-13	0.00049975	0.00267943
ENSG00000177663	IL17RA	22	17565844	17596584	22:17586583	17586583	0.337	0.046	1.65e-13	0.00049975	0.00267943
ENSG00000103811	CTSH	15	79213400	79241916	15:79229199	79229199	0.647	0.088	1.69e-13	0.00049975	0.00267943
ENSG00000171853	TRAPPC12	2	3383446	3488865	2:3395287	3395287	0.253	0.034	1.71e-13	0.00049975	0.00267943
ENSG00000130489	SCO2	22	50961997	50964868	22:50962208	50962208	-0.278	0.038	1.74e-13	0.00049975	0.00267943
ENSG00000100714	MTHFD1	14	64854749	64930175	14:64855041	64855041	-0.271	0.037	1.75e-13	0.00049975	0.00267943
ENSG00000272009	RP1-313I6.12	6	28046570	28048908	6:28084733	28084733	-0.51	0.069	1.78e-13	0.00049975	0.00267943
ENSG00000137288	UQCC2	6	33662070	33679504	6:33650621	33650621	-0.273	0.037	1.85e-13	0.00049975	0.00267943
ENSG00000196683	TOMM7	7	22852247	22862471	7:22852512	22852512	-0.329	0.045	1.86e-13	0.00049975	0.00267943
ENSG00000143499	SMYD2	1	214454445	214510474	1:214440680	214440680	-0.349	0.047	1.89e-13	0.00049975	0.00267943
ENSG00000100344	PNPLA3	22	44319619	44360368	22:44325855	44325855	-0.259	0.035	1.9e-13	0.00049975	0.00267943
ENSG00000228106	RP11-452F19.3	1	222988364	223010726	1:223001380	223001380	0.307	0.042	1.9e-13	0.00049975	0.00267943
ENSG00000249087	ZNF436-AS1	1	23695490	23698332	1:23698120	23698120	0.881	0.12	1.93e-13	0.00049975	0.00267943
ENSG00000103316	CRYM	16	21250195	21314404	16:21287585	21287585	0.305	0.042	1.98e-13	0.00049975	0.00267943
ENSG00000128272	ATF4	22	39915700	39918690	22:39940709	39940709	0.31	0.042	1.98e-13	0.00049975	0.00267943
ENSG00000234327	AC012146.7	17	5014763	5018299	17:5014789	5014789	-0.491	0.067	1.99e-13	0.00049975	0.00267943
ENSG00000257815	LINC01481	12	70297813	70637140	12:70690611	70690611	0.558	0.076	2.02e-13	0.00049975	0.00267943
ENSG00000172890	NADSYN1	11	71164155	71235153	11:71179395	71179395	0.329	0.045	2.13e-13	0.00049975	0.00267943
ENSG00000103249	CLCN7	16	1494935	1525581	16:1502857	1502857	-0.527	0.072	2.23e-13	0.00049975	0.00267943
ENSG00000197912	SPG7	16	89557325	89624176	16:89617064	89617064	0.285	0.039	2.24e-13	0.00049975	0.00267943
ENSG00000260549	MT1L	16	56651388	56652730	16:56651309	56651309	-0.552	0.075	2.25e-13	0.00049975	0.00267943
ENSG00000139988	RDH12	14	68168603	68201169	14:68182609	68182609	-0.389	0.053	2.32e-13	0.00049975	0.00267943
ENSG00000100994	PYGB	20	25228705	25278650	20:25199992	25199992	-0.532	0.073	2.42e-13	0.00049975	0.00267943
ENSG00000160392	C19orf47	19	40825443	40854434	19:40809692	40809692	0.294	0.04	2.44e-13	0.00049975	0.00267943
ENSG00000171574	ZNF584	19	58912871	58929694	19:58983558	58983558	-0.675	0.092	2.55e-13	0.00049975	0.00267943
ENSG00000105141	CASP14	19	15160195	15169104	19:15160723	15160723	NA	NA	2.59e-13	0.00049975	0.00267943
ENSG00000156687	UNC5D	8	35092975	35654068	8:35084936	35084936	-0.559	0.076	2.61e-13	0.00049975	0.00267943
ENSG00000049283	EPN3	17	48609904	48621111	17:48607614	48607614	-0.247	0.034	2.62e-13	0.00049975	0.00267943
ENSG00000167325	RRM1	11	4115937	4160106	11:4206701	4206701	0.296	0.04	2.65e-13	0.00049975	0.00267943
ENSG00000236953	ZDHHC20-IT1	13	21951116	21952013	13:21948988	21948988	NA	NA	2.67e-13	0.00049975	0.00267943
ENSG00000108786	HSD17B1	17	40701232	40707231	17:40838403	40838403	-0.44	0.06	2.68e-13	0.00049975	0.00267943
ENSG00000141404	GNAL	18	11688955	11885684	18:11695925	11695925	0.482	0.066	2.75e-13	0.00049975	0.00267943
ENSG00000187010	RHD	1	25598884	25656936	1:25689406	25689406	-0.364	0.05	2.79e-13	0.00049975	0.00267943
ENSG00000008513	ST3GAL1	8	134467091	134584183	8:134503229	134503229	0.239	0.033	2.87e-13	0.00049975	0.00267943
ENSG00000087299	L2HGDH	14	50704281	50779266	14:50747337	50747337	-0.243	0.033	2.97e-13	0.00049975	0.00267943
ENSG00000087253	LPCAT2	16	55542910	55620582	16:55524884	55524884	-0.269	0.037	2.99e-13	0.00049975	0.00267943
ENSG00000267748	CTB-102L5.4	19	38779791	38795550	19:38848861	38848861	NA	NA	3.01e-13	0.00049975	0.00267943
ENSG00000260329	RP11-412D9.4	12	107347807	107349275	12:107302183	107302183	-0.281	0.039	3.09e-13	0.00049975	0.00267943
ENSG00000131849	ZNF132	19	58944181	58951589	19:58999821	58999821	-0.33	0.045	3.15e-13	0.00049975	0.00267943
ENSG00000183617	MRPL54	19	3762662	3768573	19:3761652	3761652	0.158	0.022	3.17e-13	0.00049975	0.00267943
ENSG00000176209	SMIM19	8	42396298	42410336	8:42394425	42394425	-0.297	0.041	3.25e-13	0.00049975	0.00267943
ENSG00000147874	HAUS6	9	19053141	19103117	9:19053917	19053917	-0.299	0.041	3.32e-13	0.00049975	0.00267943
ENSG00000225733	FGD5-AS1	3	14961854	14989931	3:14986435	14986435	0.204	0.028	3.45e-13	0.00049975	0.00267943
ENSG00000163959	SLC51A	3	195938358	195970049	3:195942487	195942487	-0.274	0.038	3.48e-13	0.00049975	0.00267943
ENSG00000196247	ZNF107	7	64126461	64171960	7:64126332	64126332	-0.49	0.067	3.48e-13	0.00049975	0.00267943
ENSG00000092036	HAUS4	14	23415437	23426370	14:23409967	23409967	-0.414	0.057	3.55e-13	0.00049975	0.00267943
ENSG00000260992	DOCK9-AS2	13	99740073	99740879	13:99705231	99705231	NA	NA	3.61e-13	0.00049975	0.00267943
ENSG00000188428	BLOC1S5	6	8013800	8064647	6:7994615	7994615	0.527	0.072	3.75e-13	0.00049975	0.00267943
ENSG00000125246	CLYBL	13	100258923	100549388	13:100545068	100545068	-0.391	0.054	3.83e-13	0.00049975	0.00267943
ENSG00000134121	CHL1	3	238279	451100	3:250912	250912	-0.353	0.049	3.93e-13	0.00049975	0.00267943
ENSG00000240065	PSMB9	6	32811913	32827362	6:32835615	32835615	0.277	0.038	4.14e-13	0.00049975	0.00267943
ENSG00000127578	WFIKKN1	16	679239	684116	16:646421	646421	NA	NA	4.19e-13	0.00049975	0.00267943
ENSG00000276644	DACH1	13	72012098	72440657	13:72386672	72386672	-0.309	0.043	4.29e-13	0.00049975	0.00267943
ENSG00000127337	YEATS4	12	69753483	69784576	12:69748397	69748397	-0.279	0.039	4.56e-13	0.00049975	0.00267943
ENSG00000256061	DYX1C1	15	55702723	55800432	15:55745052	55745052	-0.354	0.049	4.73e-13	0.00049975	0.00267943
ENSG00000171130	ATP6V0E2	7	149570057	149577787	7:149580154	149580154	0.267	0.037	4.87e-13	0.00049975	0.00267943
ENSG00000089486	CDIP1	16	4560676	4588829	16:4562351	4562351	0.241	0.033	4.98e-13	0.00049975	0.00267943
ENSG00000175279	APITD1	1	10490500	10502866	1:10486166	10486166	0.218	0.03	5.09e-13	0.00049975	0.00267943
ENSG00000183527	PSMG1	21	40546695	40555777	21:40652040	40652040	0.264	0.037	5.22e-13	0.00049975	0.00267943
ENSG00000270964	RP11-502I4.3	15	67833410	67834942	15:67919822	67919822	NA	NA	5.24e-13	0.00049975	0.00267943
ENSG00000171763	SPATA5L1	15	45694529	45713617	15:45682277	45682277	0.438	0.061	5.26e-13	0.00049975	0.00267943
ENSG00000178803	ADORA2A-AS1	22	24825174	24891042	22:24842915	24842915	-0.56	0.078	5.28e-13	0.00049975	0.00267943
ENSG00000231028	LINC00271	6	135818939	136037193	6:136090153	136090153	-0.3	0.042	5.37e-13	0.00049975	0.00267943
ENSG00000232559	GS1-124K5.12	7	66019575	66041910	7:66396910	66396910	NA	NA	5.39e-13	0.00049975	0.00267943
ENSG00000142102	ATHL1	11	289135	296107	11:290816	290816	0.34	0.047	5.73e-13	0.00049975	0.00267943
ENSG00000110245	APOC3	11	116700422	116703788	11:116700169	116700169	0.306	0.042	5.75e-13	0.00049975	0.00267943
ENSG00000244414	CFHR1	1	196788887	196801319	1:196823030	196823030	NA	NA	5.81e-13	0.00049975	0.00267943
ENSG00000204267	TAP2	6	32789610	32806557	6:32797115	32797115	0.41	0.057	5.85e-13	0.00049975	0.00267943
ENSG00000158856	DMTN	8	21906506	21940038	8:21937667	21937667	0.351	0.049	5.87e-13	0.00049975	0.00267943
ENSG00000141519	CCDC40	17	78010431	78074412	17:78004093	78004093	0.368	0.051	5.87e-13	0.00049975	0.00267943
ENSG00000161912	ADCY10P1	6	41068761	41103580	6:41068601	41068601	0.575	0.08	5.88e-13	0.00049975	0.00267943
ENSG00000108557	RAI1	17	17584787	17714767	17:17581575	17581575	0.413	0.057	6.07e-13	0.00049975	0.00267943
ENSG00000197081	IGF2R	6	160390131	160534539	6:160494521	160494521	0.409	0.057	6.2e-13	0.00049975	0.00267943
ENSG00000159216	RUNX1	21	36917804	37376965	21:37419038	37419038	0.45	0.063	6.68e-13	0.00049975	0.00267943
ENSG00000109861	CTSC	11	88026760	88070955	11:88053979	88053979	0.323	0.045	6.94e-13	0.00049975	0.00267943
ENSG00000130529	TRPM4	19	49660998	49715093	19:49661582	49661582	0.459	0.064	7.07e-13	0.00049975	0.00267943
ENSG00000122678	POLM	7	44111846	44122139	7:44101696	44101696	0.4	0.056	7.32e-13	0.00049975	0.00267943
ENSG00000203942	C10orf62	10	99349484	99350691	10:99357631	99357631	0.448	0.063	7.58e-13	0.00049975	0.00267943
ENSG00000183484	GPR132	14	105515726	105531782	14:105500152	105500152	0.32	0.045	8.12e-13	0.00049975	0.00267943
ENSG00000170889	RPS9	19	54734880	54746301	19:54701720	54701720	-0.381	0.053	8.31e-13	0.00049975	0.00267943
ENSG00000203797	DDO	6	110712974	110736765	6:110744150	110744150	0.257	0.036	8.36e-13	0.00049975	0.00267943
ENSG00000135587	SMPD2	6	109761966	109765122	6:109661541	109661541	0.317	0.044	8.85e-13	0.00049975	0.00267943
ENSG00000228452	RP5-994D16.9	1	43241484	43242461	1:43298067	43298067	-0.439	0.061	9.1e-13	0.00049975	0.00267943
ENSG00000257894	RP1-78O14.1	12	79734985	79897176	12:79899702	79899702	-0.38	0.053	9.19e-13	0.00049975	0.00267943
ENSG00000196696	PDXDC2P	16	70010200	70099851	16:70117188	70117188	-0.3	0.042	9.2e-13	0.00049975	0.00267943
ENSG00000101181	MTG2	20	60758085	60778624	20:60776302	60776302	0.393	0.055	9.29e-13	0.00049975	0.00267943
ENSG00000255284	AP006621.5	11	777578	784297	11:819464	819464	0.264	0.037	9.73e-13	0.00049975	0.00267943
ENSG00000183549	ACSM5	16	20420856	20452658	16:20450891	20450891	-0.515	0.072	9.87e-13	0.00049975	0.00267943
ENSG00000124713	GNMT	6	42928496	42931618	6:42915920	42915920	NA	NA	9.99e-13	0.00049975	0.00267943
ENSG00000197128	ZNF772	19	57978031	57988938	19:58011019	58011019	0.375	0.053	1.02e-12	0.00049975	0.00267943
ENSG00000065457	ADAT1	16	75630879	75657198	16:75679181	75679181	0.407	0.057	1.1e-12	0.00049975	0.00267943
ENSG00000120262	CCDC170	6	151815165	151942328	6:151907958	151907958	0.467	0.066	1.14e-12	0.00049975	0.00267943
ENSG00000117242	PINK1-AS	1	20969150	20978686	1:20948341	20948341	-0.484	0.068	1.15e-12	0.00049975	0.00267943
ENSG00000101224	CDC25B	20	3767419	3786768	20:3776175	3776175	0.262	0.037	1.28e-12	0.00049975	0.00267943
ENSG00000197747	S100A10	1	151955391	151966866	1:151879761	151879761	-0.183	0.026	1.29e-12	0.00049975	0.00267943
ENSG00000257800	FNBP1P1	2	74347807	74350345	2:74348979	74348979	NA	NA	1.31e-12	0.00049975	0.00267943
ENSG00000236922	LINC01378	4	118361868	118612343	4:118489928	118489928	NA	NA	1.32e-12	0.00049975	0.00267943
ENSG00000230438	SERPINB9P1	6	2854891	2881641	6:2876581	2876581	-0.457	0.064	1.33e-12	0.00049975	0.00267943
ENSG00000167608	TMC4	19	54667711	54670057	19:54652203	54652203	-0.408	0.058	1.35e-12	0.00049975	0.00267943
ENSG00000186283	TOR3A	1	179050512	179067158	1:179065125	179065125	-0.385	0.054	1.35e-12	0.00049975	0.00267943
ENSG00000275612	RP11-35J10.6	11	7720498	7720940	11:7727886	7727886	-0.439	0.062	1.37e-12	0.00049975	0.00267943
ENSG00000101204	CHRNA4	20	61974575	62009753	20:62008975	62008975	0.296	0.042	1.37e-12	0.00049975	0.00267943
ENSG00000156261	CCT8	21	30428126	30446118	21:30443483	30443483	NA	NA	1.39e-12	0.00049975	0.00267943
ENSG00000255389	C6orf3	6	111921078	111923498	6:111929862	111929862	NA	NA	1.4e-12	0.00049975	0.00267943
ENSG00000133805	AMPD3	11	10329860	10529126	11:10471738	10471738	0.483	0.068	1.44e-12	0.00049975	0.00267943
ENSG00000158717	RNF166	16	88762903	88772829	16:88772746	88772746	-0.277	0.039	1.45e-12	0.00049975	0.00267943
ENSG00000040275	SPDL1	5	169010638	169031782	5:169061359	169061359	-0.588	0.083	1.48e-12	0.00049975	0.00267943
ENSG00000048540	LMO3	12	16701307	16763528	12:16677532	16677532	-0.4	0.057	1.51e-12	0.00049975	0.00267943
ENSG00000239713	APOBEC3G	22	39436966	39483748	22:39472177	39472177	-0.356	0.05	1.51e-12	0.00049975	0.00267943
ENSG00000178852	EFCAB13	17	45400656	45518678	17:45384410	45384410	-0.583	0.082	1.51e-12	0.00049975	0.00267943
ENSG00000148655	C10orf11	10	77191211	78319925	10:77140707	77140707	0.247	0.035	1.59e-12	0.00049975	0.00267943
ENSG00000115944	COX7A2L	2	42560686	42652228	2:42512638	42512638	NA	NA	1.61e-12	0.00049975	0.00267943
ENSG00000204173	LRRC37A5P	9	114365111	114393569	9:114393397	114393397	-0.511	0.072	1.63e-12	0.00049975	0.00267943
ENSG00000100058	CRYBB2P1	22	25844072	25916821	22:25856231	25856231	0.815	0.115	1.64e-12	0.00049975	0.00267943
ENSG00000164733	CTSB	8	11700033	11726957	8:11705870	11705870	0.29	0.041	1.64e-12	0.00049975	0.00267943
ENSG00000136379	ABHD17C	15	80972025	81047962	15:80987675	80987675	-0.231	0.033	1.67e-12	0.00049975	0.00267943
ENSG00000099785	37316	19	8478154	8503901	19:8548589	8548589	0.348	0.049	1.79e-12	0.00049975	0.00267943
ENSG00000172482	AGXT	2	241807896	241819919	2:241840558	241840558	-0.349	0.05	1.86e-12	0.00049975	0.00267943
ENSG00000111254	AKAP3	12	4724674	4758213	12:4757896	4757896	NA	NA	1.87e-12	0.00049975	0.00267943
ENSG00000185808	PIGP	21	38431470	38445470	21:38498585	38498585	0.291	0.041	1.92e-12	0.00049975	0.00267943
ENSG00000188599	NPIPP1	16	15198169	15217355	16:15127986	15127986	-0.406	0.058	1.94e-12	0.00049975	0.00267943
ENSG00000145708	CRHBP	5	76248538	76276983	5:76194625	76194625	-0.356	0.051	1.98e-12	0.00049975	0.00267943
ENSG00000164615	CAMLG	5	134074191	134087850	5:134098758	134098758	0.363	0.052	2.01e-12	0.00049975	0.00267943
ENSG00000204084	INPP5B	1	38326369	38412729	1:38334317	38334317	0.258	0.037	2.06e-12	0.00049975	0.00267943
ENSG00000198832	SELM	22	31500758	31516055	22:31514477	31514477	-0.204	0.029	2.09e-12	0.00049975	0.00267943
ENSG00000213760	ATP6V1G2	6	31512239	31516204	6:31513402	31513402	NA	NA	2.1e-12	0.00049975	0.00267943
ENSG00000092020	PPP2R3C	14	35554673	35591723	14:35510900	35510900	0.305	0.043	2.14e-12	0.00049975	0.00267943
ENSG00000139343	SNRPF	12	96252706	96297606	12:96260251	96260251	0.369	0.052	2.16e-12	0.00049975	0.00267943
ENSG00000175606	TMEM70	8	74884672	74895018	8:74899235	74899235	0.287	0.041	2.25e-12	0.00049975	0.00267943
ENSG00000242048	RP13-452N2.1	7	151503576	151507906	7:151500052	151500052	-0.472	0.067	2.35e-12	0.00049975	0.00267943
ENSG00000253194	RP11-351A11.1	6	119255950	119352706	6:119267560	119267560	NA	NA	2.36e-12	0.00049975	0.00267943
ENSG00000100591	AHSA1	14	77924213	77935817	14:77936453	77936453	0.386	0.055	2.45e-12	0.00049975	0.00267943
ENSG00000134014	ELP3	8	27947190	28048673	8:27954465	27954465	NA	NA	2.45e-12	0.00049975	0.00267943
ENSG00000149196	C11orf73	11	86013253	86056973	11:86018056	86018056	0.257	0.037	2.47e-12	0.00049975	0.00267943
ENSG00000248329	APELA	4	165798156	165820117	4:165728021	165728021	0.395	0.056	2.48e-12	0.00049975	0.00267943
ENSG00000159860	TCAF2P1	7	143497825	143515066	7:143431034	143431034	NA	NA	2.51e-12	0.00049975	0.00267943
ENSG00000101017	CD40	20	44746911	44758502	20:44747947	44747947	0.31	0.044	2.73e-12	0.00049975	0.00267943
ENSG00000142197	DOPEY2	21	37529080	37666572	21:37579176	37579176	0.363	0.052	2.79e-12	0.00049975	0.00267943
ENSG00000256616	RP11-815J4.6	18	12073231	12076653	18:12199979	12199979	NA	NA	2.95e-12	0.00049975	0.00267943
ENSG00000204767	FAM196B	5	169291268	169407744	5:169398287	169398287	NA	NA	3.16e-12	0.00049975	0.00267943
ENSG00000140323	DISP2	15	40650436	40670840	15:40705417	40705417	NA	NA	3.17e-12	0.00049975	0.00267943
ENSG00000078246	TULP3	12	2986389	3050306	12:2994134	2994134	-0.386	0.055	3.21e-12	0.00049975	0.00267943
ENSG00000164669	INTS4P1	7	64601603	64694594	7:64721546	64721546	NA	NA	3.33e-12	0.00049975	0.00267943
ENSG00000176623	RMDN1	8	87480486	87526586	8:87332545	87332545	0.342	0.049	3.34e-12	0.00049975	0.00267943
ENSG00000144331	ZNF385B	2	180306709	180726232	2:180460522	180460522	-0.679	0.097	3.35e-12	0.00049975	0.00267943
ENSG00000064687	ABCA7	19	1040100	1065571	19:1065018	1065018	-0.313	0.045	3.36e-12	0.00049975	0.00267943
ENSG00000178078	STAP2	19	4324040	4342783	19:4335513	4335513	0.28	0.04	3.4e-12	0.00049975	0.00267943
ENSG00000255142	AP006621.6	11	781645	782105	11:784340	784340	NA	NA	3.45e-12	0.00049975	0.00267943
ENSG00000132677	RHBG	1	156339003	156354354	1:156353970	156353970	-0.256	0.037	3.46e-12	0.00049975	0.00267943
ENSG00000215533	LINC00189	21	30565801	30660526	21:30595845	30595845	-0.576	0.083	3.5e-12	0.00049975	0.00267943
ENSG00000165188	RNF183	9	116059373	116065656	9:116065087	116065087	0.395	0.057	3.51e-12	0.00049975	0.00267943
ENSG00000138650	PCDH10	4	134070470	134129761	4:134527437	134527437	0.376	0.054	3.57e-12	0.00049975	0.00267943
ENSG00000170322	NFRKB	11	129733531	129765485	11:129723725	129723725	-0.355	0.051	3.63e-12	0.00049975	0.00267943
ENSG00000103257	SLC7A5	16	87863629	87903094	16:87868974	87868974	0.426	0.061	3.65e-12	0.00049975	0.00267943
ENSG00000168936	TMEM129	4	1717679	1723085	4:1733731	1733731	-0.273	0.039	3.68e-12	0.00049975	0.00267943
ENSG00000170915	PAQR8	6	52226219	52272575	6:52181583	52181583	0.561	0.081	3.69e-12	0.00049975	0.00267943
ENSG00000234072	AC074117.10	2	27579113	27590489	2:27586155	27586155	-0.348	0.05	3.74e-12	0.00049975	0.00267943
ENSG00000213938	SEPHS1P6	2	200524274	200525452	2:200620763	200620763	NA	NA	3.88e-12	0.00049975	0.00267943
ENSG00000120451	SNX19	11	130745331	130786404	11:130767082	130767082	-0.29	0.042	3.94e-12	0.00049975	0.00267943
ENSG00000197915	HRNR	1	152184558	152196669	1:152177539	152177539	NA	NA	3.98e-12	0.00049975	0.00267943
ENSG00000272941	RP11-134L10.1	7	134853155	134854299	7:134841603	134841603	0.421	0.061	4.06e-12	0.00049975	0.00267943
ENSG00000142188	TMEM50B	21	34804792	34852318	21:34789695	34789695	-0.308	0.044	4.11e-12	0.00049975	0.00267943
ENSG00000005187	ACSM3	16	20621565	20808903	16:20811092	20811092	-0.319	0.046	4.14e-12	0.00049975	0.00267943
ENSG00000238142	RP11-108M9.4	1	17215033	17216144	1:17276223	17276223	-0.595	0.086	4.15e-12	0.00049975	0.00267943
ENSG00000139197	PEX5	12	7341281	7371170	12:7338947	7338947	0.22	0.032	4.2e-12	0.00049975	0.00267943
ENSG00000118733	OLFM3	1	102268130	102462586	1:102376051	102376051	NA	NA	4.32e-12	0.00049975	0.00267943
ENSG00000182230	FAM153B	5	175487692	175559261	5:175597080	175597080	0.479	0.069	4.61e-12	0.00049975	0.00267943
ENSG00000100299	ARSA	22	51061182	51066601	22:51063477	51063477	-0.425	0.061	4.62e-12	0.00049975	0.00267943
ENSG00000090661	CERS4	19	8271620	8327305	19:8271721	8271721	0.223	0.032	5.02e-12	0.00049975	0.00267943
ENSG00000275897	RP11-94C24.13	17	48553180	48555752	17:48557863	48557863	0.324	0.047	5.02e-12	0.00049975	0.00267943
ENSG00000268433	RP11-420K14.2	19	21860352	21861023	19:21781616	21781616	NA	NA	5.08e-12	0.00049975	0.00267943
ENSG00000141959	PFKL	21	45719934	45747259	21:45723628	45723628	0.308	0.045	5.14e-12	0.00049975	0.00267943
ENSG00000163389	POGLUT1	3	119187785	119213555	3:119240285	119240285	0.723	0.105	5.17e-12	0.00049975	0.00267943
ENSG00000138600	SPPL2A	15	50994463	51058005	15:51058470	51058470	-0.343	0.05	5.19e-12	0.00049975	0.00267943
ENSG00000180869	LINC01555	1	85093913	85100703	1:85111124	85111124	NA	NA	5.25e-12	0.00049975	0.00267943
ENSG00000242353	RPL12P30	11	30389695	30390193	11:30374643	30374643	NA	NA	5.27e-12	0.00049975	0.00267943
ENSG00000089327	FXYD5	19	35645633	35660786	19:35663250	35663250	-0.214	0.031	5.29e-12	0.00049975	0.00267943
ENSG00000126005	MMP24-AS1	20	33789548	33865934	20:33858772	33858772	-0.279	0.04	5.3e-12	0.00049975	0.00267943
ENSG00000138769	CDKL2	4	76514087	76555900	4:76581458	76581458	0.266	0.039	5.44e-12	0.00049975	0.00267943
ENSG00000113356	POLR3G	5	89767565	89810370	5:89818073	89818073	NA	NA	5.51e-12	0.00049975	0.00267943
ENSG00000160201	U2AF1	21	44513066	44527697	21:44512286	44512286	-0.396	0.057	5.6e-12	0.00049975	0.00267943
ENSG00000215302	CTD-3092A11.1	15	30762982	30799826	15:31062380	31062380	-0.554	0.08	5.66e-12	0.00049975	0.00267943
ENSG00000141458	NPC1	18	21086148	21166862	18:21162288	21162288	0.241	0.035	5.68e-12	0.00049975	0.00267943
ENSG00000268516	CTD-3138B18.5	19	58768636	58790174	19:58792190	58792190	-0.382	0.055	5.72e-12	0.00049975	0.00267943
ENSG00000153113	CAST	5	95860971	96115299	5:95990057	95990057	0.243	0.035	6.04e-12	0.00049975	0.00267943
ENSG00000234882	EIF3EP1	6	74001685	74003000	6:74003839	74003839	NA	NA	6.07e-12	0.00049975	0.00267943
ENSG00000213186	TRIM59	3	160150233	160203561	3:160065568	160065568	0.385	0.056	6.09e-12	0.00049975	0.00267943
ENSG00000251226	RP11-469N6.1	11	134605490	134633704	11:134608823	134608823	NA	NA	6.15e-12	0.00049975	0.00267943
ENSG00000110871	COQ5	12	120941077	120972237	12:120958875	120958875	0.288	0.042	6.15e-12	0.00049975	0.00267943
ENSG00000253210	RP11-809O17.1	8	142136143	142140060	8:142139251	142139251	NA	NA	6.29e-12	0.00049975	0.00267943
ENSG00000247934	RP11-967K21.1	12	28316231	28343671	12:28354087	28354087	NA	NA	6.38e-12	0.00049975	0.00267943
ENSG00000163138	PACRGL	4	20697905	20754530	4:20693070	20693070	-0.571	0.083	6.41e-12	0.00049975	0.00267943
ENSG00000175581	MRPL48	11	73498361	73576178	11:73570697	73570697	0.491	0.072	6.67e-12	0.00049975	0.00267943
ENSG00000164825	DEFB1	8	6728097	6735544	8:6738228	6738228	-0.303	0.044	6.87e-12	0.00049975	0.00267943
ENSG00000133731	IMPA1	8	82570196	82598928	8:82533425	82533425	-0.374	0.055	7.13e-12	0.00049975	0.00267943
ENSG00000227258	SMIM2-AS1	13	44684587	44814653	13:44710561	44710561	-0.356	0.052	7.4e-12	0.00049975	0.00267943
ENSG00000198182	ZNF607	19	38187264	38210691	19:38205268	38205268	0.378	0.055	7.54e-12	0.00049975	0.00267943
ENSG00000254772	EEF1G	11	62327073	62341558	11:62318656	62318656	NA	NA	7.56e-12	0.00049975	0.00267943
ENSG00000272894	RP5-1159O4.1	7	7592093	7606627	7:7592614	7592614	-0.411	0.06	7.75e-12	0.00049975	0.00267943
ENSG00000215012	C22orf29	22	19833661	19842419	22:19840413	19840413	-0.335	0.049	7.79e-12	0.00049975	0.00267943
ENSG00000171160	MORN4	10	99374310	99393257	10:99420093	99420093	-0.252	0.037	7.81e-12	0.00049975	0.00267943
ENSG00000170745	KCNS3	2	18135548	18542882	2:18040139	18040139	0.576	0.084	7.87e-12	0.00049975	0.00267943
ENSG00000139428	MMAB	12	109991542	110011679	12:110025557	110025557	-0.266	0.039	7.89e-12	0.00049975	0.00267943
ENSG00000137103	TMEM8B	9	35814448	35854844	9:35833448	35833448	-0.215	0.031	7.9e-12	0.00049975	0.00267943
ENSG00000260306	RP11-645C24.5	16	21805416	21807080	16:21830626	21830626	NA	NA	7.98e-12	0.00049975	0.00267943
ENSG00000154783	FGD5	3	14860469	14976072	3:14846758	14846758	-0.253	0.037	8.14e-12	0.00049975	0.00267943
ENSG00000255326	CTD-2530H12.4	11	75294241	75305710	11:75292601	75292601	NA	NA	8.28e-12	0.00049975	0.00267943
ENSG00000261707	RP11-264M12.2	16	77775365	77776897	16:77776876	77776876	NA	NA	8.35e-12	0.00049975	0.00267943
ENSG00000267053	CTD-3162L10.1	19	36795482	36803570	19:36778302	36778302	0.354	0.052	8.37e-12	0.00049975	0.00267943
ENSG00000188820	FAM26F	6	116782533	116784942	6:116783619	116783619	NA	NA	8.42e-12	0.00049975	0.00267943
ENSG00000100626	GALNT16	14	69725994	69823750	14:69732119	69732119	-0.443	0.065	8.46e-12	0.00049975	0.00267943
ENSG00000143575	HAX1	1	154244987	154248351	1:154260361	154260361	0.262	0.038	8.57e-12	0.00049975	0.00267943
ENSG00000023608	SNAPC1	14	62229075	62263146	14:62229113	62229113	-0.386	0.057	8.64e-12	0.00049975	0.00267943
ENSG00000242220	TCP10L	21	33947151	33959683	21:33955868	33955868	NA	NA	8.68e-12	0.00049975	0.00267943
ENSG00000136143	SUCLA2	13	48510626	48575211	13:48512530	48512530	-0.292	0.043	8.78e-12	0.00049975	0.00267943
ENSG00000211584	SLC48A1	12	48147699	48176536	12:48157371	48157371	-0.614	0.09	8.92e-12	0.00049975	0.00267943
ENSG00000246273	SBF2-AS1	11	9779839	9832866	11:9792208	9792208	-0.264	0.039	8.99e-12	0.00049975	0.00267943
ENSG00000089063	TMEM230	20	5048878	5093749	20:5079890	5079890	0.256	0.038	9.17e-12	0.00049975	0.00267943
ENSG00000173811	CCDC13-AS1	3	42774067	42788260	3:42753753	42753753	NA	NA	9.32e-12	0.00049975	0.00267943
ENSG00000271133	CTA-293F17.1	7	20367922	20371370	7:20415917	20415917	-0.691	0.101	9.33e-12	0.00049975	0.00267943
ENSG00000267056	AC005336.4	19	16021392	16022634	19:16045491	16045491	NA	NA	9.6e-12	0.00049975	0.00267943
ENSG00000261104	RP11-734K21.5	2	9246722	9249994	2:9250625	9250625	NA	NA	9.6e-12	0.00049975	0.00267943
ENSG00000127311	HELB	12	66696325	66741425	12:66727408	66727408	-0.251	0.037	9.75e-12	0.00049975	0.00267943
ENSG00000180992	MRPL14	6	44081191	44095194	6:44084684	44084684	-0.149	0.022	9.84e-12	0.00049975	0.00267943
ENSG00000099821	POLRMT	19	617224	633604	19:630844	630844	0.219	0.032	9.89e-12	0.00049975	0.00267943
ENSG00000127220	ABHD8	19	17402940	17421045	19:17462094	17462094	-0.177	0.026	1.04e-11	0.00049975	0.00267943
ENSG00000225431	AP001626.1	21	44019390	44035168	21:43984126	43984126	-0.338	0.05	1.05e-11	0.00049975	0.00267943
ENSG00000231312	AC007246.3	2	39663778	39795632	2:39547575	39547575	-0.493	0.072	1.06e-11	0.00049975	0.00267943
ENSG00000258653	RP5-1021I20.4	14	74318674	74398981	14:74302563	74302563	-0.421	0.062	1.08e-11	0.00049975	0.00267943
ENSG00000179133	C10orf67	10	23556124	23633774	10:23606170	23606170	0.322	0.047	1.1e-11	0.00049975	0.00267943
ENSG00000042317	SPATA7	14	88851268	88936694	14:89027891	89027891	0.256	0.038	1.12e-11	0.00049975	0.00267943
ENSG00000248925	CTD-2083E4.6	5	269973	271631	5:197833	197833	NA	NA	1.15e-11	0.00049975	0.00267943
ENSG00000100347	SAMM50	22	44351301	44406411	22:44384279	44384279	-0.384	0.057	1.16e-11	0.00049975	0.00267943
ENSG00000178222	RNF212	4	1050038	1107350	4:1164277	1164277	0.296	0.044	1.17e-11	0.00049975	0.00267943
ENSG00000198796	ALPK2	18	56148479	56296189	18:56235011	56235011	-0.322	0.048	1.18e-11	0.00049975	0.00267943
ENSG00000009790	TRAF3IP3	1	209929377	209955665	1:209935778	209935778	0.472	0.07	1.19e-11	0.00049975	0.00267943
ENSG00000231500	RPS18	6	33239787	33244287	6:33239869	33239869	-0.499	0.074	1.2e-11	0.00049975	0.00267943
ENSG00000180251	SLC9A4	2	103089762	103150431	2:103016216	103016216	0.404	0.06	1.2e-11	0.00049975	0.00267943
ENSG00000154889	MPPE1	18	11882621	11909222	18:11911411	11911411	0.339	0.05	1.21e-11	0.00049975	0.00267943
ENSG00000151640	DPYSL4	10	134000404	134019280	10:134025328	134025328	NA	NA	1.21e-11	0.00049975	0.00267943
ENSG00000167914	GSDMA	17	38119226	38134019	17:38130139	38130139	NA	NA	1.23e-11	0.00049975	0.00267943
ENSG00000169612	FAM103A1	15	83654959	83659809	15:83501632	83501632	0.383	0.057	1.24e-11	0.00049975	0.00267943
ENSG00000248734	CTD-2260A17.1	5	96120481	96121703	5:96182717	96182717	NA	NA	1.35e-11	0.00049975	0.00267943
ENSG00000108448	TRIM16L	17	18601311	18639431	17:18588116	18588116	0.506	0.075	1.37e-11	0.00049975	0.00267943
ENSG00000120899	PTK2B	8	27168999	27316908	8:27238826	27238826	-0.377	0.056	1.39e-11	0.00049975	0.00267943
ENSG00000072682	P4HA2	5	131527531	131631008	5:131616556	131616556	-0.38	0.056	1.45e-11	0.00049975	0.00267943
ENSG00000260565	CTD-2270P14.1	16	2710350	2723445	16:2705523	2705523	-0.284	0.042	1.47e-11	0.00049975	0.00267943
ENSG00000141542	RAB40B	17	80612849	80656604	17:80647494	80647494	-0.327	0.048	1.52e-11	0.00049975	0.00267943
ENSG00000149577	SIDT2	11	117049449	117068161	11:117079433	117079433	-0.364	0.054	1.53e-11	0.00049975	0.00267943
ENSG00000176715	ACSF3	16	89154783	89222254	16:89179567	89179567	-0.343	0.051	1.54e-11	0.00049975	0.00267943
ENSG00000260201	RP11-143N13.2	16	20592321	20597962	16:20587036	20587036	-0.508	0.075	1.57e-11	0.00049975	0.00267943
ENSG00000136718	IMP4	2	131099798	131105383	2:131107809	131107809	-0.301	0.045	1.59e-11	0.00049975	0.00267943
ENSG00000188312	CENPP	9	95087766	95382815	9:95023539	95023539	NA	NA	1.6e-11	0.00049975	0.00267943
ENSG00000092094	OSGEP	14	20914570	20923264	14:20916249	20916249	-0.358	0.053	1.6e-11	0.00049975	0.00267943
ENSG00000124786	SLC35B3	6	8413301	8435716	6:8531499	8531499	0.48	0.071	1.63e-11	0.00049975	0.00267943
ENSG00000139505	MTMR6	13	25820339	25862147	13:25825889	25825889	-0.331	0.049	1.63e-11	0.00049975	0.00267943
ENSG00000280374	RP11-337N6.3	2	178182443	178183199	2:178186894	178186894	-0.564	0.084	1.64e-11	0.00049975	0.00267943
ENSG00000255198	SNHG9	16	2014960	2015510	16:2010857	2010857	-0.27	0.04	1.64e-11	0.00049975	0.00267943
ENSG00000204991	SPIRE2	16	89884587	89937727	16:89905925	89905925	0.316	0.047	1.65e-11	0.00049975	0.00267943
ENSG00000018699	TTC27	2	32853099	33046118	2:32903548	32903548	-0.603	0.09	1.66e-11	0.00049975	0.00267943
ENSG00000186889	TMEM17	2	62727356	62739029	2:62732779	62732779	-0.344	0.051	1.73e-11	0.00049975	0.00267943
ENSG00000203279	RP11-498P14.5	9	99962757	100000982	9:99999731	99999731	NA	NA	1.77e-11	0.00049975	0.00267943
ENSG00000175390	EIF3F	11	7991798	8023409	11:8014479	8014479	NA	NA	1.78e-11	0.00049975	0.00267943
ENSG00000140319	SRP14	15	40327940	40331389	15:40330693	40330693	NA	NA	1.87e-11	0.00049975	0.00267943
ENSG00000243955	GSTA1	6	52656462	52668708	6:52668670	52668670	0.242	0.036	1.88e-11	0.00049975	0.00267943
ENSG00000183628	DGCR6	22	18893541	18901751	22:18886814	18886814	-0.679	0.101	1.89e-11	0.00049975	0.00267943
ENSG00000177082	WDR73	15	85182512	85197574	15:85175750	85175750	0.324	0.048	1.9e-11	0.00049975	0.00267943
ENSG00000267058	RP11-15A1.3	19	44395956	44405957	19:44392100	44392100	NA	NA	1.93e-11	0.00049975	0.00267943
ENSG00000106049	HIBADH	7	27565061	27702614	7:27608252	27608252	0.3	0.045	1.97e-11	0.00049975	0.00267943
ENSG00000183255	PTTG1IP	21	46269500	46293818	21:46255162	46255162	-0.387	0.058	1.99e-11	0.00049975	0.00267943
ENSG00000167216	KATNAL2	18	44549875	44628614	18:44345819	44345819	-0.594	0.089	2e-11	0.00049975	0.00267943
ENSG00000025039	RRAGD	6	90074355	90121989	6:90126155	90126155	0.348	0.052	2.02e-11	0.00049975	0.00267943
ENSG00000105750	ZNF85	19	21106028	21133503	19:21045864	21045864	0.36	0.054	2.13e-11	0.00049975	0.00267943
ENSG00000107165	TYRP1	9	12685439	12710290	9:12703484	12703484	-0.294	0.044	2.14e-11	0.00049975	0.00267943
ENSG00000233483	CTD-2020K17.4	17	43322553	43326203	17:43332015	43332015	NA	NA	2.14e-11	0.00049975	0.00267943
ENSG00000135951	TSGA10	2	99613724	99771427	2:99818972	99818972	0.343	0.051	2.14e-11	0.00049975	0.00267943
ENSG00000261455	LINC01003	7	152160871	152162634	7:152158503	152158503	-0.244	0.036	2.2e-11	0.00049975	0.00267943
ENSG00000115977	AAK1	2	69685129	69901481	2:69821008	69821008	-0.37	0.055	2.2e-11	0.00049975	0.00267943
ENSG00000275764	RP11-582E3.6	12	27190033	27191893	12:27243860	27243860	-0.277	0.041	2.21e-11	0.00049975	0.00267943
ENSG00000106686	SPATA6L	9	4553386	4666674	9:4670525	4670525	0.297	0.044	2.24e-11	0.00049975	0.00267943
ENSG00000234690	AC073283.4	2	47419544	47572213	2:47555159	47555159	-0.699	0.105	2.35e-11	0.00049975	0.00267943
ENSG00000120306	CYSTM1	5	139554227	139661637	5:139564473	139564473	-0.216	0.032	2.44e-11	0.00049975	0.00267943
ENSG00000234444	ZNF736	7	63767837	63815238	7:63707963	63707963	-0.228	0.034	2.51e-11	0.00049975	0.00267943
ENSG00000269190	FBXO17	19	39432041	39466550	19:39459994	39459994	0.307	0.046	2.68e-11	0.00049975	0.00267943
ENSG00000122335	SERAC1	6	158530547	158589302	6:158572379	158572379	0.364	0.055	2.71e-11	0.00049975	0.00267943
ENSG00000116199	FAM20B	1	178994939	179045697	1:179042227	179042227	0.212	0.032	2.79e-11	0.00049975	0.00267943
ENSG00000223797	ENTPD3-AS1	3	40355293	40494820	3:40509317	40509317	-0.293	0.044	2.79e-11	0.00049975	0.00267943
ENSG00000230024	RP11-95P13.1	1	219608494	219615984	1:219727779	219727779	NA	NA	2.83e-11	0.00049975	0.00267943
ENSG00000132855	ANGPTL3	1	63063158	63071830	1:62906489	62906489	-0.261	0.039	2.85e-11	0.00049975	0.00267943
ENSG00000274750	HIST1H3E	6	26224427	26227701	6:26236920	26236920	NA	NA	2.85e-11	0.00049975	0.00267943
ENSG00000125871	MGME1	20	17949556	17971765	20:17935271	17935271	-0.483	0.073	2.88e-11	0.00049975	0.00267943
ENSG00000055732	MCOLN3	1	85483765	85514182	1:85529737	85529737	-0.523	0.079	2.91e-11	0.00049975	0.00267943
ENSG00000134779	TPGS2	18	34357610	34409179	18:34324376	34324376	-0.239	0.036	3.06e-11	0.00049975	0.00267943
ENSG00000272369	RP11-446N19.1	12	46931285	47046333	12:46739740	46739740	0.343	0.052	3.18e-11	0.00049975	0.00267943
ENSG00000136098	NEK3	13	52718057	52733996	13:52716189	52716189	0.323	0.049	3.22e-11	0.00049975	0.00267943
ENSG00000171298	GAA	17	78075355	78093678	17:78121170	78121170	-0.341	0.051	3.22e-11	0.00049975	0.00267943
ENSG00000105520	PLPPR2	19	11466062	11476374	19:11465129	11465129	-0.201	0.03	3.28e-11	0.00049975	0.00267943
ENSG00000189320	FAM180A	7	135413096	135433594	7:135451127	135451127	-0.433	0.065	3.29e-11	0.00049975	0.00267943
ENSG00000130312	MRPL34	19	17403418	17417652	19:17417565	17417565	NA	NA	3.29e-11	0.00049975	0.00267943
ENSG00000136104	RNASEH2B	13	51483814	51547881	13:51496320	51496320	0.355	0.053	3.31e-11	0.00049975	0.00267943
ENSG00000243789	JMJD7	15	42120283	42129779	15:42133502	42133502	0.26	0.039	3.34e-11	0.00049975	0.00267943
ENSG00000187984	ANKRD19P	9	95571670	95650975	9:95616149	95616149	-0.361	0.054	3.35e-11	0.00049975	0.00267943
ENSG00000280798	LINC00294	11	33097695	33101000	11:33077466	33077466	0.282	0.043	3.35e-11	0.00049975	0.00267943
ENSG00000161999	JMJD8	16	731671	734528	16:731725	731725	0.267	0.04	3.36e-11	0.00049975	0.00267943
ENSG00000274964	RP11-817I4.1	12	32492302	32493658	12:32429119	32429119	0.405	0.061	3.42e-11	0.00049975	0.00267943
ENSG00000109794	FAM149A	4	187025573	187093821	4:187112832	187112832	0.375	0.057	3.52e-11	0.00049975	0.00267943
ENSG00000260459	FTLP14	16	68856490	68856973	16:68861656	68861656	NA	NA	3.53e-11	0.00049975	0.00267943
ENSG00000091640	SPAG7	17	4862521	4871167	17:4904376	4904376	0.415	0.063	3.58e-11	0.00049975	0.00267943
ENSG00000250012	RP11-124N2.1	3	125803063	125814192	3:125804185	125804185	NA	NA	3.65e-11	0.00049975	0.00267943
ENSG00000134077	THUMPD3	3	9404526	9428475	3:9539684	9539684	0.438	0.066	3.81e-11	0.00049975	0.00267943
ENSG00000270761	RP11-385F7.1	6	47444979	47445308	6:47474530	47474530	-0.279	0.042	3.85e-11	0.00049975	0.00267943
ENSG00000132906	CASP9	1	15817327	15853029	1:15908323	15908323	0.254	0.038	3.86e-11	0.00049975	0.00267943
ENSG00000170100	ZNF778	16	89284111	89303479	16:89268852	89268852	0.317	0.048	3.89e-11	0.00049975	0.00267943
ENSG00000140403	DNAJA4	15	78556428	78574538	15:78539661	78539661	-0.376	0.057	3.94e-11	0.00049975	0.00267943
ENSG00000248429	RP11-597D13.9	4	159091904	159124029	4:159092633	159092633	NA	NA	4.08e-11	0.00049975	0.00267943
ENSG00000185774	KCNIP4	4	20730239	21950422	4:21549790	21549790	0.342	0.052	4.08e-11	0.00049975	0.00267943
ENSG00000177683	THAP5	7	108194987	108210194	7:108174809	108174809	0.295	0.045	4.25e-11	0.00049975	0.00267943
ENSG00000266918	RP11-798G7.8	17	43608943	43611204	17:44121579	44121579	0.342	0.052	4.36e-11	0.00049975	0.00267943
ENSG00000146530	VWDE	7	12370511	12443567	7:12357020	12357020	NA	NA	4.43e-11	0.00049975	0.00267943
ENSG00000174928	C3orf33	3	155480406	155524140	3:155679448	155679448	-0.372	0.057	4.43e-11	0.00049975	0.00267943
ENSG00000226696	LENG8-AS1	19	54955991	54960223	19:54962467	54962467	-0.284	0.043	4.46e-11	0.00049975	0.00267943
ENSG00000166938	DIS3L	15	66585555	66626236	15:66849534	66849534	0.341	0.052	4.53e-11	0.00049975	0.00267943
ENSG00000112149	CD83	6	14117487	14137149	6:14108862	14108862	-0.533	0.081	4.54e-11	0.00049975	0.00267943
ENSG00000169692	AGPAT2	9	139567595	139581875	9:139578880	139578880	0.266	0.04	4.59e-11	0.00049975	0.00267943
ENSG00000078319	PMS2P1	7	99918615	99939531	7:99984089	99984089	-0.503	0.076	4.59e-11	0.00049975	0.00267943
ENSG00000278834	RP11-458J1.1	17	38804552	38805970	17:38836229	38836229	0.269	0.041	4.67e-11	0.00049975	0.00267943
ENSG00000263818	CTD-2206N4.4	17	37213272	37269443	17:37223785	37223785	-0.447	0.068	4.73e-11	0.00049975	0.00267943
ENSG00000178473	UCN3	10	5406972	5416655	10:5416202	5416202	NA	NA	4.75e-11	0.00049975	0.00267943
ENSG00000235098	ANKRD65	1	1353800	1357149	1:1316170	1316170	NA	NA	4.94e-11	0.00049975	0.00267943
ENSG00000100211	CBY1	22	39052641	39069859	22:39157384	39157384	-0.255	0.039	4.97e-11	0.00049975	0.00267943
ENSG00000169359	SLC33A1	3	155538813	155572218	3:155539266	155539266	-0.263	0.04	5.01e-11	0.00049975	0.00267943
ENSG00000162769	FLVCR1	1	213031597	213072705	1:213020375	213020375	0.579	0.088	5.05e-11	0.00049975	0.00267943
ENSG00000255084	RP11-843A23.1	11	78244222	78269611	11:78244823	78244823	-0.39	0.059	5.08e-11	0.00049975	0.00267943
ENSG00000198189	HSD17B11	4	88257762	88312538	4:88291760	88291760	0.28	0.043	5.08e-11	0.00049975	0.00267943
ENSG00000115761	NOL10	2	10710892	10830113	2:10801420	10801420	0.351	0.053	5.11e-11	0.00049975	0.00267943
ENSG00000204947	ZNF425	7	148799876	148823438	7:148831032	148831032	0.447	0.068	5.13e-11	0.00049975	0.00267943
ENSG00000235501	RP4-639F20.1	1	95393122	95428826	1:95540961	95540961	-0.534	0.081	5.31e-11	0.00049975	0.00267943
ENSG00000168356	SCN11A	3	38887260	38992052	3:38970621	38970621	NA	NA	5.34e-11	0.00049975	0.00267943
ENSG00000180822	PSMG4	6	3231637	3303607	6:3254763	3254763	0.374	0.057	5.4e-11	0.00049975	0.00267943
ENSG00000212127	TAS2R14	12	11090005	11324172	12:11226302	11226302	0.605	0.092	5.57e-11	0.00049975	0.00267943
ENSG00000134042	MRO	18	48321490	48351772	18:48344498	48344498	0.362	0.055	5.62e-11	0.00049975	0.00267943
ENSG00000113249	HAVCR1	5	156456424	156486130	5:156457857	156457857	-0.278	0.042	5.63e-11	0.00049975	0.00267943
ENSG00000225969	ABHD11-AS1	7	73149368	73150384	7:73149302	73149302	-0.469	0.072	5.67e-11	0.00049975	0.00267943
ENSG00000012124	CD22	19	35810164	35838258	19:35800662	35800662	NA	NA	5.7e-11	0.00049975	0.00267943
ENSG00000119878	CRIPT	2	46843555	46852881	2:46867794	46867794	0.262	0.04	5.94e-11	0.00049975	0.00267943
ENSG00000143924	EML4	2	42396490	42559688	2:42470571	42470571	0.374	0.057	5.95e-11	0.00049975	0.00267943
ENSG00000067836	ROGDI	16	4846969	4852951	16:4843059	4843059	-0.276	0.042	6.13e-11	0.00049975	0.00267943
ENSG00000204604	ZNF468	19	53341261	53360902	19:53357172	53357172	-0.821	0.126	6.3e-11	0.00049975	0.00267943
ENSG00000105556	MIER2	19	301444	344807	19:312020	312020	-0.254	0.039	6.3e-11	0.00049975	0.00267943
ENSG00000243708	PLA2G4B	15	42129973	42140345	15:42133502	42133502	NA	NA	6.34e-11	0.00049975	0.00267943
ENSG00000006744	ELAC2	17	12895708	12921504	17:12895815	12895815	0.382	0.058	6.51e-11	0.00049975	0.00267943
ENSG00000155016	CYP2U1	4	108852525	108874613	4:108883953	108883953	-0.354	0.054	6.52e-11	0.00049975	0.00267943
ENSG00000130309	COLGALT1	19	17666403	17693971	19:17652396	17652396	-0.255	0.039	6.54e-11	0.00049975	0.00267943
ENSG00000197978	GOLGA6L9	15	83102955	83107878	15:82523358	82523358	-0.312	0.048	6.57e-11	0.00049975	0.00267943
ENSG00000197329	PELI1	2	64319786	64371588	2:64463525	64463525	-0.273	0.042	6.76e-11	0.00049975	0.00267943
ENSG00000101670	LIPG	18	47087069	47125552	18:47174679	47174679	-0.367	0.056	6.78e-11	0.00049975	0.00267943
ENSG00000246982	RP1-179N16.6	6	36114475	36164982	6:36224315	36224315	0.748	0.115	6.78e-11	0.00049975	0.00267943
ENSG00000171368	TPPP	5	659977	693510	5:693815	693815	-0.573	0.088	6.85e-11	0.00049975	0.00267943
ENSG00000146556	WASH2P	2	114346127	114356620	2:114361603	114361603	-0.266	0.041	7e-11	0.00049975	0.00267943
ENSG00000147573	TRIM55	8	67039131	67087722	8:67019988	67019988	-0.436	0.067	7.18e-11	0.00049975	0.00267943
ENSG00000103356	EARS2	16	23533335	23569052	16:23609207	23609207	-0.369	0.057	7.37e-11	0.00049975	0.00267943
ENSG00000233569	RP11-500B12.1	9	120410884	120419305	9:120348360	120348360	NA	NA	7.42e-11	0.00049975	0.00267943
ENSG00000168765	GSTM4	1	110198703	110217458	1:110175492	110175492	0.315	0.048	7.51e-11	0.00049975	0.00267943
ENSG00000228962	HCG23	6	32358287	32361463	6:32340070	32340070	NA	NA	7.52e-11	0.00049975	0.00267943
ENSG00000075399	VPS9D1	16	89773542	89787394	16:90155159	90155159	0.312	0.048	7.58e-11	0.00049975	0.00267943
ENSG00000109193	SULT1E1	4	70676498	70725870	4:70616322	70616322	NA	NA	7.59e-11	0.00049975	0.00267943
ENSG00000272787	KB-226F1.2	22	24311400	24312062	22:24266726	24266726	-0.478	0.074	7.78e-11	0.00049975	0.00267943
ENSG00000142583	SLC2A5	1	9095166	9148537	1:9136140	9136140	0.268	0.041	8.07e-11	0.00049975	0.00267943
ENSG00000115841	RMDN2	2	38150330	38294285	2:38158517	38158517	0.437	0.067	8.24e-11	0.00049975	0.00267943
ENSG00000211683	KB-1572G7.3	22	23972805	23981128	22:23991420	23991420	NA	NA	8.3e-11	0.00049975	0.00267943
ENSG00000111058	ACSS3	12	81330193	81654984	12:81371825	81371825	0.221	0.034	8.33e-11	0.00049975	0.00267943
ENSG00000112139	MDGA1	6	37598455	37667082	6:37663624	37663624	NA	NA	8.42e-11	0.00049975	0.00267943
ENSG00000135077	HAVCR2	5	156512843	156569880	5:156471069	156471069	-0.234	0.036	8.44e-11	0.00049975	0.00267943
ENSG00000265399	RP13-270P17.2	18	3190395	3247275	18:3262379	3262379	NA	NA	8.48e-11	0.00049975	0.00267943
ENSG00000138709	LARP1B	4	128982423	129144086	4:129004982	129004982	0.251	0.039	8.61e-11	0.00049975	0.00267943
ENSG00000078070	MCCC1	3	182733006	182833863	3:182817328	182817328	0.352	0.054	8.91e-11	0.00049975	0.00267943
ENSG00000149328	GLB1L2	11	134201768	134248235	11:134201612	134201612	-0.281	0.043	8.98e-11	0.00049975	0.00267943
ENSG00000007341	ST7L	1	113066140	113163447	1:113089006	113089006	0.363	0.056	9.08e-11	0.00049975	0.00267943
ENSG00000221990	EXOC3-AS1	5	441613	443275	5:477634	477634	0.267	0.041	9.37e-11	0.00049975	0.00267943
ENSG00000182552	RWDD4	4	184560788	184580378	4:184573628	184573628	0.347	0.054	9.62e-11	0.00049975	0.00267943
ENSG00000196167	COLCA1	11	111161512	111175770	11:111272065	111272065	0.224	0.035	9.89e-11	0.00049975	0.00267943
ENSG00000164764	SBSPON	8	73976775	74036323	8:74003084	74003084	0.393	0.061	9.92e-11	0.00049975	0.00267943
ENSG00000250709	CCDC169-SOHLH2	13	36742931	36871979	13:36801256	36801256	NA	NA	1.01e-10	0.00049975	0.00267943
ENSG00000173156	RHOD	11	66824289	66839484	11:66843350	66843350	-0.362	0.056	1.03e-10	0.00049975	0.00267943
ENSG00000203780	FANK1	10	127585108	127698161	10:127672076	127672076	-0.368	0.057	1.04e-10	0.00049975	0.00267943
ENSG00000103148	NPRL3	16	161797	188859	16:178543	178543	-0.326	0.05	1.06e-10	0.00049975	0.00267943
ENSG00000086619	ERO1B	1	236378855	236445285	1:236428546	236428546	0.352	0.055	1.06e-10	0.00049975	0.00267943
ENSG00000230258	AC002539.1	17	68013465	68125000	17:68092205	68092205	0.467	0.072	1.11e-10	0.00049975	0.00267943
ENSG00000111052	LIN7A	12	81186299	81331704	12:81255945	81255945	-0.418	0.065	1.13e-10	0.00049975	0.00267943
ENSG00000132406	TMEM128	4	4237269	4249939	4:4249483	4249483	0.354	0.055	1.16e-10	0.00049975	0.00267943
ENSG00000172543	CTSW	11	65647280	65651212	11:65663239	65663239	NA	NA	1.18e-10	0.00049975	0.00267943
ENSG00000152926	ZNF117	7	64432154	64467062	7:64336475	64336475	0.462	0.072	1.22e-10	0.00049975	0.00267943
ENSG00000139537	CCDC65	12	49297893	49325623	12:49278643	49278643	-0.42	0.065	1.23e-10	0.00049975	0.00267943
ENSG00000131669	NINJ1	9	95883771	95896570	9:95899771	95899771	0.238	0.037	1.23e-10	0.00049975	0.00267943
ENSG00000249274	PDLIM1P4	3	98501032	98502037	3:98612653	98612653	0.433	0.067	1.25e-10	0.00049975	0.00267943
ENSG00000240875	LINC00886	3	156465135	156534851	3:156534581	156534581	-0.336	0.052	1.26e-10	0.00049975	0.00267943
ENSG00000092621	PHGDH	1	120202421	120286838	1:120254506	120254506	0.358	0.056	1.28e-10	0.00049975	0.00267943
ENSG00000064115	TM7SF3	12	27126128	27167367	12:27153533	27153533	0.398	0.062	1.3e-10	0.00049975	0.00267943
ENSG00000248905	FMN1	15	33057746	33486934	15:33343662	33343662	0.394	0.061	1.31e-10	0.00049975	0.00267943
ENSG00000185485	SDHAP1	3	195686619	195717189	3:195710416	195710416	0.303	0.047	1.32e-10	0.00049975	0.00267943
ENSG00000164520	RAET1E	6	150204511	150219238	6:150195384	150195384	-0.343	0.053	1.33e-10	0.00049975	0.00267943
ENSG00000113734	BNIP1	5	172571445	172591390	5:172475940	172475940	-0.355	0.055	1.34e-10	0.00049975	0.00267943
ENSG00000124641	MED20	6	41873092	41888877	6:41834037	41834037	-0.409	0.064	1.35e-10	0.00049975	0.00267943
ENSG00000171658	RP11-443P15.2	3	185677732	185698661	3:185677586	185677586	NA	NA	1.36e-10	0.00049975	0.00267943
ENSG00000083937	CHMP2B	3	87276421	87304698	3:87293542	87293542	0.306	0.048	1.38e-10	0.00049975	0.00267943
ENSG00000136783	NIPSNAP3A	9	107509969	107522403	9:107519449	107519449	-0.301	0.047	1.4e-10	0.00049975	0.00267943
ENSG00000233590	RP11-153K11.3	10	69993008	70002136	10:70042371	70042371	NA	NA	1.42e-10	0.00049975	0.00267943
ENSG00000106258	CYP3A5	7	99245817	99277621	7:99311550	99311550	-0.496	0.077	1.42e-10	0.00049975	0.00267943
ENSG00000162086	ZNF75A	16	3355406	3368852	16:3361639	3361639	0.309	0.048	1.44e-10	0.00049975	0.00267943
ENSG00000185274	WBSCR17	7	70886109	71178585	7:70334503	70334503	-0.41	0.064	1.46e-10	0.00049975	0.00267943
ENSG00000120253	NUP43	6	150045451	150070801	6:150180009	150180009	-0.282	0.044	1.47e-10	0.00049975	0.00267943
ENSG00000020922	MRE11A	11	94148744	94227074	11:94130770	94130770	0.254	0.04	1.49e-10	0.00049975	0.00267943
ENSG00000179277	MEIS3P1	17	15689932	15690889	17:15703257	15703257	-0.324	0.051	1.5e-10	0.00049975	0.00267943
ENSG00000128710	HOXD10	2	176973518	176984670	2:176974104	176974104	0.311	0.049	1.51e-10	0.00049975	0.00267943
ENSG00000188629	ZNF177	19	9473696	9493293	19:9531425	9531425	-0.396	0.062	1.55e-10	0.00049975	0.00267943
ENSG00000099290	FAM21A	10	51827648	51893266	10:51831312	51831312	0.37	0.058	1.56e-10	0.00049975	0.00267943
ENSG00000197181	PIWIL2	8	22132810	22215076	8:22206932	22206932	NA	NA	1.59e-10	0.00049975	0.00267943
ENSG00000231925	TAPBP	6	33267471	33282164	6:33280309	33280309	-0.259	0.04	1.6e-10	0.00049975	0.00267943
ENSG00000260633	RP11-375I20.6	3	134066130	134068075	3:134075522	134075522	NA	NA	1.61e-10	0.00049975	0.00267943
ENSG00000166897	ELFN2	22	37764000	37800560	22:37799884	37799884	NA	NA	1.62e-10	0.00049975	0.00267943
ENSG00000204934	ATP6V0E2-AS1	7	149564786	149577699	7:149584953	149584953	NA	NA	1.62e-10	0.00049975	0.00267943
ENSG00000180817	PPA1	10	71962586	71993667	10:72002499	72002499	0.304	0.048	1.62e-10	0.00049975	0.00267943
ENSG00000273619	RP5-908M14.9	20	60961359	60962026	20:60948003	60948003	0.278	0.044	1.66e-10	0.00049975	0.00267943
ENSG00000205560	CPT1B	22	51007290	51016894	22:50993499	50993499	-0.567	0.089	1.67e-10	0.00049975	0.00267943
ENSG00000224318	CHL1-AS2	3	237441	239024	3:230864	230864	NA	NA	1.7e-10	0.00049975	0.00267943
ENSG00000187987	ZSCAN23	6	28399707	28411279	6:28326490	28326490	NA	NA	1.72e-10	0.00049975	0.00267943
ENSG00000256073	URB1-AS1	21	33765439	33766269	21:33702799	33702799	0.277	0.043	1.73e-10	0.00049975	0.00267943
ENSG00000249839	AC011330.5	15	43955852	43976537	15:44057045	44057045	NA	NA	1.75e-10	0.00049975	0.00267943
ENSG00000262877	RP11-1055B8.4	17	79361926	79364056	17:79361332	79361332	-0.365	0.057	1.77e-10	0.00049975	0.00267943
ENSG00000154269	ENPP3	6	131949582	132068558	6:132043056	132043056	0.364	0.057	1.78e-10	0.00049975	0.00267943
ENSG00000253426	RP11-10A14.4	8	9009252	9025646	8:8798184	8798184	NA	NA	1.79e-10	0.00049975	0.00267943
ENSG00000138095	LRPPRC	2	44113647	44223144	2:44151808	44151808	0.261	0.041	1.82e-10	0.00049975	0.00267943
ENSG00000112685	EXOC2	6	485133	693111	6:693638	693638	-0.274	0.043	1.84e-10	0.00049975	0.00267943
ENSG00000172379	ARNT2	15	80723895	80890278	15:80691230	80691230	0.305	0.048	1.88e-10	0.00049975	0.00267943
ENSG00000100744	GSKIP	14	96829789	96853625	14:96859284	96859284	0.392	0.062	1.91e-10	0.00049975	0.00267943
ENSG00000068654	POLR1A	2	86247339	86333278	2:86360809	86360809	0.338	0.053	1.91e-10	0.00049975	0.00267943
ENSG00000100997	ABHD12	20	25275379	25371619	20:25480105	25480105	0.211	0.033	1.95e-10	0.00049975	0.00267943
ENSG00000197841	ZNF181	19	35225060	35236283	19:35265847	35265847	-0.343	0.054	1.95e-10	0.00049975	0.00267943
ENSG00000187097	ENTPD5	14	74424713	74486102	14:74457944	74457944	-0.174	0.027	1.98e-10	0.00049975	0.00267943
ENSG00000131730	CKMT2	5	80529104	80562216	5:80530817	80530817	-0.457	0.072	2.02e-10	0.00049975	0.00267943
ENSG00000247400	DNAJC3-AS1	13	96300987	96329179	13:96317506	96317506	-0.257	0.04	2.02e-10	0.00049975	0.00267943
ENSG00000162384	C1orf123	1	53679771	53686289	1:53703072	53703072	-0.234	0.037	2.05e-10	0.00049975	0.00267943
ENSG00000250565	ATP6V1E2	2	46717889	46769696	2:46769135	46769135	-0.328	0.052	2.08e-10	0.00049975	0.00267943
ENSG00000115425	PECR	2	216861052	216947678	2:216904399	216904399	0.406	0.064	2.09e-10	0.00049975	0.00267943
ENSG00000184110	EIF3C	16	28699879	28747051	16:28413517	28413517	0.487	0.077	2.13e-10	0.00049975	0.00267943
ENSG00000272578	AP000347.2	22	24000281	24059543	22:24018015	24018015	-0.192	0.03	2.28e-10	0.00049975	0.00267943
ENSG00000245330	KB-1471A8.1	8	120879659	120886728	8:120881668	120881668	NA	NA	2.3e-10	0.00049975	0.00267943
ENSG00000112357	PEX7	6	137143702	137235075	6:137174259	137174259	-0.407	0.064	2.32e-10	0.00049975	0.00267943
ENSG00000122870	BICC1	10	60272900	60591197	10:60285083	60285083	-0.262	0.041	2.41e-10	0.00049975	0.00267943
ENSG00000254531	FLJ20021	4	102268937	102270040	4:102228696	102228696	-0.29	0.046	2.47e-10	0.00049975	0.00267943
ENSG00000226733	RP11-397G17.1	6	50061424	50066995	6:50030196	50030196	-0.395	0.062	2.48e-10	0.00049975	0.00267943
ENSG00000168275	COA6	1	234509202	234519795	1:234531009	234531009	0.222	0.035	2.51e-10	0.00049975	0.00267943
ENSG00000269949	RP11-738E22.3	4	57827093	57827539	4:57792690	57792690	NA	NA	2.53e-10	0.00049975	0.00267943
ENSG00000161643	SIGLEC16	19	50472930	50479071	19:50487115	50487115	NA	NA	2.55e-10	0.00049975	0.00267943
ENSG00000163686	ABHD6	3	58223233	58281420	3:58441214	58441214	0.541	0.085	2.55e-10	0.00049975	0.00267943
ENSG00000075073	TACR2	10	71163659	71176623	10:71170287	71170287	NA	NA	2.57e-10	0.00049975	0.00267943
ENSG00000196653	ZNF502	3	44754135	44765323	3:44762830	44762830	0.542	0.086	2.57e-10	0.00049975	0.00267943
ENSG00000107897	ACBD5	10	27484143	27531059	10:27554173	27554173	0.257	0.041	2.59e-10	0.00049975	0.00267943
ENSG00000214176	PLEKHM1P	17	62775377	62833272	17:62790430	62790430	-0.359	0.057	2.62e-10	0.00049975	0.00267943
ENSG00000162591	MEGF6	1	3406484	3528059	1:3447914	3447914	-0.329	0.052	2.65e-10	0.00049975	0.00267943
ENSG00000272990	RP11-305K5.1	3	156241529	156242036	3:156259348	156259348	0.316	0.05	2.69e-10	0.00049975	0.00267943
ENSG00000109743	BST1	4	15704573	15739936	4:15703577	15703577	0.298	0.047	2.79e-10	0.00049975	0.00267943
ENSG00000170846	AC093323.3	4	6675178	6677774	4:6654613	6654613	-0.401	0.064	2.79e-10	0.00049975	0.00267943
ENSG00000081791	KIAA0141	5	141303373	141321612	5:141310649	141310649	-0.345	0.055	2.8e-10	0.00049975	0.00267943
ENSG00000205861	C1QTNF9B-AS1	13	24463028	24471402	13:24422760	24422760	NA	NA	2.83e-10	0.00049975	0.00267943
ENSG00000167646	DNAAF3	19	55670029	55678090	19:55677523	55677523	NA	NA	2.91e-10	0.00049975	0.00267943
ENSG00000170113	NIPA1	15	22938602	22995330	15:23070491	23070491	-0.291	0.046	2.93e-10	0.00049975	0.00267943
ENSG00000122574	WIPF3	7	29846102	29956682	7:29805361	29805361	-0.312	0.05	2.94e-10	0.00049975	0.00267943
ENSG00000129566	TEP1	14	20833826	20881588	14:20881527	20881527	-0.324	0.051	2.96e-10	0.00049975	0.00267943
ENSG00000130653	PNPLA7	9	140354405	140444986	9:140483076	140483076	0.394	0.063	3.02e-10	0.00049975	0.00267943
ENSG00000011523	CEP68	2	65283500	65314138	2:65276736	65276736	-0.252	0.04	3.05e-10	0.00049975	0.00267943
ENSG00000240057	RP11-572M11.4	3	112738379	112902148	3:112826681	112826681	NA	NA	3.06e-10	0.00049975	0.00267943
ENSG00000156232	WHAMM	15	83478380	83504860	15:83498795	83498795	0.358	0.057	3.12e-10	0.00049975	0.00267943
ENSG00000238078	LINC01352	1	221002597	221005771	1:221040171	221040171	NA	NA	3.15e-10	0.00049975	0.00267943
ENSG00000167984	NLRC3	16	3602230	3627401	16:3636809	3636809	NA	NA	3.16e-10	0.00049975	0.00267943
ENSG00000244239	AC007009.1	7	8301863	8302451	7:8303409	8303409	NA	NA	3.19e-10	0.00049975	0.00267943
ENSG00000196922	ZNF252P	8	146198975	146228281	8:146212620	146212620	0.449	0.071	3.21e-10	0.00049975	0.00267943
ENSG00000164062	APEH	3	49711435	49721396	3:49671186	49671186	-0.275	0.044	3.23e-10	0.00049975	0.00267943
ENSG00000105829	BET1	7	93592074	93633694	7:93618979	93618979	-0.267	0.042	3.24e-10	0.00049975	0.00267943
ENSG00000272864	RP11-17E13.2	1	75164453	75165017	1:75172001	75172001	NA	NA	3.25e-10	0.00049975	0.00267943
ENSG00000145439	CBR4	4	169784921	169931426	4:169835324	169835324	-0.26	0.041	3.34e-10	0.00049975	0.00267943
ENSG00000268119	CTD-2561J22.5	19	21627043	21646710	19:21320971	21320971	-0.447	0.071	3.36e-10	0.00049975	0.00267943
ENSG00000163162	RNF149	2	101887681	101925163	2:101829709	101829709	0.242	0.039	3.37e-10	0.00049975	0.00267943
ENSG00000048342	CC2D2A	4	15500935	15603180	4:15486798	15486798	-0.254	0.04	3.4e-10	0.00049975	0.00267943
ENSG00000144199	FAHD2B	2	97749320	97760619	2:97593614	97593614	-0.527	0.084	3.51e-10	0.00049975	0.00267943
ENSG00000254635	WAC-AS1	10	28811581	28821672	10:28919133	28919133	0.332	0.053	3.59e-10	0.00049975	0.00267943
ENSG00000109832	DDX25	11	125773271	125798724	11:125776367	125776367	0.428	0.068	3.6e-10	0.00049975	0.00267943
ENSG00000006432	MAP3K9	14	71189243	71276251	14:71300312	71300312	0.317	0.051	3.63e-10	0.00049975	0.00267943
ENSG00000100196	KDELR3	22	38864067	38879452	22:38831661	38831661	-0.314	0.05	3.66e-10	0.00049975	0.00267943
ENSG00000206573	THUMPD3-AS1	3	9391373	9440263	3:9404877	9404877	0.286	0.046	3.67e-10	0.00049975	0.00267943
ENSG00000214530	STARD10	11	72465774	72505213	11:72497462	72497462	0.254	0.04	3.79e-10	0.00049975	0.00267943
ENSG00000234745	HLA-B	6	31321649	31324965	6:31326794	31326794	-0.288	0.046	3.83e-10	0.00049975	0.00267943
ENSG00000143196	DPT	1	168664697	168698502	1:168697942	168697942	0.378	0.06	3.84e-10	0.00049975	0.00267943
ENSG00000069966	GNB5	15	52407302	52483566	15:52461456	52461456	0.316	0.05	3.85e-10	0.00049975	0.00267943
ENSG00000168938	PPIC	5	122358945	122372436	5:122360403	122360403	-0.31	0.05	3.94e-10	0.00049975	0.00267943
ENSG00000105447	GRWD1	19	48949030	48960279	19:48952364	48952364	0.546	0.087	3.97e-10	0.00049975	0.00267943
ENSG00000170634	ACYP2	2	54197975	54532437	2:54312153	54312153	-0.305	0.049	4.04e-10	0.00049975	0.00267943
ENSG00000273311	DGCR11	22	19033675	19035888	22:19069568	19069568	0.592	0.095	4.06e-10	0.00049975	0.00267943
ENSG00000162704	ARPC5	1	183589981	183604892	1:183579123	183579123	0.188	0.03	4.08e-10	0.00049975	0.00267943
ENSG00000167080	B4GALNT2	17	47209822	47254202	17:47286962	47286962	NA	NA	4.09e-10	0.00049975	0.00267943
ENSG00000103351	CLUAP1	16	3550924	3589048	16:3677348	3677348	-0.503	0.08	4.09e-10	0.00049975	0.00267943
ENSG00000255434	CTD-2530H12.8	11	75307189	75308315	11:75297054	75297054	NA	NA	4.1e-10	0.00049975	0.00267943
ENSG00000085644	ZNF213	16	3179778	3192806	16:3145515	3145515	0.394	0.063	4.12e-10	0.00049975	0.00267943
ENSG00000253549	CA3-AS1	8	86354080	86377144	8:86348830	86348830	0.299	0.048	4.12e-10	0.00049975	0.00267943
ENSG00000100300	TSPO	22	43547520	43559248	22:43565855	43565855	-0.167	0.027	4.21e-10	0.00049975	0.00267943
ENSG00000138078	PREPL	2	44543420	44589001	2:44517662	44517662	-0.238	0.038	4.42e-10	0.00049975	0.00267943
ENSG00000079332	SAR1A	10	71907045	71930279	10:71925446	71925446	NA	NA	4.47e-10	0.00049975	0.00267943
ENSG00000267213	AC007773.2	19	32880956	32896466	19:32961464	32961464	NA	NA	4.5e-10	0.00049975	0.00267943
ENSG00000103174	NAGPA	16	5074845	5084142	16:5085336	5085336	-0.312	0.05	4.55e-10	0.00049975	0.00267943
ENSG00000131398	KCNC3	19	50815194	50836772	19:50857409	50857409	-0.277	0.044	4.55e-10	0.00049975	0.00267943
ENSG00000162777	DENND2D	1	111729796	111747157	1:111737916	111737916	0.42	0.067	4.57e-10	0.00049975	0.00267943
ENSG00000125255	SLC10A2	13	103696348	103719196	13:103718824	103718824	0.434	0.07	4.62e-10	0.00049975	0.00267943
ENSG00000116857	TMEM9	1	201103900	201140702	1:201125326	201125326	0.194	0.031	4.62e-10	0.00049975	0.00267943
ENSG00000158769	F11R	1	160965001	160991138	1:160959058	160959058	-0.241	0.039	4.65e-10	0.00049975	0.00267943
ENSG00000146856	AGBL3	7	134671259	134757706	7:134708675	134708675	0.377	0.06	4.67e-10	0.00049975	0.00267943
ENSG00000147894	C9orf72	9	27546543	27573864	9:27565105	27565105	0.301	0.048	4.68e-10	0.00049975	0.00267943
ENSG00000231711	LINC00899	22	46435787	46440733	22:46439737	46439737	0.336	0.054	5.03e-10	0.00049975	0.00267943
ENSG00000118096	IFT46	11	118415243	118443685	11:118429690	118429690	-0.373	0.06	5.06e-10	0.00049975	0.00267943
ENSG00000155229	MMS19	10	99218081	99258551	10:99220707	99220707	0.226	0.036	5.09e-10	0.00049975	0.00267943
ENSG00000144120	TMEM177	2	120436743	120444083	2:120443665	120443665	0.251	0.04	5.1e-10	0.00049975	0.00267943
ENSG00000268001	CARD8-AS1	19	48758932	48761456	19:48755267	48755267	-0.414	0.067	5.17e-10	0.00049975	0.00267943
ENSG00000183281	PLGLB1	2	87229682	87248975	2:87335471	87335471	0.364	0.059	5.27e-10	0.00049975	0.00267943
ENSG00000261832	RP11-435I10.4	16	28477974	28503333	16:28752134	28752134	NA	NA	5.27e-10	0.00049975	0.00267943
ENSG00000109854	HTATIP2	11	20385231	20405329	11:20383330	20383330	-0.346	0.056	5.36e-10	0.00049975	0.00267943
ENSG00000257027	RP11-705C15.3	12	9811163	9814681	12:9763690	9763690	-0.494	0.08	5.42e-10	0.00049975	0.00267943
ENSG00000179889	PDXDC1	16	15068448	15233196	16:15644738	15644738	-0.501	0.081	5.44e-10	0.00049975	0.00267943
ENSG00000163320	CGGBP1	3	88101094	88199035	3:88171228	88171228	0.378	0.061	5.49e-10	0.00049975	0.00267943
ENSG00000224597	SVIL-AS1	10	29698331	29776674	10:29690439	29690439	0.334	0.054	5.53e-10	0.00049975	0.00267943
ENSG00000178295	GEN1	2	17935125	17970208	2:17957920	17957920	0.533	0.086	5.71e-10	0.00049975	0.00267943
ENSG00000125207	PIWIL1	12	130822432	130857182	12:130824565	130824565	NA	NA	5.74e-10	0.00049975	0.00267943
ENSG00000112761	WISP3	6	112375275	112392172	6:112367218	112367218	NA	NA	5.76e-10	0.00049975	0.00267943
ENSG00000107282	APBA1	9	72042446	72287222	9:72160752	72160752	-0.297	0.048	5.79e-10	0.00049975	0.00267943
ENSG00000256092	RP13-942N8.1	12	123848415	123850660	12:123409705	123409705	-0.742	0.12	5.79e-10	0.00049975	0.00267943
ENSG00000146909	NOM1	7	156742417	156765876	7:156752077	156752077	-0.348	0.056	5.81e-10	0.00049975	0.00267943
ENSG00000122861	PLAU	10	75668935	75677255	10:75683590	75683590	-0.224	0.036	5.82e-10	0.00049975	0.00267943
ENSG00000176946	THAP4	2	242523820	242576864	2:242515096	242515096	0.164	0.027	5.86e-10	0.00049975	0.00267943
ENSG00000156381	ANKRD9	14	102968097	102976136	14:102827643	102827643	-0.176	0.028	5.91e-10	0.00049975	0.00267943
ENSG00000110203	FOLR3	11	71825915	71850157	11:71853878	71853878	-0.462	0.075	5.93e-10	0.00049975	0.00267943
ENSG00000173535	TNFRSF10C	8	22941868	22974950	8:22954205	22954205	NA	NA	5.98e-10	0.00049975	0.00267943
ENSG00000222019	URAHP	16	90106169	90114181	16:90105894	90105894	0.315	0.051	6.11e-10	0.00049975	0.00267943
ENSG00000081803	CADPS2	7	121958479	122526813	7:122285392	122285392	-0.328	0.053	6.12e-10	0.00049975	0.00267943
ENSG00000257261	RP11-96H19.1	12	46777462	47269942	12:46748965	46748965	0.295	0.048	6.13e-10	0.00049975	0.00267943
ENSG00000178623	GPR35	2	241544848	241570676	2:241540849	241540849	0.732	0.118	6.26e-10	0.00049975	0.00267943
ENSG00000065621	GSTO2	10	106028631	106064703	10:106048294	106048294	-0.262	0.042	6.29e-10	0.00049975	0.00267943
ENSG00000243317	C7orf73	7	135347244	135378166	7:135349273	135349273	0.358	0.058	6.4e-10	0.00049975	0.00267943
ENSG00000162994	CLHC1	2	55401927	55459699	2:55459373	55459373	0.62	0.1	6.41e-10	0.00049975	0.00267943
ENSG00000120915	EPHX2	8	27348296	27403081	8:27404137	27404137	0.326	0.053	6.43e-10	0.00049975	0.00267943
ENSG00000272240	RP5-855D21.1	8	184347	184887	8:219868	219868	-0.373	0.06	6.56e-10	0.00049975	0.00267943
ENSG00000272501	XXbac-BPG299F13.17	6	31162977	31165814	6:31239378	31239378	-0.246	0.04	6.6e-10	0.00049975	0.00267943
ENSG00000267480	RP11-703I16.1	18	12031177	12032180	18:12036655	12036655	0.343	0.056	6.61e-10	0.00049975	0.00267943
ENSG00000109084	TMEM97	17	26646121	26655711	17:26644668	26644668	-0.269	0.044	6.67e-10	0.00049975	0.00267943
ENSG00000188191	PRKAR1B	7	588834	767287	7:754875	754875	-0.355	0.057	6.67e-10	0.00049975	0.00267943
ENSG00000088386	SLC15A1	13	99336055	99404908	13:99418714	99418714	-0.364	0.059	6.68e-10	0.00049975	0.00267943
ENSG00000244480	AC005154.7	7	30562759	30564151	7:30560395	30560395	-0.445	0.072	6.75e-10	0.00049975	0.00267943
ENSG00000124143	ARHGAP40	20	37230577	37279678	20:37225509	37225509	NA	NA	6.8e-10	0.00049975	0.00267943
ENSG00000173221	GLRX	5	95087023	95158709	5:95156457	95156457	0.204	0.033	6.84e-10	0.00049975	0.00267943
ENSG00000229941	AC012499.1	2	178563157	178588017	2:178524518	178524518	NA	NA	7e-10	0.00049975	0.00267943
ENSG00000161981	SNRNP25	16	103010	107669	16:101263	101263	-0.192	0.031	7.03e-10	0.00049975	0.00267943
ENSG00000168994	PXDC1	6	3722848	3752260	6:3920228	3920228	0.198	0.032	7.07e-10	0.00049975	0.00267943
ENSG00000178248	AP000345.1	22	23804273	23829167	22:23776219	23776219	NA	NA	7.22e-10	0.00049975	0.00267943
ENSG00000186326	RGS9BP	19	33166313	33169206	19:33143701	33143701	NA	NA	7.24e-10	0.00049975	0.00267943
ENSG00000176472	ZNF575	19	44029649	44040282	19:44068193	44068193	NA	NA	7.28e-10	0.00049975	0.00267943
ENSG00000089050	RBBP9	20	18467184	18477887	20:18469022	18469022	-0.292	0.047	7.41e-10	0.00049975	0.00267943
ENSG00000105483	CARD8	19	48684027	48759203	19:48765457	48765457	-0.811	0.132	7.46e-10	0.00049975	0.00267943
ENSG00000167637	ZNF283	19	44331444	44356169	19:44331970	44331970	0.255	0.041	7.53e-10	0.00049975	0.00267943
ENSG00000022556	NLRP2	19	55464498	55512510	19:55474189	55474189	0.666	0.108	7.66e-10	0.00049975	0.00267943
ENSG00000213846	AC098614.2	3	27674467	27676918	3:27660335	27660335	-0.383	0.062	7.85e-10	0.00049975	0.00267943
ENSG00000111731	C2CD5	12	22601517	22697480	12:22511045	22511045	0.472	0.077	7.95e-10	0.00049975	0.00267943
ENSG00000273270	RP11-212P7.2	7	128164070	128171123	7:128247332	128247332	0.291	0.047	7.97e-10	0.00049975	0.00267943
ENSG00000178449	COX14	12	50505762	50514240	12:50506816	50506816	0.161	0.026	8.01e-10	0.00049975	0.00267943
ENSG00000198040	ZNF84	12	133613878	133639890	12:133680064	133680064	0.257	0.042	8.02e-10	0.00049975	0.00267943
ENSG00000183172	SMDT1	22	42475695	42480288	22:42504918	42504918	-0.209	0.034	8.05e-10	0.00049975	0.00267943
ENSG00000144362	PHOSPHO2	2	170550964	170558218	2:170550217	170550217	NA	NA	8.1e-10	0.00049975	0.00267943
ENSG00000229155	RP11-528A4.2	3	193560349	193561813	3:193561106	193561106	-0.486	0.079	8.1e-10	0.00049975	0.00267943
ENSG00000104808	DHDH	19	49436939	49448226	19:49445774	49445774	-0.409	0.067	8.11e-10	0.00049975	0.00267943
ENSG00000151914	DST	6	56322785	56819426	6:56566621	56566621	0.219	0.036	8.14e-10	0.00049975	0.00267943
ENSG00000141401	IMPA2	18	11981024	12030882	18:11992479	11992479	-0.319	0.052	8.16e-10	0.00049975	0.00267943
ENSG00000118004	COLEC11	2	3642422	3692234	2:3652844	3652844	0.265	0.043	8.22e-10	0.00049975	0.00267943
ENSG00000250787	HMGN1P17	5	55677608	55677902	5:55580949	55580949	NA	NA	8.24e-10	0.00049975	0.00267943
ENSG00000275074	NUDT18	8	21964383	21966702	8:21959638	21959638	0.263	0.043	8.41e-10	0.00049975	0.00267943
ENSG00000258701	LINC00638	14	105287538	105290055	14:105283021	105283021	NA	NA	8.5e-10	0.00049975	0.00267943
ENSG00000267547	RP11-686D22.4	17	33730856	33731392	17:33760649	33760649	-0.43	0.07	8.52e-10	0.00049975	0.00267943
ENSG00000231969	AC144449.1	2	150443710	150704747	2:150679419	150679419	0.421	0.069	8.61e-10	0.00049975	0.00267943
ENSG00000162882	HAAO	2	42994229	43019733	2:43015719	43015719	0.177	0.029	8.69e-10	0.00049975	0.00267943
ENSG00000178922	HYI	1	43916674	43919660	1:44008661	44008661	-0.385	0.063	8.71e-10	0.00049975	0.00267943
ENSG00000106853	PTGR1	9	114312002	114362135	9:114357952	114357952	-0.353	0.058	8.84e-10	0.00049975	0.00267943
ENSG00000264247	LINC00909	18	72259010	72265744	18:72260234	72260234	-0.441	0.072	8.85e-10	0.00049975	0.00267943
ENSG00000161011	SQSTM1	5	179233398	179265078	5:179254340	179254340	-0.33	0.054	8.97e-10	0.00049975	0.00267943
ENSG00000072858	SIDT1	3	113251143	113348425	3:113208224	113208224	NA	NA	9.04e-10	0.00049975	0.00267943
ENSG00000198874	TYW1	7	66460160	66704506	7:66475740	66475740	0.39	0.064	9.17e-10	0.00049975	0.00267943
ENSG00000169519	METTL15	11	28129795	28548588	11:28333401	28333401	-0.262	0.043	9.19e-10	0.00049975	0.00267943
ENSG00000140297	GCNT3	15	59887074	59932438	15:59831891	59831891	0.383	0.063	9.27e-10	0.00049975	0.00267943
ENSG00000164761	TNFRSF11B	8	119935796	119964439	8:119897611	119897611	0.403	0.066	9.33e-10	0.00049975	0.00267943
ENSG00000260230	FRRS1L	9	111892573	111929571	9:111929624	111929624	NA	NA	9.62e-10	0.00049975	0.00267943
ENSG00000233622	CYP2T1P	19	41314430	41317295	19:41306362	41306362	-0.402	0.066	9.87e-10	0.00049975	0.00267943
ENSG00000231908	IDH1-AS1	2	209119971	209120905	2:209206633	209206633	NA	NA	9.94e-10	0.00049975	0.00267943
ENSG00000160439	RDH13	19	55550476	55582659	19:55558568	55558568	-0.284	0.046	1e-09	0.00049975	0.00267943
ENSG00000267795	SMIM22	16	4838398	4846492	16:4843059	4843059	-0.315	0.052	1.02e-09	0.00049975	0.00267943
ENSG00000127561	SYNGR3	16	2039661	2044276	16:2037595	2037595	NA	NA	1.02e-09	0.00049975	0.00267943
ENSG00000149054	ZNF215	11	6947635	7005863	11:6921840	6921840	-0.494	0.081	1.03e-09	0.00049975	0.00267943
ENSG00000151611	MMAA	4	146539415	146581187	4:146527433	146527433	-0.541	0.089	1.05e-09	0.00049975	0.00267943
ENSG00000104341	LAPTM4B	8	98787285	98865241	8:98771764	98771764	-0.187	0.031	1.06e-09	0.00049975	0.00267943
ENSG00000235366	LINC01055	13	46254319	46275319	13:46280754	46280754	-0.259	0.043	1.07e-09	0.00049975	0.00267943
ENSG00000196981	WDR5B	3	122131179	122134898	3:122275472	122275472	0.303	0.05	1.1e-09	0.00049975	0.00267943
ENSG00000105135	ILVBL	19	15225795	15236596	19:15249045	15249045	-0.207	0.034	1.11e-09	0.00049975	0.00267943
ENSG00000268912	CTD-2619J13.17	19	58939999	58942515	19:58939389	58939389	-0.311	0.051	1.11e-09	0.00049975	0.00267943
ENSG00000272933	RP11-47A8.5	10	104402549	104403897	10:104412049	104412049	0.266	0.044	1.12e-09	0.00049975	0.00267943
ENSG00000136048	DRAM1	12	102271129	102405908	12:102305935	102305935	-0.478	0.078	1.12e-09	0.00049975	0.00267943
ENSG00000278126	RP11-454E5.4	12	51595467	51596364	12:51607339	51607339	0.465	0.077	1.18e-09	0.00049975	0.00267943
ENSG00000257252	RP11-486A14.2	12	93710911	93771512	12:93755796	93755796	NA	NA	1.18e-09	0.00049975	0.00267943
ENSG00000239556	AC004951.5	7	44024593	44029806	7:44012925	44012925	NA	NA	1.19e-09	0.00049975	0.00267943
ENSG00000132330	SCLY	2	238969530	239008054	2:238989279	238989279	-0.277	0.046	1.2e-09	0.00049975	0.00267943
ENSG00000164845	FAM86FP	12	8385108	8395544	12:8393995	8393995	NA	NA	1.2e-09	0.00049975	0.00267943
ENSG00000258603	RP3-414A15.10	14	74083404	74100524	14:74076794	74076794	-0.372	0.061	1.2e-09	0.00049975	0.00267943
ENSG00000172113	NME6	3	48334754	48343175	3:48372282	48372282	-0.36	0.059	1.21e-09	0.00049975	0.00267943
ENSG00000101457	DNTTIP1	20	44420576	44440066	20:44509542	44509542	0.202	0.033	1.23e-09	0.00049975	0.00267943
ENSG00000203724	C1orf53	1	197871777	197876497	1:197872019	197872019	NA	NA	1.23e-09	0.00049975	0.00267943
ENSG00000079691	LRRC16A	6	25279306	25620758	6:25525120	25525120	0.31	0.051	1.26e-09	0.00049975	0.00267943
ENSG00000166145	SPINT1	15	41136216	41150405	15:41145919	41145919	-0.386	0.064	1.27e-09	0.00049975	0.00267943
ENSG00000172340	SUCLG2	3	67410884	67705038	3:67464789	67464789	0.196	0.032	1.29e-09	0.00049975	0.00267943
ENSG00000160695	VPS11	11	118939939	118952688	11:118902758	118902758	0.347	0.057	1.3e-09	0.00049975	0.00267943
ENSG00000163072	NOSTRIN	2	169643049	169722024	2:169703482	169703482	0.684	0.113	1.3e-09	0.00049975	0.00267943
ENSG00000244607	CCDC13	3	42734155	42814745	3:42769595	42769595	0.431	0.071	1.32e-09	0.00049975	0.00267943
ENSG00000276668	RP11-35J10.7	11	7721109	7721535	11:7727886	7727886	-0.419	0.069	1.32e-09	0.00049975	0.00267943
ENSG00000005436	GCFC2	2	75879126	75938115	2:75859919	75859919	0.372	0.061	1.33e-09	0.00049975	0.00267943
ENSG00000231367	AC016995.3	2	38633861	38742882	2:38657924	38657924	NA	NA	1.33e-09	0.00049975	0.00267943
ENSG00000197646	PDCD1LG2	9	5510570	5571254	9:5493994	5493994	NA	NA	1.34e-09	0.00049975	0.00267943
ENSG00000250986	AC141928.1	4	3760475	3765117	4:3757380	3757380	NA	NA	1.34e-09	0.00049975	0.00267943
ENSG00000198959	TGM2	20	36755789	36794980	20:36786029	36786029	0.333	0.055	1.35e-09	0.00049975	0.00267943
ENSG00000260238	PMF1-BGLAP	1	156182773	156213123	1:156206121	156206121	NA	NA	1.35e-09	0.00049975	0.00267943
ENSG00000173559	NABP1	2	192542794	192561385	2:192564784	192564784	0.334	0.055	1.35e-09	0.00049975	0.00267943
ENSG00000139725	RHOF	12	122215660	122241309	12:122220455	122220455	0.366	0.06	1.37e-09	0.00049975	0.00267943
ENSG00000227262	HCG4B	6	29893760	29894750	6:29931940	29931940	NA	NA	1.37e-09	0.00049975	0.00267943
ENSG00000272777	RP11-571L19.8	4	99988407	99989276	4:99987887	99987887	0.532	0.088	1.37e-09	0.00049975	0.00267943
ENSG00000162869	PPP1R21	2	48667737	48742530	2:48732944	48732944	-0.264	0.044	1.38e-09	0.00049975	0.00267943
ENSG00000127951	FGL2	7	76822688	76829143	7:76870998	76870998	-0.375	0.062	1.38e-09	0.00049975	0.00267943
ENSG00000150201	FXYD4	10	43867090	43871783	10:43857330	43857330	0.335	0.055	1.39e-09	0.00049975	0.00267943
ENSG00000013364	MVP	16	29831715	29859360	16:29795853	29795853	-0.42	0.069	1.39e-09	0.00049975	0.00267943
ENSG00000264727	RP11-680C21.1	17	11191522	11194128	17:11180044	11180044	NA	NA	1.39e-09	0.00049975	0.00267943
ENSG00000184925	LCN12	9	139844003	139849949	9:139847089	139847089	-0.229	0.038	1.41e-09	0.00049975	0.00267943
ENSG00000259495	RP11-210M15.2	15	80637195	80695917	15:80665068	80665068	0.247	0.041	1.42e-09	0.00049975	0.00267943
ENSG00000180011	ZADH2	18	72907063	72921303	18:72914280	72914280	-0.254	0.042	1.44e-09	0.00049975	0.00267943
ENSG00000164675	IQUB	7	123092454	123175131	7:123203667	123203667	-0.24	0.04	1.44e-09	0.00049975	0.00267943
ENSG00000273448	RP11-166O4.6	7	66798034	66799370	7:66787661	66787661	0.188	0.031	1.46e-09	0.00049975	0.00267943
ENSG00000173145	NOC3L	10	96092983	96122716	10:96085373	96085373	0.239	0.04	1.47e-09	0.00049975	0.00267943
ENSG00000148288	GBGT1	9	136028335	136039332	9:136036374	136036374	-0.359	0.059	1.47e-09	0.00049975	0.00267943
ENSG00000109182	CWH43	4	48988264	49064098	4:48988450	48988450	0.343	0.057	1.47e-09	0.00049975	0.00267943
ENSG00000143537	ADAM15	1	155023042	155035251	1:155033308	155033308	-0.302	0.05	1.48e-09	0.00049975	0.00267943
ENSG00000270149	RP11-544M22.13	1	160967747	161008752	1:160932776	160932776	NA	NA	1.48e-09	0.00049975	0.00267943
ENSG00000102967	DHODH	16	72042487	72061563	16:72031321	72031321	-0.242	0.04	1.51e-09	0.00049975	0.00267943
ENSG00000061794	MRPS35	12	27863706	27909228	12:27836249	27836249	-0.279	0.046	1.57e-09	0.00049975	0.00267943
ENSG00000272156	RP11-477N3.1	2	54309691	54312203	2:54036819	54036819	NA	NA	1.57e-09	0.00049975	0.00267943
ENSG00000101463	SYNDIG1	20	24449835	24647252	20:24412891	24412891	-0.337	0.056	1.58e-09	0.00049975	0.00267943
ENSG00000064270	ATP2C2	16	84402133	84497793	16:84441610	84441610	-0.556	0.092	1.59e-09	0.00049975	0.00267943
ENSG00000169220	RGS14	5	176784838	176799602	5:176794191	176794191	NA	NA	1.6e-09	0.00049975	0.00267943
ENSG00000282021	CTD-2336O2.3	8	1706374	1708613	8:1693102	1693102	NA	NA	1.61e-09	0.00049975	0.00267943
ENSG00000267419	CTC-559E9.6	19	19887411	19946882	19:19925984	19925984	0.437	0.072	1.64e-09	0.00049975	0.00267943
ENSG00000138074	SLC5A6	2	27422455	27435826	2:27416571	27416571	-0.271	0.045	1.68e-09	0.00049975	0.00267943
ENSG00000271964	RP11-415F23.2	3	16355946	16356494	3:16362129	16362129	-0.437	0.073	1.72e-09	0.00049975	0.00267943
ENSG00000156239	N6AMT1	21	30244513	30257693	21:30273581	30273581	-0.425	0.071	1.74e-09	0.00049975	0.00267943
ENSG00000231770	TMEM44-AS1	3	194304740	194310989	3:194310359	194310359	0.305	0.051	1.75e-09	0.00049975	0.00267943
ENSG00000259917	HNRNPLP2	15	34781203	34782772	15:34787280	34787280	NA	NA	1.77e-09	0.00049975	0.00267943
ENSG00000166780	C16orf45	16	15528152	15718885	16:15593292	15593292	0.365	0.061	1.79e-09	0.00049975	0.00267943
ENSG00000228157	AC007952.5	17	18996287	19000150	17:19265596	19265596	NA	NA	1.81e-09	0.00049975	0.00267943
ENSG00000012223	LTF	3	46490735	46526724	3:46521298	46521298	0.272	0.045	1.81e-09	0.00049975	0.00267943
ENSG00000196072	BLOC1S2	10	102033037	102046469	10:102051763	102051763	NA	NA	1.85e-09	0.00049975	0.00267943
ENSG00000123427	METTL21B	12	58165275	58176581	12:58213272	58213272	0.306	0.051	1.86e-09	0.00049975	0.00267943
ENSG00000104689	TNFRSF10A	8	23047965	23082639	8:23083546	23083546	-0.343	0.057	1.86e-09	0.00049975	0.00267943
ENSG00000226193	RP3-398G3.5	6	152723533	152726101	6:152723784	152723784	NA	NA	1.88e-09	0.00049975	0.00267943
ENSG00000272275	RP11-791G15.2	2	10908001	10910184	2:10920674	10920674	NA	NA	1.88e-09	0.00049975	0.00267943
ENSG00000255046	RP11-297N6.4	8	11655437	11660077	8:11663763	11663763	NA	NA	1.9e-09	0.00049975	0.00267943
ENSG00000166965	RCCD1	15	91498100	91506355	15:91506422	91506422	0.463	0.077	1.9e-09	0.00049975	0.00267943
ENSG00000131165	CHMP1A	16	89710839	89724253	16:89691769	89691769	-0.3	0.05	1.9e-09	0.00049975	0.00267943
ENSG00000247679	RP11-1277A3.1	5	177038254	177046755	5:177023098	177023098	-0.354	0.059	1.9e-09	0.00049975	0.00267943
ENSG00000144230	GPR17	2	128403439	128408121	2:128398892	128398892	0.524	0.087	1.91e-09	0.00049975	0.00267943
ENSG00000172687	ZNF738	19	21541732	21562104	19:21556717	21556717	-0.316	0.053	1.92e-09	0.00049975	0.00267943
ENSG00000232300	FAM215B	17	44636196	44640161	17:44865498	44865498	0.332	0.055	1.95e-09	0.00049975	0.00267943
ENSG00000227192	RP1-45I4.3	6	143360562	143363461	6:143362569	143362569	-0.789	0.131	1.95e-09	0.00049975	0.00267943
ENSG00000204740	MALRD1	10	19337700	20079330	10:19816996	19816996	-0.45	0.075	2.01e-09	0.00049975	0.00267943
ENSG00000261556	SMG1P7	16	70253477	70279519	16:70440559	70440559	-0.312	0.052	2.01e-09	0.00049975	0.00267943
ENSG00000197696	NMB	15	85198360	85201794	15:85221993	85221993	-0.258	0.043	2.02e-09	0.00049975	0.00267943
ENSG00000169715	MT1E	16	56659387	56661024	16:56659525	56659525	0.363	0.06	2.03e-09	0.00049975	0.00267943
ENSG00000004534	RBM6	3	49977440	50137478	3:49907111	49907111	-0.192	0.032	2.03e-09	0.00049975	0.00267943
ENSG00000076356	PLXNA2	1	208195587	208417665	1:208381476	208381476	-0.307	0.051	2.04e-09	0.00049975	0.00267943
ENSG00000100034	PPM1F	22	22282342	22307209	22:22333218	22333218	-0.313	0.052	2.07e-09	0.00049975	0.00267943
ENSG00000171241	SHCBP1	16	46614466	46655538	16:46608809	46608809	-0.641	0.107	2.07e-09	0.00049975	0.00267943
ENSG00000256053	APOPT1	14	104029299	104073860	14:104029378	104029378	0.205	0.034	2.08e-09	0.00049975	0.00267943
ENSG00000178252	WDR6	3	49044495	49053386	3:48801840	48801840	-0.255	0.043	2.09e-09	0.00049975	0.00267943
ENSG00000141219	C17orf80	17	71228372	71245086	17:71236228	71236228	0.291	0.049	2.1e-09	0.00049975	0.00267943
ENSG00000198961	PJA2	5	108670410	108745695	5:108756746	108756746	-0.138	0.023	2.14e-09	0.00049975	0.00267943
ENSG00000214300	SPDYE3	7	99905325	99919819	7:99932049	99932049	0.46	0.077	2.21e-09	0.00049975	0.00267943
ENSG00000127463	EMC1	1	19542158	19578046	1:19571876	19571876	-0.265	0.044	2.27e-09	0.00049975	0.00267943
ENSG00000204642	HLA-F	6	29690552	29706305	6:29697517	29697517	-0.316	0.053	2.27e-09	0.00049975	0.00267943
ENSG00000186704	DTX2P1	7	76607934	76633625	7:76131695	76131695	NA	NA	2.34e-09	0.00049975	0.00267943
ENSG00000187815	ZFP69	1	40942887	40962015	1:40940020	40940020	-0.385	0.064	2.34e-09	0.00049975	0.00267943
ENSG00000118217	ATF6	1	161736084	161933860	1:161927103	161927103	-0.217	0.036	2.36e-09	0.00049975	0.00267943
ENSG00000185880	TRIM69	15	45021186	45060027	15:45021766	45021766	-0.408	0.068	2.38e-09	0.00049975	0.00267943
ENSG00000172058	SERF1A	5	70196492	70214357	5:70256275	70256275	-0.645	0.108	2.39e-09	0.00049975	0.00267943
ENSG00000173272	MZT2A	2	132222473	132250316	2:132245231	132245231	0.256	0.043	2.42e-09	0.00049975	0.00267943
ENSG00000246695	RASSF8-AS1	12	26092262	26112698	12:26110876	26110876	-0.321	0.054	2.46e-09	0.00049975	0.00267943
ENSG00000169371	SNUPN	15	75890424	75918810	15:75647964	75647964	-0.321	0.054	2.46e-09	0.00049975	0.00267943
ENSG00000103599	IQCH	15	67547138	67794598	15:67486383	67486383	0.321	0.054	2.47e-09	0.00049975	0.00267943
ENSG00000244026	FAM86DP	3	75470703	75484261	3:75400991	75400991	-0.761	0.128	2.54e-09	0.00049975	0.00267943
ENSG00000138175	ARL3	10	104433488	104474164	10:104456686	104456686	-0.203	0.034	2.57e-09	0.00049975	0.00267943
ENSG00000242485	MRPL20	1	1337288	1342693	1:1297065	1297065	0.362	0.061	2.57e-09	0.00049975	0.00267943
ENSG00000269001	ZNF818P	19	53716241	53716649	19:53700807	53700807	-0.48	0.081	2.6e-09	0.00049975	0.00267943
ENSG00000233609	RP11-62H7.2	8	8818710	8836535	8:8821637	8821637	0.49	0.082	2.63e-09	0.00049975	0.00267943
ENSG00000102699	PARP4	13	24995064	25086948	13:25066129	25066129	-0.26	0.044	2.64e-09	0.00049975	0.00267943
ENSG00000254995	STX16-NPEPL1	20	57226490	57290466	20:57263746	57263746	0.284	0.048	2.66e-09	0.00049975	0.00267943
ENSG00000278238	RP11-245D16.4	13	53028910	53029466	13:52987477	52987477	NA	NA	2.77e-09	0.00049975	0.00267943
ENSG00000225973	PIGBOS1	15	55609382	55611359	15:55592240	55592240	-0.311	0.052	2.78e-09	0.00049975	0.00267943
ENSG00000249395	CASC9	8	76135639	76236976	8:76231410	76231410	NA	NA	2.78e-09	0.00049975	0.00267943
ENSG00000226329	AC005682.6	7	22903493	22920969	7:22854840	22854840	NA	NA	2.82e-09	0.00049975	0.00267943
ENSG00000149418	ST14	11	130029457	130080271	11:130050822	130050822	0.186	0.031	2.83e-09	0.00049975	0.00267943
ENSG00000141934	PLPP2	19	281040	291504	19:290642	290642	-0.434	0.073	2.87e-09	0.00049975	0.00267943
ENSG00000167747	C19orf48	19	51300961	51308186	19:51293004	51293004	0.242	0.041	2.88e-09	0.00049975	0.00267943
ENSG00000183605	SFXN4	10	120900279	120925179	10:120920588	120920588	0.212	0.036	2.89e-09	0.00049975	0.00267943
ENSG00000135318	NT5E	6	86159302	86205509	6:86086522	86086522	-0.251	0.042	2.9e-09	0.00049975	0.00267943
ENSG00000154822	PLCL2	3	16944376	17132086	3:16924645	16924645	-0.314	0.053	2.93e-09	0.00049975	0.00267943
ENSG00000174080	CTSF	11	66330934	66336312	11:66340116	66340116	0.277	0.047	2.94e-09	0.00049975	0.00267943
ENSG00000178201	VN1R1	19	57966158	57968510	19:57960074	57960074	NA	NA	3.05e-09	0.00049975	0.00267943
ENSG00000225764	P3H2-AS1	3	189838753	189862635	3:189851638	189851638	-0.368	0.062	3.07e-09	0.00049975	0.00267943
ENSG00000137177	KIF13A	6	17759414	17987854	6:17951670	17951670	-0.449	0.076	3.07e-09	0.00049975	0.00267943
ENSG00000111554	MDM1	12	68666223	68726161	12:68742411	68742411	0.372	0.063	3.1e-09	0.00049975	0.00267943
ENSG00000116213	WRAP73	1	3547331	3569325	1:3570883	3570883	0.264	0.045	3.1e-09	0.00049975	0.00267943
ENSG00000135047	CTSL	9	90340434	90346308	9:90405507	90405507	-0.331	0.056	3.12e-09	0.00049975	0.00267943
ENSG00000101198	NKAIN4	20	61872136	61904046	20:61848067	61848067	0.272	0.046	3.17e-09	0.00049975	0.00267943
ENSG00000204128	C2orf72	2	231902205	231914434	2:231904874	231904874	0.303	0.051	3.2e-09	0.00049975	0.00267943
ENSG00000084207	GSTP1	11	67351066	67354131	11:67302853	67302853	-0.185	0.031	3.23e-09	0.00049975	0.00267943
ENSG00000230487	PSMG3-AS1	7	1609709	1629262	7:1628183	1628183	-0.262	0.044	3.29e-09	0.00049975	0.00267943
ENSG00000246763	RGMB-AS1	5	98105322	98109173	5:98068753	98068753	NA	NA	3.33e-09	0.00049975	0.00267943
ENSG00000225932	CTAGE4	7	143880559	143883146	7:143752392	143752392	-0.706	0.119	3.37e-09	0.00049975	0.00267943
ENSG00000214447	FAM187A	17	42977080	42982758	17:42977073	42977073	0.35	0.059	3.37e-09	0.00049975	0.00267943
ENSG00000125848	FLRT3	20	14303634	14318262	20:14529086	14529086	-0.3	0.051	3.45e-09	0.00049975	0.00267943
ENSG00000140022	STON2	14	81727000	81902809	14:81873887	81873887	-0.386	0.065	3.46e-09	0.00049975	0.00267943
ENSG00000125731	SH2D3A	19	6752171	6767599	19:6767315	6767315	-0.384	0.065	3.52e-09	0.00049975	0.00267943
ENSG00000141580	WDR45B	17	80572438	80606429	17:80643394	80643394	0.34	0.058	3.52e-09	0.00049975	0.00267943
ENSG00000277200	RP11-74E22.8	17	2624095	2627241	17:2619649	2619649	NA	NA	3.52e-09	0.00049975	0.00267943
ENSG00000278356	RP11-372B4.3	12	2994985	2995495	12:2998892	2998892	NA	NA	3.53e-09	0.00049975	0.00267943
ENSG00000159199	ATP5G1	17	46970127	46973233	17:46978353	46978353	0.213	0.036	3.55e-09	0.00049975	0.00267943
ENSG00000021300	PLEKHB1	11	73357223	73373864	11:73349149	73349149	-0.341	0.058	3.61e-09	0.00049975	0.00267943
ENSG00000122783	C7orf49	7	134777115	134855547	7:134794214	134794214	-0.346	0.059	3.68e-09	0.00049975	0.00267943
ENSG00000095713	CRTAC1	10	99624757	99790585	10:99790944	99790944	NA	NA	3.68e-09	0.00049975	0.00267943
ENSG00000127838	PNKD	2	219135115	219211516	2:219193963	219193963	-0.147	0.025	3.75e-09	0.00049975	0.00267943
ENSG00000272010	CTD-3025N20.3	8	66504085	66504707	8:66529101	66529101	NA	NA	3.79e-09	0.00049975	0.00267943
ENSG00000259577	RP11-430B1.2	15	52472290	52498071	15:52472683	52472683	NA	NA	3.83e-09	0.00049975	0.00267943
ENSG00000167755	KLK6	19	51461887	51472929	19:51476288	51476288	-0.252	0.043	3.85e-09	0.00049975	0.00267943
ENSG00000158411	MITD1	2	99777890	99797521	2:99705903	99705903	-0.297	0.05	3.85e-09	0.00049975	0.00267943
ENSG00000127415	IDUA	4	980785	998294	4:967339	967339	0.259	0.044	3.87e-09	0.00049975	0.00267943
ENSG00000117477	CCDC181	1	169364108	169429907	1:169390327	169390327	-0.564	0.096	3.87e-09	0.00049975	0.00267943
ENSG00000112530	PACRG	6	163148164	163736524	6:163033350	163033350	0.494	0.084	3.88e-09	0.00049975	0.00267943
ENSG00000185437	SH3BGR	21	40817781	40880220	21:40788127	40788127	0.352	0.06	3.95e-09	0.00049975	0.00267943
ENSG00000130332	LSM7	19	2321516	2328619	19:2352393	2352393	-0.229	0.039	4.03e-09	0.00049975	0.00267943
ENSG00000122378	FAM213A	10	82167585	82196871	10:82189478	82189478	-0.261	0.044	4.06e-09	0.00049975	0.00267943
ENSG00000107902	LHPP	10	126150403	126306457	10:126160495	126160495	-0.235	0.04	4.15e-09	0.00049975	0.00267943
ENSG00000278266	RP11-575F12.3	12	127631694	127634626	12:127617666	127617666	NA	NA	4.15e-09	0.00049975	0.00267943
ENSG00000143149	ALDH9A1	1	165631453	165668100	1:165658994	165658994	-0.213	0.036	4.16e-09	0.00049975	0.00267943
ENSG00000219481	NBPF1	1	16888814	16940057	1:17004186	17004186	0.429	0.073	4.18e-09	0.00049975	0.00267943
ENSG00000246090	RP11-696N14.1	4	100069893	100222513	4:100018986	100018986	NA	NA	4.2e-09	0.00049975	0.00267943
ENSG00000265519	CTD-3157E16.1	17	15691101	15691519	17:15689515	15689515	-0.337	0.057	4.21e-09	0.00049975	0.00267943
ENSG00000104518	GSDMD	8	144635377	144645232	8:144643169	144643169	0.293	0.05	4.29e-09	0.00049975	0.00267943
ENSG00000066654	THUMPD1	16	20744986	20753406	16:20909404	20909404	-0.248	0.042	4.35e-09	0.00049975	0.00267943
ENSG00000170464	DNAJC18	5	138744277	138780180	5:138775173	138775173	-0.391	0.067	4.37e-09	0.00049975	0.00267943
ENSG00000142684	ZNF593	1	26496362	26498551	1:26501245	26501245	-0.175	0.03	4.39e-09	0.00049975	0.00267943
ENSG00000105404	RABAC1	19	42460833	42463542	19:42431033	42431033	0.196	0.033	4.43e-09	0.00049975	0.00267943
ENSG00000130202	PVRL2	19	45349432	45392485	19:45360754	45360754	0.237	0.04	4.48e-09	0.00049975	0.00267943
ENSG00000214548	MEG3	14	101245747	101327368	14:101176212	101176212	0.289	0.049	4.49e-09	0.00049975	0.00267943
ENSG00000154803	FLCN	17	17115526	17140502	17:17140297	17140297	0.205	0.035	4.52e-09	0.00049975	0.00267943
ENSG00000228638	FCF1P2	3	48332283	48332865	3:48287449	48287449	-0.295	0.05	4.56e-09	0.00049975	0.00267943
ENSG00000268069	RP5-1057I20.4	12	48178706	48179785	12:48173352	48173352	0.349	0.059	4.57e-09	0.00049975	0.00267943
ENSG00000129158	SERGEF	11	17809595	18034709	11:18036797	18036797	-0.406	0.069	4.59e-09	0.00049975	0.00267943
ENSG00000188803	SHISA6	17	11144580	11467380	17:11200993	11200993	NA	NA	4.62e-09	0.00049975	0.00267943
ENSG00000181027	FKRP	19	47249303	47280245	19:47252875	47252875	-0.319	0.055	4.65e-09	0.00049975	0.00267943
ENSG00000105072	C19orf44	19	16607122	16632163	19:16601934	16601934	0.489	0.084	4.7e-09	0.00049975	0.00267943
ENSG00000258941	RP11-407N17.3	14	39703106	39819627	14:39837040	39837040	-0.214	0.037	4.73e-09	0.00049975	0.00267943
ENSG00000241258	CRCP	7	65579591	65619555	7:65184686	65184686	0.283	0.048	4.73e-09	0.00049975	0.00267943
ENSG00000185324	CDK10	16	89747145	89762772	16:89753099	89753099	-0.405	0.069	4.76e-09	0.00049975	0.00267943
ENSG00000145332	KLHL8	4	88081255	88161466	4:88160252	88160252	0.273	0.047	4.76e-09	0.00049975	0.00267943
ENSG00000118181	RPS25	11	118886422	118889401	11:118866515	118866515	NA	NA	4.77e-09	0.00049975	0.00267943
ENSG00000161618	ALDH16A1	19	49956426	49974305	19:49966214	49966214	-0.279	0.048	4.8e-09	0.00049975	0.00267943
ENSG00000278765	RP5-890E16.5	17	46144066	46144655	17:46125191	46125191	0.454	0.077	4.82e-09	0.00049975	0.00267943
ENSG00000183569	SERHL2	22	42949623	42970388	22:42897216	42897216	-0.418	0.071	4.84e-09	0.00049975	0.00267943
ENSG00000157470	FAM81A	15	59664892	59815748	15:59754086	59754086	0.384	0.066	4.86e-09	0.00049975	0.00267943
ENSG00000122696	SLC25A51	9	37879397	37904350	9:37745413	37745413	0.279	0.048	4.89e-09	0.00049975	0.00267943
ENSG00000204872	NAT8B	2	73927703	73928467	2:73885739	73885739	0.479	0.082	4.95e-09	0.00049975	0.00267943
ENSG00000102547	CAB39L	13	49882786	50018262	13:50010199	50010199	-0.214	0.037	5.04e-09	0.00049975	0.00267943
ENSG00000169085	C8orf46	8	67372238	67430759	8:67354250	67354250	-0.345	0.059	5.12e-09	0.00049975	0.00267943
ENSG00000267390	RP11-635N19.1	18	61034561	61048862	18:61034790	61034790	0.531	0.091	5.16e-09	0.00049975	0.00267943
ENSG00000230555	RP11-517P14.2	10	43916186	43917548	10:44011148	44011148	0.487	0.083	5.17e-09	0.00049975	0.00267943
ENSG00000176834	VSIG10	12	118501398	118573831	12:118567302	118567302	-0.418	0.072	5.26e-09	0.00049975	0.00267943
ENSG00000171497	PPID	4	159630286	159644548	4:159621250	159621250	0.309	0.053	5.29e-09	0.00049975	0.00267943
ENSG00000141293	SKAP1	17	46210802	46507637	17:46120533	46120533	0.356	0.061	5.3e-09	0.00049975	0.00267943
ENSG00000128617	OPN1SW	7	128412545	128415844	7:128388541	128388541	NA	NA	5.34e-09	0.00049975	0.00267943
ENSG00000152583	SPARCL1	4	88394487	88452213	4:88448026	88448026	0.35	0.06	5.37e-09	0.00049975	0.00267943
ENSG00000273154	RP4-583P15.15	20	62340216	62368538	20:62318856	62318856	0.224	0.038	5.39e-09	0.00049975	0.00267943
ENSG00000135914	HTR2B	2	231972944	231989832	2:232085298	232085298	0.299	0.051	5.41e-09	0.00049975	0.00267943
ENSG00000178202	KDELC2	11	108342832	108369159	11:108434471	108434471	0.316	0.054	5.41e-09	0.00049975	0.00267943
ENSG00000123689	G0S2	1	209848765	209849733	1:209852076	209852076	-0.475	0.081	5.47e-09	0.00049975	0.00267943
ENSG00000135828	RNASEL	1	182542769	182558391	1:182541031	182541031	0.338	0.058	5.5e-09	0.00049975	0.00267943
ENSG00000129465	RIPK3	14	24805227	24809251	14:24809415	24809415	NA	NA	5.53e-09	0.00049975	0.00267943
ENSG00000165449	SLC16A9	10	61410519	61495760	10:61465838	61465838	0.22	0.038	5.55e-09	0.00049975	0.00267943
ENSG00000261634	RP11-352D13.6	15	69570667	69591102	15:69436267	69436267	-0.413	0.071	5.66e-09	0.00049975	0.00267943
ENSG00000230091	TMEM254-AS1	10	81806616	81838668	10:81859266	81859266	NA	NA	5.72e-09	0.00049975	0.00267943
ENSG00000092108	SCFD1	14	31091318	31205018	14:31005035	31005035	-0.263	0.045	5.75e-09	0.00049975	0.00267943
ENSG00000164039	BDH2	4	104000592	104021040	4:104010488	104010488	0.237	0.041	5.8e-09	0.00049975	0.00267943
ENSG00000267892	CTD-2540F13.2	19	39228924	39230503	19:39163005	39163005	-0.303	0.052	5.83e-09	0.00049975	0.00267943
ENSG00000132141	CCT6B	17	33254878	33308097	17:33205043	33205043	-0.379	0.065	5.85e-09	0.00049975	0.00267943
ENSG00000266441	RP11-91I8.3	18	6728820	6729861	18:6713257	6713257	NA	NA	5.88e-09	0.00049975	0.00267943
ENSG00000260686	CTB-36H16.2	5	122168051	122170228	5:122039115	122039115	-0.298	0.051	5.91e-09	0.00049975	0.00267943
ENSG00000110435	PDHX	11	34937376	35042138	11:35009297	35009297	-0.471	0.081	5.92e-09	0.00049975	0.00267943
ENSG00000204531	POU5F1	6	31132114	31148508	6:31140741	31140741	-0.366	0.063	5.96e-09	0.00049975	0.00267943
ENSG00000148484	RSU1	10	16632610	16859527	10:16850795	16850795	0.356	0.061	6.02e-09	0.00049975	0.00267943
ENSG00000276855	CTD-3157E16.2	17	15692330	15693019	17:15693572	15693572	-0.217	0.037	6.05e-09	0.00049975	0.00267943
ENSG00000212694	LINC01089	12	122233173	122241812	12:122229848	122229848	0.259	0.045	6.19e-09	0.00049975	0.00267943
ENSG00000143185	XCL2	1	168510003	168513235	1:168513274	168513274	NA	NA	6.2e-09	0.00049975	0.00267943
ENSG00000156042	CFAP70	10	75013517	75118617	10:75396299	75396299	-0.364	0.063	6.27e-09	0.00049975	0.00267943
ENSG00000163964	PIGX	3	196366646	196462878	3:196440808	196440808	-0.264	0.046	6.33e-09	0.00049975	0.00267943
ENSG00000237281	CATIP-AS2	2	219191612	219222689	2:219201193	219201193	NA	NA	6.34e-09	0.00049975	0.00267943
ENSG00000198890	PRMT6	1	107599301	107601916	1:107573565	107573565	-0.223	0.038	6.36e-09	0.00049975	0.00267943
ENSG00000197415	VEPH1	3	156977531	157251408	3:157170524	157170524	-0.293	0.051	6.47e-09	0.00049975	0.00267943
ENSG00000129354	AP1M2	19	10683347	10697991	19:10699338	10699338	0.252	0.043	6.52e-09	0.00049975	0.00267943
ENSG00000157895	C12orf43	12	121438289	121454305	12:121431272	121431272	0.393	0.068	6.6e-09	0.00049975	0.00267943
ENSG00000103021	CCDC113	16	58265061	58317740	16:58334141	58334141	NA	NA	6.67e-09	0.00049975	0.00267943
ENSG00000267838	AC008746.12	19	54949847	54950726	19:54953896	54953896	-0.35	0.06	6.67e-09	0.00049975	0.00267943
ENSG00000167131	CCDC103	17	42976510	42982758	17:42996709	42996709	NA	NA	6.77e-09	0.00049975	0.00267943
ENSG00000070718	AP3M2	8	42010464	42029191	8:42047467	42047467	0.32	0.055	6.79e-09	0.00049975	0.00267943
ENSG00000054793	ATP9A	20	50213053	50385173	20:50337688	50337688	-0.196	0.034	6.87e-09	0.00049975	0.00267943
ENSG00000119411	BSPRY	9	116111821	116133513	9:116039127	116039127	0.309	0.053	6.93e-09	0.00049975	0.00267943
ENSG00000255026	RP11-326C3.2	11	287305	288987	11:291694	291694	0.354	0.061	7e-09	0.00049975	0.00267943
ENSG00000048544	MRPS10	6	42174539	42185603	6:42194916	42194916	NA	NA	7.05e-09	0.00049975	0.00267943
ENSG00000178802	MPI	15	75182346	75194560	15:75159433	75159433	0.238	0.041	7.2e-09	0.00049975	0.00267943
ENSG00000143502	SUSD4	1	223394161	223537544	1:223518146	223518146	-0.2	0.035	7.21e-09	0.00049975	0.00267943
ENSG00000270344	RP11-734K2.4	12	89919431	89941782	12:89836672	89836672	0.32	0.055	7.28e-09	0.00049975	0.00267943
ENSG00000165650	PDZD8	10	119036785	119134978	10:119098875	119098875	0.229	0.04	7.3e-09	0.00049975	0.00267943
ENSG00000196967	ZNF585A	19	37597636	37663643	19:37764358	37764358	-0.32	0.055	7.43e-09	0.00049975	0.00267943
ENSG00000141569	TRIM65	17	73876416	73893084	17:73874071	73874071	0.548	0.095	7.7e-09	0.00049975	0.00267943
ENSG00000185344	ATP6V0A2	12	124196865	124246302	12:124204610	124204610	-0.285	0.049	7.7e-09	0.00049975	0.00267943
ENSG00000234899	SOX9-AS1	17	70030248	70233344	17:70107882	70107882	-0.312	0.054	7.7e-09	0.00049975	0.00267943
ENSG00000070731	ST6GALNAC2	17	74559792	74583038	17:74564021	74564021	0.347	0.06	7.9e-09	0.00049975	0.00267943
ENSG00000116883	RP11-268J15.5	1	36789335	36794822	1:36787888	36787888	0.274	0.047	7.91e-09	0.00049975	0.00267943
ENSG00000144369	FAM171B	2	187558698	187630692	2:187680308	187680308	0.301	0.052	8.12e-09	0.00049975	0.00267943
ENSG00000112280	COL9A1	6	70924764	71012786	6:70940795	70940795	NA	NA	8.16e-09	0.00049975	0.00267943
ENSG00000106524	ANKMY2	7	16639401	16685442	7:16684247	16684247	0.295	0.051	8.19e-09	0.00049975	0.00267943
ENSG00000234420	ZNF37BP	10	43008958	43048270	10:43078525	43078525	-0.339	0.059	8.21e-09	0.00049975	0.00267943
ENSG00000272812	RP5-855D21.3	8	183119	183692	8:184052	184052	NA	NA	8.24e-09	0.00049975	0.00267943
ENSG00000180543	TSPYL5	8	98285702	98290192	8:98281062	98281062	0.229	0.04	8.29e-09	0.00049975	0.00267943
ENSG00000253921	CTB-113P19.3	5	151133553	151146808	5:151208890	151208890	NA	NA	8.36e-09	0.00049975	0.00267943
ENSG00000166788	SAAL1	11	18091482	18127638	11:18132001	18132001	-0.343	0.06	8.41e-09	0.00049975	0.00267943
ENSG00000119414	PPP6C	9	127908852	127952218	9:127834277	127834277	-0.195	0.034	8.45e-09	0.00049975	0.00267943
ENSG00000100564	PIGH	14	68048672	68067004	14:68049117	68049117	0.318	0.055	8.49e-09	0.00049975	0.00267943
ENSG00000221955	SLC12A8	3	124801480	124931708	3:124926976	124926976	0.274	0.048	8.52e-09	0.00049975	0.00267943
ENSG00000268895	A1BG-AS1	19	58859117	58866549	19:58860387	58860387	NA	NA	8.53e-09	0.00049975	0.00267943
ENSG00000187953	PMS2CL	7	6749759	6793493	7:5948547	5948547	-0.471	0.082	8.6e-09	0.00049975	0.00267943
ENSG00000233327	USP32P2	17	18414576	18429244	17:18328429	18328429	NA	NA	8.69e-09	0.00049975	0.00267943
ENSG00000240891	PLCXD2	3	111393523	111565294	3:111494820	111494820	0.264	0.046	8.78e-09	0.00049975	0.00267943
ENSG00000125551	PLGLB2	2	88047606	88058312	2:87120030	87120030	NA	NA	9.08e-09	0.00049975	0.00267943
ENSG00000173706	HEG1	3	124684554	124774802	3:124727778	124727778	0.218	0.038	9.19e-09	0.00049975	0.00267943
ENSG00000233627	C4A-AS1	6	31967753	31971298	6:31936668	31936668	0.422	0.074	9.31e-09	0.00049975	0.00267943
ENSG00000168743	NPNT	4	106815932	106925184	4:106819053	106819053	-0.403	0.07	9.62e-09	0.00049975	0.00267943
ENSG00000163945	UVSSA	4	1341054	1381837	4:1349602	1349602	-0.227	0.039	9.65e-09	0.00049975	0.00267943
ENSG00000229776	C4B-AS1	6	32000490	32004035	6:31936668	31936668	0.422	0.074	9.66e-09	0.00049975	0.00267943
ENSG00000188659	SAXO2	15	82555151	82577271	15:82537939	82537939	NA	NA	9.69e-09	0.00049975	0.00267943
ENSG00000232835	AC107057.1	2	5689912	5696163	2:5684786	5684786	NA	NA	9.8e-09	0.00049975	0.00267943
ENSG00000124380	SNRNP27	2	70120692	70132707	2:70156321	70156321	0.287	0.05	9.95e-09	0.00049975	0.00267943
ENSG00000277851	RP11-756G20.1	12	92641532	92757608	12:92767217	92767217	NA	NA	1.01e-08	0.00049975	0.00267943
ENSG00000235529	AGAP1-IT1	2	236414395	236416210	2:236414877	236414877	-0.429	0.075	1.01e-08	0.00049975	0.00267943
ENSG00000170175	CHRNB1	17	7348380	7361026	17:7435040	7435040	-0.317	0.055	1.01e-08	0.00049975	0.00267943
ENSG00000140471	LINS1	15	101099574	101143435	15:101136059	101136059	-0.322	0.056	1.01e-08	0.00049975	0.00267943
ENSG00000139190	VAMP1	12	6571403	6580153	12:6572048	6572048	-0.306	0.053	1.03e-08	0.00049975	0.00267943
ENSG00000215481	BCRP3	22	25028882	25049323	22:25050326	25050326	-0.311	0.054	1.04e-08	0.00049975	0.00267943
ENSG00000171564	FGB	4	155484108	155492238	4:155494926	155494926	NA	NA	1.05e-08	0.00049975	0.00267943
ENSG00000271916	RP11-884K10.6	3	53831791	53832046	3:53855083	53855083	NA	NA	1.06e-08	0.00049975	0.00267943
ENSG00000261428	RP11-16P6.1	2	223431618	223434438	2:223436402	223436402	NA	NA	1.06e-08	0.00049975	0.00267943
ENSG00000262995	CTD-2194A8.2	16	20451588	20458322	16:20488803	20488803	0.301	0.053	1.07e-08	0.00049975	0.00267943
ENSG00000114480	GBE1	3	81538850	81811312	3:81861238	81861238	0.353	0.062	1.07e-08	0.00049975	0.00267943
ENSG00000216937	CCDC7	10	32735068	32863492	10:32819537	32819537	-0.482	0.084	1.09e-08	0.00049975	0.00267943
ENSG00000156510	HKDC1	10	70980059	71027315	10:70977308	70977308	-0.309	0.054	1.11e-08	0.00049975	0.00267943
ENSG00000032742	IFT88	13	21141208	21265576	13:21140034	21140034	-0.299	0.052	1.12e-08	0.00049975	0.00267943
ENSG00000116678	LEPR	1	65886335	66107242	1:65905293	65905293	0.319	0.056	1.12e-08	0.00049975	0.00267943
ENSG00000261189	RP3-512B11.3	6	7540684	7541571	6:7543123	7543123	NA	NA	1.12e-08	0.00049975	0.00267943
ENSG00000076554	TPD52	8	80946980	81143467	8:81024183	81024183	-0.274	0.048	1.14e-08	0.00049975	0.00267943
ENSG00000188185	LINC00265	7	39773231	39832691	7:39670514	39670514	-0.264	0.046	1.15e-08	0.00049975	0.00267943
ENSG00000275409	RP11-131L12.4	12	118867952	118868504	12:118796085	118796085	-0.425	0.075	1.16e-08	0.00049975	0.00267943
ENSG00000075826	SEC31B	10	102246399	102279621	10:102241998	102241998	-0.213	0.037	1.16e-08	0.00049975	0.00267943
ENSG00000242110	AMACR	5	33986283	34008213	5:33994316	33994316	NA	NA	1.17e-08	0.00049975	0.00267943
ENSG00000156253	RWDD2B	21	30376705	30391699	21:30409057	30409057	NA	NA	1.17e-08	0.00049975	0.00267943
ENSG00000139899	CBLN3	14	24895738	24900160	14:24903284	24903284	NA	NA	1.2e-08	0.00049975	0.00267943
ENSG00000189190	ZNF600	19	53267448	53321257	19:53289975	53289975	0.646	0.113	1.23e-08	0.00049975	0.00267943
ENSG00000155761	SPAG17	1	118496484	118727846	1:118583408	118583408	NA	NA	1.24e-08	0.00049975	0.00267943
ENSG00000248508	SRP14-AS1	15	40331512	40359491	15:40328665	40328665	0.291	0.051	1.27e-08	0.00049975	0.00267943
ENSG00000176593	CTD-2368P22.1	19	58513429	58522600	19:58486853	58486853	0.223	0.039	1.27e-08	0.00049975	0.00267943
ENSG00000123096	SSPN	12	26274924	26452223	12:26356972	26356972	-0.382	0.067	1.28e-08	0.00049975	0.00267943
ENSG00000138085	ATRAID	2	27434895	27440046	2:27441397	27441397	NA	NA	1.28e-08	0.00049975	0.00267943
ENSG00000078304	PPP2R5C	14	102228135	102394326	14:101707649	101707649	-0.348	0.061	1.29e-08	0.00049975	0.00267943
ENSG00000136982	DSCC1	8	120846216	120868250	8:120869022	120869022	NA	NA	1.29e-08	0.00049975	0.00267943
ENSG00000214860	EVPLL	17	18280976	18292961	17:18258203	18258203	NA	NA	1.34e-08	0.00049975	0.00267943
ENSG00000147364	FBXO25	8	356428	427967	8:427857	427857	-0.388	0.068	1.35e-08	0.00049975	0.00267943
ENSG00000159648	TEPP	16	58010339	58022020	16:58021684	58021684	NA	NA	1.35e-08	0.00049975	0.00267943
ENSG00000122692	SMU1	9	33041762	33076657	9:33085599	33085599	-0.217	0.038	1.4e-08	0.00049975	0.00267943
ENSG00000141258	SGSM2	17	2240792	2284352	17:2252534	2252534	-0.237	0.042	1.41e-08	0.00049975	0.00267943
ENSG00000196581	AJAP1	1	4714792	4852594	1:4627482	4627482	-0.416	0.073	1.42e-08	0.00049975	0.00267943
ENSG00000005981	ASB4	7	95107756	95169544	7:94960825	94960825	0.362	0.064	1.43e-08	0.00049975	0.00267943
ENSG00000258548	LINC00645	14	28081794	28108842	14:28080179	28080179	-0.248	0.044	1.44e-08	0.00049975	0.00267943
ENSG00000141294	LRRC46	17	45908993	45915079	17:45921906	45921906	-0.341	0.06	1.44e-08	0.00049975	0.00267943
ENSG00000143194	MAEL	1	166944819	166991451	1:166950458	166950458	NA	NA	1.46e-08	0.00049975	0.00267943
ENSG00000106484	MEST	7	130126012	130146137	7:130029507	130029507	-0.345	0.061	1.46e-08	0.00049975	0.00267943
ENSG00000186529	CYP4F3	19	15730498	15773635	19:15752023	15752023	-0.192	0.034	1.47e-08	0.00049975	0.00267943
ENSG00000180346	TIGD2	4	90032651	90036050	4:89943473	89943473	-0.268	0.047	1.49e-08	0.00049975	0.00267943
ENSG00000104870	FCGRT	19	50010073	50029590	19:50016748	50016748	-0.415	0.073	1.49e-08	0.00049975	0.00267943
ENSG00000078018	MAP2	2	210288782	210598842	2:210264102	210264102	-0.273	0.048	1.5e-08	0.00049975	0.00267943
ENSG00000246523	RP11-736K20.6	11	86666661	86712001	11:86711494	86711494	NA	NA	1.5e-08	0.00049975	0.00267943
ENSG00000146701	MDH2	7	75677369	75696826	7:75752523	75752523	-0.236	0.042	1.52e-08	0.00049975	0.00267943
ENSG00000160766	GBAP1	1	155183612	155197213	1:155197462	155197462	-0.292	0.052	1.52e-08	0.00049975	0.00267943
ENSG00000182446	NPLOC4	17	79523913	79614937	17:79530967	79530967	-0.236	0.042	1.56e-08	0.00049975	0.00267943
ENSG00000184454	NCMAP	1	24882602	24935819	1:24891340	24891340	0.42	0.074	1.57e-08	0.00049975	0.00267943
ENSG00000111615	KRR1	12	75884641	75905416	12:75900588	75900588	0.276	0.049	1.59e-08	0.00049975	0.00267943
ENSG00000110660	SLC35F2	11	107661717	107799019	11:107646918	107646918	-0.221	0.039	1.6e-08	0.00049975	0.00267943
ENSG00000129103	SUMF2	7	56131695	56148363	7:56092996	56092996	0.295	0.052	1.6e-08	0.00049975	0.00267943
ENSG00000136383	ALPK3	15	85359911	85416713	15:85372645	85372645	-0.332	0.059	1.61e-08	0.00049975	0.00267943
ENSG00000089351	GRAMD1A	19	35485688	35517375	19:35503025	35503025	-0.213	0.038	1.66e-08	0.00049975	0.00267943
ENSG00000231887	PRH1	12	10977559	11324143	12:11144094	11144094	NA	NA	1.66e-08	0.00049975	0.00267943
ENSG00000183571	PGPEP1L	15	99511459	99551024	15:99549501	99549501	NA	NA	1.67e-08	0.00049975	0.00267943
ENSG00000145979	TBC1D7	6	13266774	13328815	6:13295536	13295536	-0.459	0.081	1.68e-08	0.00049975	0.00267943
ENSG00000254685	FPGT	1	74663896	74699770	1:74653178	74653178	-0.233	0.041	1.7e-08	0.00049975	0.00267943
ENSG00000127481	UBR4	1	19401000	19536770	1:19529204	19529204	-0.253	0.045	1.72e-08	0.00049975	0.00267943
ENSG00000175567	UCP2	11	73685712	73694352	11:73684073	73684073	0.261	0.046	1.77e-08	0.00049975	0.00267943
ENSG00000259439	RP11-89K21.1	2	45148216	45166338	2:45027483	45027483	NA	NA	1.79e-08	0.00049975	0.00267943
ENSG00000263753	LINC00667	18	5237825	5246507	18:5299802	5299802	-0.421	0.075	1.8e-08	0.00049975	0.00267943
ENSG00000184602	SNN	16	11762270	11773015	16:11769266	11769266	0.195	0.035	1.81e-08	0.00049975	0.00267943
ENSG00000206535	LNP1	3	100120037	100175163	3:100057203	100057203	-0.367	0.065	1.83e-08	0.00049975	0.00267943
ENSG00000107959	PITRM1	10	3179920	3215033	10:3176629	3176629	0.486	0.086	1.83e-08	0.00049975	0.00267943
ENSG00000129521	EGLN3	14	34393437	34931980	14:34396821	34396821	-0.276	0.049	1.85e-08	0.00049975	0.00267943
ENSG00000140543	DET1	15	89054790	89089906	15:89048298	89048298	0.347	0.062	1.87e-08	0.00049975	0.00267943
ENSG00000184313	MROH7	1	55107427	55175939	1:55076430	55076430	0.277	0.049	1.89e-08	0.00049975	0.00267943
ENSG00000266490	CTD-2349P21.9	17	29119390	29119851	17:29249254	29249254	0.569	0.101	1.9e-08	0.00049975	0.00267943
ENSG00000163684	RPP14	3	58291974	58310422	3:58256425	58256425	-0.3	0.053	1.91e-08	0.00049975	0.00267943
ENSG00000241358	RP11-758I14.3	3	146109150	146134390	3:146186189	146186189	NA	NA	1.92e-08	0.00049975	0.00267943
ENSG00000277135	RP11-327J17.9	15	96682701	96683681	15:96681202	96681202	0.327	0.058	1.93e-08	0.00049975	0.00267943
ENSG00000214021	TTLL3	3	9849770	9896822	3:9854450	9854450	-0.191	0.034	1.94e-08	0.00049975	0.00267943
ENSG00000176974	SHMT1	17	18231174	18266877	17:18130132	18130132	0.184	0.033	1.95e-08	0.00049975	0.00267943
ENSG00000115616	SLC9A2	2	103236166	103327777	2:103092575	103092575	-0.288	0.051	1.96e-08	0.00049975	0.00267943
ENSG00000278600	RP11-81A1.6	15	80212537	80214797	15:80212150	80212150	-0.245	0.044	1.97e-08	0.00049975	0.00267943
ENSG00000256269	HMBS	11	118955576	118964259	11:118958127	118958127	NA	NA	1.97e-08	0.00049975	0.00267943
ENSG00000214960	ISPD	7	16127152	16460947	7:16406272	16406272	0.356	0.063	1.97e-08	0.00049975	0.00267943
ENSG00000187024	PTRH1	9	130455257	130487152	9:130477768	130477768	-0.224	0.04	2e-08	0.00049975	0.00267943
ENSG00000223572	CKMT1A	15	43985084	43991420	15:43820717	43820717	0.626	0.112	2.01e-08	0.00049975	0.00267943
ENSG00000099984	GSTT2	22	24322249	24326106	22:24335228	24335228	NA	NA	2.01e-08	0.00049975	0.00267943
ENSG00000254271	RP11-131N11.4	10	62494100	62501586	10:62507394	62507394	NA	NA	2.02e-08	0.00049975	0.00267943
ENSG00000110931	CAMKK2	12	121675494	121736111	12:121736341	121736341	0.439	0.078	2.03e-08	0.00049975	0.00267943
ENSG00000236411	NDUFAF4P3	3	37831412	37831936	3:37827350	37827350	NA	NA	2.04e-08	0.00049975	0.00267943
ENSG00000170903	MSANTD4	11	105866350	105893130	11:106316697	106316697	-0.318	0.057	2.08e-08	0.00049975	0.00267943
ENSG00000187741	FANCA	16	89803957	89883065	16:89811971	89811971	NA	NA	2.09e-08	0.00049975	0.00267943
ENSG00000254413	CHKB-CPT1B	22	51007298	51021394	22:50993499	50993499	-0.635	0.113	2.11e-08	0.00049975	0.00267943
ENSG00000271452	RP11-342K6.2	2	75897115	75897580	2:75919292	75919292	0.378	0.068	2.14e-08	0.00049975	0.00267943
ENSG00000203778	FAM229B	6	112408802	112423993	6:112386804	112386804	0.245	0.044	2.17e-08	0.00049975	0.00267943
ENSG00000260077	RP11-254F7.2	2	10179219	10180790	2:10191820	10191820	0.399	0.071	2.17e-08	0.00049975	0.00267943
ENSG00000261794	GOLGA8H	15	30896329	30906764	15:30966061	30966061	NA	NA	2.19e-08	0.00049975	0.00267943
ENSG00000259687	LINC01220	14	75761107	75763341	14:75755071	75755071	NA	NA	2.21e-08	0.00049975	0.00267943
ENSG00000146021	KLHL3	5	136953189	137071779	5:136966528	136966528	0.191	0.034	2.21e-08	0.00049975	0.00267943
ENSG00000237667	LINC01115	2	855969	864112	2:868834	868834	NA	NA	2.26e-08	0.00049975	0.00267943
ENSG00000214754	AC004870.5	7	47092391	47093272	7:47091686	47091686	NA	NA	2.29e-08	0.00049975	0.00267943
ENSG00000100147	CCDC134	22	42196683	42222303	22:42247360	42247360	0.302	0.054	2.32e-08	0.00049975	0.00267943
ENSG00000164088	PPM1M	3	52279809	52284613	3:52299521	52299521	0.264	0.047	2.34e-08	0.00049975	0.00267943
ENSG00000133019	CHRM3	1	239549865	240078752	1:240132968	240132968	-0.269	0.048	2.36e-08	0.00049975	0.00267943
ENSG00000203799	CCDC162P	6	109606688	109676266	6:109642675	109642675	-0.317	0.057	2.39e-08	0.00049975	0.00267943
ENSG00000111670	GNPTAB	12	102139275	102224716	12:102193506	102193506	-0.229	0.041	2.4e-08	0.00049975	0.00267943
ENSG00000272950	RP11-307C18.1	7	97952165	97952742	7:98005617	98005617	NA	NA	2.49e-08	0.00049975	0.00267943
ENSG00000158258	CLSTN2	3	139654027	140296239	3:139476682	139476682	-0.309	0.055	2.52e-08	0.00049975	0.00267943
ENSG00000100583	SAMD15	14	77843032	77857840	14:77850940	77850940	0.23	0.041	2.53e-08	0.00049975	0.00267943
ENSG00000122912	SLC25A16	10	70237756	70287231	10:70240379	70240379	-0.231	0.041	2.55e-08	0.00049975	0.00267943
ENSG00000188611	ASAH2	10	51942538	52008370	10:52533645	52533645	NA	NA	2.64e-08	0.00049975	0.00267943
ENSG00000106305	AIMP2	7	6048876	6063465	7:6114558	6114558	-0.286	0.051	2.67e-08	0.00049975	0.00267943
ENSG00000182109	RP11-69E11.4	1	39987952	40011859	1:39629008	39629008	-0.768	0.138	2.68e-08	0.00049975	0.00267943
ENSG00000173320	STOX2	4	184774584	184944679	4:185026216	185026216	0.312	0.056	2.69e-08	0.00049975	0.00267943
ENSG00000232104	RFX3-AS1	9	3526723	3691814	9:3393348	3393348	0.808	0.145	2.69e-08	0.00049975	0.00267943
ENSG00000272444	RP11-1017G21.6	14	102418753	102419400	14:102392122	102392122	0.526	0.095	2.69e-08	0.00049975	0.00267943
ENSG00000198755	RPL10A	6	35436185	35438562	6:35422276	35422276	0.24	0.043	2.71e-08	0.00049975	0.00267943
ENSG00000130511	SSBP4	19	18529674	18545372	19:18620408	18620408	-0.205	0.037	2.72e-08	0.00049975	0.00267943
ENSG00000247828	TMEM161B-AS1	5	87564712	87732502	5:87841490	87841490	-0.24	0.043	2.72e-08	0.00049975	0.00267943
ENSG00000255517	CTD-3074O7.5	11	66240961	66247704	11:66250504	66250504	-0.321	0.058	2.77e-08	0.00049975	0.00267943
ENSG00000138735	PDE5A	4	120415550	120550146	4:120372424	120372424	-0.321	0.058	2.79e-08	0.00049975	0.00267943
ENSG00000060642	PIGV	1	27113963	27124889	1:27158844	27158844	-0.328	0.059	2.8e-08	0.00049975	0.00267943
ENSG00000281468	CTC-459F4.9	19	28293746	28294380	19:28146130	28146130	NA	NA	2.81e-08	0.00049975	0.00267943
ENSG00000229051	RP5-952N6.1	1	71172136	71252151	1:71162244	71162244	-0.254	0.046	2.83e-08	0.00049975	0.00267943
ENSG00000142937	RPS8	1	45240923	45244451	1:45184306	45184306	-0.274	0.049	2.85e-08	0.00049975	0.00267943
ENSG00000070269	TMEM260	14	56955072	57117324	14:57069275	57069275	-0.323	0.058	2.86e-08	0.00049975	0.00267943
ENSG00000249706	RP11-89B16.1	4	54766038	54783002	4:54556883	54556883	NA	NA	2.86e-08	0.00049975	0.00267943
ENSG00000142089	IFITM3	11	319669	327537	11:320394	320394	-0.181	0.033	2.89e-08	0.00049975	0.00267943
ENSG00000250781	RP11-63A11.1	4	42283847	42393285	4:42328627	42328627	NA	NA	2.89e-08	0.00049975	0.00267943
ENSG00000129347	KRI1	19	10663754	10676713	19:10676681	10676681	0.218	0.039	2.89e-08	0.00049975	0.00267943
ENSG00000162976	PQLC3	2	11295324	11319000	2:11304473	11304473	-0.235	0.042	2.9e-08	0.00049975	0.00267943
ENSG00000121858	TNFSF10	3	172223298	172241297	3:172310820	172310820	0.272	0.049	2.92e-08	0.00049975	0.00267943
ENSG00000233539	AC011294.3	7	46713383	46799449	7:47135367	47135367	0.254	0.046	2.92e-08	0.00049975	0.00267943
ENSG00000148690	FRA10AC1	10	95427640	95462329	10:95509444	95509444	-0.229	0.041	2.94e-08	0.00049975	0.00267943
ENSG00000186115	CYP4F2	19	15988833	16008930	19:15997316	15997316	0.475	0.086	2.96e-08	0.00049975	0.00267943
ENSG00000180448	HMHA1	19	1065922	1086627	19:1085067	1085067	-0.397	0.072	3.03e-08	0.00049975	0.00267943
ENSG00000171310	CHST11	12	104849073	105155792	12:105010283	105010283	0.238	0.043	3.03e-08	0.00049975	0.00267943
ENSG00000267265	CTC-550B14.7	19	55517561	55559454	19:55560985	55560985	-0.406	0.073	3.04e-08	0.00049975	0.00267943
ENSG00000272760	RP11-5C23.1	7	154742936	154743898	7:154720259	154720259	0.279	0.05	3.04e-08	0.00049975	0.00267943
ENSG00000164237	CMBL	5	10275987	10308138	5:10289108	10289108	0.214	0.039	3.08e-08	0.00049975	0.00267943
ENSG00000262558	RP11-1260E13.3	17	204528	206673	17:205465	205465	0.389	0.07	3.09e-08	0.00049975	0.00267943
ENSG00000128309	MPST	22	37415676	37425863	22:37412144	37412144	-0.202	0.037	3.09e-08	0.00049975	0.00267943
ENSG00000140931	CMTM3	16	66637777	66647795	16:66646591	66646591	-0.213	0.038	3.17e-08	0.00049975	0.00267943
ENSG00000106538	RARRES2	7	150035406	150038763	7:150002815	150002815	-0.261	0.047	3.18e-08	0.00049975	0.00267943
ENSG00000167397	VKORC1	16	31102163	31107301	16:30969486	30969486	-0.162	0.029	3.2e-08	0.00049975	0.00267943
ENSG00000113318	MSH3	5	79950467	80172279	5:79914774	79914774	0.216	0.039	3.22e-08	0.00049975	0.00267943
ENSG00000225342	AC079630.4	12	40579811	40618717	12:40601708	40601708	0.513	0.093	3.23e-08	0.00049975	0.00267943
ENSG00000203706	SERTAD4-AS1	1	210404801	210407392	1:210439788	210439788	0.318	0.058	3.3e-08	0.00049975	0.00267943
ENSG00000124508	BTN2A2	6	26383324	26395102	6:26378149	26378149	0.379	0.069	3.33e-08	0.00049975	0.00267943
ENSG00000136146	MED4	13	48627459	48669267	13:48699339	48699339	-0.207	0.038	3.36e-08	0.00049975	0.00267943
ENSG00000232072	AC004901.1	7	46930223	47089276	7:47081028	47081028	NA	NA	3.39e-08	0.00049975	0.00267943
ENSG00000228903	RASA4CP	7	44066550	44081491	7:44033447	44033447	-0.344	0.062	3.4e-08	0.00049975	0.00267943
ENSG00000166664	CHRFAM7A	15	30649969	30686052	15:30944942	30944942	NA	NA	3.42e-08	0.00049975	0.00267943
ENSG00000257542	OR7E47P	12	52473480	52502045	12:52494331	52494331	-0.647	0.117	3.44e-08	0.00049975	0.00267943
ENSG00000119938	PPP1R3C	10	93388199	93392811	10:93371155	93371155	-0.367	0.067	3.46e-08	0.00049975	0.00267943
ENSG00000144837	PLA1A	3	119316689	119348658	3:119312969	119312969	0.475	0.086	3.52e-08	0.00049975	0.00267943
ENSG00000225361	PPP1R26-AS1	9	138354573	138372623	9:138364389	138364389	0.373	0.068	3.52e-08	0.00049975	0.00267943
ENSG00000236008	AC011747.4	2	8699963	8723922	2:8718961	8718961	-0.215	0.039	3.54e-08	0.00049975	0.00267943
ENSG00000272316	XXbac-BPGBPG55C20.2	6	58234838	58240189	6:58330404	58330404	0.46	0.083	3.56e-08	0.00049975	0.00267943
ENSG00000114126	TFDP2	3	141663270	141868386	3:141722471	141722471	0.381	0.069	3.6e-08	0.00049975	0.00267943
ENSG00000232653	GOLGA8N	15	32885657	32899511	15:32365823	32365823	-0.467	0.085	3.61e-08	0.00049975	0.00267943
ENSG00000227001	NBPF2P	1	21751118	21754460	1:21775943	21775943	0.338	0.061	3.61e-08	0.00049975	0.00267943
ENSG00000198682	PAPSS2	10	89419370	89507462	10:89493829	89493829	-0.367	0.067	3.64e-08	0.00049975	0.00267943
ENSG00000168404	MLKL	16	74705753	74734858	16:74730819	74730819	0.398	0.072	3.64e-08	0.00049975	0.00267943
ENSG00000100483	VCPKMT	14	50575350	50583318	14:50530224	50530224	-0.376	0.068	3.65e-08	0.00049975	0.00267943
ENSG00000174953	DHX36	3	153990335	154042286	3:153962973	153962973	-0.312	0.057	3.67e-08	0.00049975	0.00267943
ENSG00000213433	RPLP1P6	5	151145420	151145939	5:151180890	151180890	NA	NA	3.68e-08	0.00049975	0.00267943
ENSG00000204516	MICB	6	31462658	31478901	6:31462248	31462248	NA	NA	3.74e-08	0.00049975	0.00267943
ENSG00000185101	ANO9	11	417933	442011	11:449811	449811	-0.22	0.04	3.75e-08	0.00049975	0.00267943
ENSG00000113594	LIFR	5	38475065	38608456	5:38576182	38576182	-0.156	0.028	3.75e-08	0.00049975	0.00267943
ENSG00000205181	LINC00654	20	5476713	5485259	20:5489428	5489428	NA	NA	3.77e-08	0.00049975	0.00267943
ENSG00000186446	ZNF501	3	44771088	44778575	3:44762830	44762830	0.424	0.077	3.79e-08	0.00049975	0.00267943
ENSG00000137996	RTCA	1	100731763	100758325	1:100721795	100721795	-0.268	0.049	3.84e-08	0.00049975	0.00267943
ENSG00000260088	RP11-92G12.3	1	200638635	200663378	1:200641536	200641536	NA	NA	3.86e-08	0.00049975	0.00267943
ENSG00000260273	RP11-425D10.10	6	109703998	109704869	6:109870867	109870867	NA	NA	3.86e-08	0.00049975	0.00267943
ENSG00000151365	THRSP	11	77774907	77779397	11:77800090	77800090	NA	NA	3.89e-08	0.00049975	0.00267943
ENSG00000077380	DYNC1I2	2	172543919	172604930	2:172530036	172530036	0.236	0.043	3.91e-08	0.00049975	0.00267943
ENSG00000213614	HEXA	15	72633260	72668817	15:72121472	72121472	-0.658	0.12	3.91e-08	0.00049975	0.00267943
ENSG00000230939	RP11-314C16.1	6	8784411	8785678	6:8538413	8538413	NA	NA	3.94e-08	0.00049975	0.00267943
ENSG00000261147	RP11-697E2.6	15	90792788	90815440	15:90808507	90808507	NA	NA	3.94e-08	0.00049975	0.00267943
ENSG00000184117	NIPSNAP1	22	29950797	29977326	22:29957944	29957944	-0.177	0.032	3.97e-08	0.00049975	0.00267943
ENSG00000198768	APCDD1L	20	57034157	57090187	20:57099893	57099893	-0.486	0.089	4.05e-08	0.00049975	0.00267943
ENSG00000115380	EFEMP1	2	56093102	56151274	2:56117614	56117614	0.345	0.063	4.08e-08	0.00049975	0.00267943
ENSG00000144815	NXPE3	3	101498046	101547073	3:101545319	101545319	-0.333	0.061	4.22e-08	0.00049975	0.00267943
ENSG00000184517	ZFP1	16	75182390	75206134	16:75201992	75201992	-0.299	0.055	4.26e-08	0.00049975	0.00267943
ENSG00000249685	RP11-360F5.3	4	39135533	39137228	4:39023992	39023992	NA	NA	4.27e-08	0.00049975	0.00267943
ENSG00000040531	CTNS	17	3539762	3564836	17:3545810	3545810	0.291	0.053	4.27e-08	0.00049975	0.00267943
ENSG00000274173	RP4-568C11.4	20	24912476	24913619	20:24938832	24938832	0.184	0.034	4.33e-08	0.00049975	0.00267943
ENSG00000213024	NUP62	19	50410082	50433020	19:50402819	50402819	0.226	0.041	4.35e-08	0.00049975	0.00267943
ENSG00000171885	AQP4	18	24432002	24445782	18:24447786	24447786	NA	NA	4.37e-08	0.00049975	0.00267943
ENSG00000196109	ZNF676	19	22361893	22379753	19:21797802	21797802	-0.303	0.055	4.46e-08	0.00049975	0.00267943
ENSG00000085465	OVGP1	1	111956936	111970399	1:111959983	111959983	-0.227	0.041	4.46e-08	0.00049975	0.00267943
ENSG00000264070	DND1P1	17	43663237	43664295	17:44291734	44291734	NA	NA	4.53e-08	0.00049975	0.00267943
ENSG00000114948	ADAM23	2	207308263	207485854	2:207294387	207294387	NA	NA	4.56e-08	0.00049975	0.00267943
ENSG00000196511	TPK1	7	144149034	144533488	7:144531867	144531867	-0.356	0.065	4.59e-08	0.00049975	0.00267943
ENSG00000132323	ILKAP	2	239079042	239112370	2:238850642	238850642	-0.347	0.064	4.61e-08	0.00049975	0.00267943
ENSG00000121989	ACVR2A	2	148602086	148688395	2:148739393	148739393	0.252	0.046	4.67e-08	0.00049975	0.00267943
ENSG00000213965	NUDT19	19	33182867	33204702	19:33317790	33317790	-0.26	0.048	4.72e-08	0.00049975	0.00267943
ENSG00000182472	CAPN12	19	39220827	39260544	19:39262459	39262459	-0.295	0.054	4.78e-08	0.00049975	0.00267943
ENSG00000148229	POLE3	9	116169515	116172952	9:116168242	116168242	-0.545	0.1	4.78e-08	0.00049975	0.00267943
ENSG00000179409	GEMIN4	17	647654	657239	17:637428	637428	0.248	0.045	4.79e-08	0.00049975	0.00267943
ENSG00000253200	RP11-582J16.5	8	22471421	22474170	8:22462755	22462755	-0.272	0.05	4.83e-08	0.00049975	0.00267943
ENSG00000228544	CCDC183-AS1	9	139698379	139703300	9:139302094	139302094	-0.512	0.094	4.84e-08	0.00049975	0.00267943
ENSG00000095932	SMIM24	19	3473984	3480540	19:3493331	3493331	0.204	0.037	4.95e-08	0.00049975	0.00267943
ENSG00000129596	CDO1	5	115140430	115152651	5:115152694	115152694	NA	NA	4.95e-08	0.00049975	0.00267943
ENSG00000054392	HHAT	1	210501596	210834575	1:210560494	210560494	0.276	0.051	5e-08	0.00049975	0.00267943
ENSG00000173113	TRMT112	11	64083932	64085556	11:64105454	64105454	NA	NA	5.12e-08	0.00049975	0.00267943
ENSG00000249201	CTD-3080P12.3	5	1173256	1178720	5:1174447	1174447	0.408	0.075	5.13e-08	0.00049975	0.00267943
ENSG00000245680	ZNF585B	19	37672481	37709055	19:37747799	37747799	0.312	0.057	5.13e-08	0.00049975	0.00267943
ENSG00000139323	POC1B	12	89813495	89919801	12:89838803	89838803	-0.346	0.064	5.15e-08	0.00049975	0.00267943
ENSG00000170647	TMEM133	11	100862720	100864672	11:100555643	100555643	-0.248	0.045	5.16e-08	0.00049975	0.00267943
ENSG00000130520	LSM4	19	18417040	18434084	19:18433225	18433225	0.342	0.063	5.22e-08	0.00049975	0.00267943
ENSG00000153790	C7orf31	7	25174316	25219975	7:25219201	25219201	NA	NA	5.22e-08	0.00049975	0.00267943
ENSG00000180861	LINC01559	12	13524023	13540101	12:13540175	13540175	NA	NA	5.28e-08	0.00049975	0.00267943
ENSG00000167930	FAM234A	16	284545	318970	16:315436	315436	-0.253	0.047	5.39e-08	0.00049975	0.00267943
ENSG00000103723	AP3B2	15	83328033	83378666	15:83398315	83398315	0.493	0.091	5.44e-08	0.00049975	0.00267943
ENSG00000182379	NXPH4	12	57610578	57620232	12:57583486	57583486	NA	NA	5.5e-08	0.00049975	0.00267943
ENSG00000204632	HLA-G	6	29794744	29798902	6:29937833	29937833	NA	NA	5.5e-08	0.00049975	0.00267943
ENSG00000163827	LRRC2	3	46556913	46621589	3:46619238	46619238	-0.278	0.051	5.59e-08	0.00049975	0.00267943
ENSG00000178397	FAM220A	7	6369040	6388612	7:6372354	6372354	-0.263	0.048	5.71e-08	0.00049975	0.00267943
ENSG00000119636	BBOF1	14	74486056	74549566	14:74615814	74615814	-0.474	0.087	5.77e-08	0.00049975	0.00267943
ENSG00000106290	TAF6	7	99704693	99717464	7:99704827	99704827	-0.228	0.042	5.78e-08	0.00049975	0.00267943
ENSG00000151694	ADAM17	2	9628615	9695921	2:9649966	9649966	0.168	0.031	5.82e-08	0.00049975	0.00267943
ENSG00000136147	PHF11	13	50069746	50103123	13:50066643	50066643	-0.202	0.037	5.85e-08	0.00049975	0.00267943
ENSG00000188895	MSL1	17	38278551	38293169	17:38279036	38279036	-0.304	0.056	5.88e-08	0.00049975	0.00267943
ENSG00000145736	GTF2H2	5	70328497	70363516	5:70464334	70464334	-0.429	0.079	5.98e-08	0.00049975	0.00267943
ENSG00000171631	P2RY6	11	72975550	73009662	11:72979740	72979740	-0.414	0.076	6.08e-08	0.00049975	0.00267943
ENSG00000271743	CTD-2541M15.3	8	6473125	6474719	8:6473356	6473356	NA	NA	6.16e-08	0.00049975	0.00267943
ENSG00000242136	RP11-734K21.2	2	9243569	9245243	2:9243530	9243530	NA	NA	6.23e-08	0.00049975	0.00267943
ENSG00000241058	NSUN6	10	18834490	18948214	10:18813741	18813741	-0.336	0.062	6.26e-08	0.00049975	0.00267943
ENSG00000224984	RP11-524H19.2	6	54704916	54705653	6:54712424	54712424	NA	NA	6.29e-08	0.00049975	0.00267943
ENSG00000003147	ICA1	7	8152814	8302317	7:8301059	8301059	-0.279	0.052	6.38e-08	0.00049975	0.00267943
ENSG00000047617	ANO2	12	5641035	6055398	12:6042282	6042282	NA	NA	6.45e-08	0.00049975	0.00267943
ENSG00000160293	VAV2	9	136627016	136857726	9:136735400	136735400	0.41	0.076	6.53e-08	0.00049975	0.00267943
ENSG00000149575	SCN2B	11	118032666	118047388	11:118046570	118046570	NA	NA	6.56e-08	0.00049975	0.00267943
ENSG00000260793	RP5-882C2.2	17	42298769	42301078	17:42306838	42306838	NA	NA	6.6e-08	0.00049975	0.00267943
ENSG00000238021	ARMC4P1	10	27547691	27577753	10:27569267	27569267	NA	NA	6.66e-08	0.00049975	0.00267943
ENSG00000235863	B3GALT4	6	33244909	33252609	6:33219142	33219142	0.167	0.031	6.72e-08	0.00049975	0.00267943
ENSG00000101751	POLI	18	51795774	51847636	18:51799343	51799343	-0.229	0.042	6.73e-08	0.00049975	0.00267943
ENSG00000161896	IP6K3	6	33689447	33714682	6:33791336	33791336	0.327	0.061	6.75e-08	0.00049975	0.00267943
ENSG00000256771	ZNF253	19	19976695	20005483	19:19884191	19884191	0.273	0.051	6.85e-08	0.00049975	0.00267943
ENSG00000140995	DEF8	16	90014333	90034468	16:89787340	89787340	-0.308	0.057	6.86e-08	0.00049975	0.00267943
ENSG00000187630	DHRS4L2	14	24439083	24475617	14:24423090	24423090	-0.303	0.056	6.86e-08	0.00049975	0.00267943
ENSG00000150753	CCT5	5	10250033	10266524	5:10290037	10290037	0.207	0.038	6.87e-08	0.00049975	0.00267943
ENSG00000240303	ACAD11	3	132276982	132379567	3:132614246	132614246	-0.275	0.051	6.91e-08	0.00049975	0.00267943
ENSG00000196417	ZNF765	19	53893046	53933666	19:53927530	53927530	-0.391	0.073	6.92e-08	0.00049975	0.00267943
ENSG00000066855	MTFR1	8	66556969	66683496	8:66579696	66579696	0.244	0.045	6.94e-08	0.00049975	0.00267943
ENSG00000244723	ASLP1	22	23991400	23995521	22:24001094	24001094	-0.191	0.035	6.98e-08	0.00049975	0.00267943
ENSG00000261150	EPPK1	8	144940217	144952632	8:144960487	144960487	-0.587	0.109	7.03e-08	0.00049975	0.00267943
ENSG00000185829	ARL17A	17	44594068	44657088	17:44090778	44090778	-0.329	0.061	7.04e-08	0.00049975	0.00267943
ENSG00000133710	SPINK5	5	147405246	147516852	5:147444785	147444785	NA	NA	7.11e-08	0.00049975	0.00267943
ENSG00000079101	CLUL1	18	596988	650334	18:590256	590256	NA	NA	7.18e-08	0.00049975	0.00267943
ENSG00000260404	RP11-384K6.6	4	119512928	119554884	4:119571449	119571449	-0.208	0.039	7.26e-08	0.00049975	0.00267943
ENSG00000263063	RP11-388C12.1	17	80671784	80674131	17:80677407	80677407	NA	NA	7.27e-08	0.00049975	0.00267943
ENSG00000272209	RP3-500L14.2	6	13825663	13826805	6:13823784	13823784	NA	NA	7.29e-08	0.00049975	0.00267943
ENSG00000250462	LRRC37BP1	17	28956698	28964484	17:29004218	29004218	-0.458	0.085	7.39e-08	0.00049975	0.00267943
ENSG00000125388	GRK4	4	2965335	3042474	4:2998481	2998481	-0.417	0.077	7.44e-08	0.00049975	0.00267943
ENSG00000085871	MGST2	4	140586922	140661899	4:140587263	140587263	-0.223	0.041	7.57e-08	0.00049975	0.00267943
ENSG00000246375	RP11-10L7.1	4	89206094	89252573	4:89209681	89209681	NA	NA	7.7e-08	0.00049975	0.00267943
ENSG00000203705	TATDN3	1	212965170	212989968	1:212918522	212918522	-0.245	0.046	7.7e-08	0.00049975	0.00267943
ENSG00000164342	TLR3	4	186990306	187009223	4:187013406	187013406	0.18	0.033	7.71e-08	0.00049975	0.00267943
ENSG00000167220	HDHD2	18	44633774	44676891	18:44594221	44594221	0.538	0.1	7.82e-08	0.00049975	0.00267943
ENSG00000187416	LHFPL3	7	104156073	104547679	7:104556251	104556251	NA	NA	7.84e-08	0.00049975	0.00267943
ENSG00000100368	CSF2RB	22	37309670	37336491	22:37319009	37319009	NA	NA	7.99e-08	0.00049975	0.00267943
ENSG00000076685	NT5C2	10	104847774	104953063	10:104909890	104909890	-0.224	0.042	8e-08	0.00049975	0.00267943
ENSG00000125991	ERGIC3	20	34140942	34145405	20:34152782	34152782	-0.285	0.053	8.15e-08	0.00049975	0.00267943
ENSG00000139531	SUOX	12	56390964	56400425	12:56470625	56470625	0.23	0.043	8.16e-08	0.00049975	0.00267943
ENSG00000203386	LINC01317	2	33931953	34522820	2:34518801	34518801	NA	NA	8.19e-08	0.00049975	0.00267943
ENSG00000170906	NDUFA3	19	54608592	54612564	19:54612628	54612628	-0.177	0.033	8.19e-08	0.00049975	0.00267943
ENSG00000228038	VN1R51P	9	99855976	99856920	9:100001077	100001077	0.243	0.045	8.34e-08	0.00049975	0.00267943
ENSG00000179163	FUCA1	1	24171567	24194784	1:24195666	24195666	-0.347	0.065	8.39e-08	0.00049975	0.00267943
[truncated: 1,789 more rows]
