# Supplementary material for: Molecular insights into genome-wide association studies of chronic kidney disease-defining traits
Source: Nat Commun. 2018 Nov 22;9:4800. doi: 10.1038/s41467-018-07260-4 (PMC6250666; doi:10.1038/s41467-018-07260-4)
Supplement: Supplementary file 4 — Supplementary Data 2 [file 41467_2018_7260_MOESM4_ESM.xlsx]

## Sheet: Sheet1
Supplementary data 2. Summary information for 75 eGenes showing kidney-enrichment in Human Protein Atlas (www.proteinatlas.org). Gene summary information was obtained from Ensembl.
Ensembl gene ID	HGNC gene symbol	GRCh37 chromosome	Gene biotype	Ensembl gene description
ENSG00000183747	ACSM2A	16	Protein coding	acyl-CoA synthetase medium-chain family member 2A [Source:HGNC Symbol;Acc:HGNC:32017]
ENSG00000113492	AGXT2	5	Protein coding	alanine--glyoxylate aminotransferase 2 [Source:HGNC Symbol;Acc:HGNC:14412]
ENSG00000159423	ALDH4A1	1	Protein coding	aldehyde dehydrogenase 4 family, member A1 [Source:HGNC Symbol;Acc:HGNC:406]
ENSG00000138356	AOX1	2	Protein coding	aldehyde oxidase 1 [Source:HGNC Symbol;Acc:HGNC:553]
ENSG00000243627	AP000322.53	21	Protein coding
ENSG00000100557	C14orf105	14	Protein coding	chromosome 14 open reading frame 105 [Source:HGNC Symbol;Acc:HGNC:20189]
ENSG00000183784	C9orf66	9	Protein coding	chromosome 9 open reading frame 66 [Source:HGNC Symbol;Acc:HGNC:26436]
ENSG00000004948	CALCR	7	Protein coding	calcitonin receptor [Source:HGNC Symbol;Acc:HGNC:1440]
ENSG00000135127	CCDC64	12	Protein coding	coiled-coil domain containing 64 [Source:HGNC Symbol;Acc:HGNC:28095]
ENSG00000186510	CLCNKA	1	Protein coding	chloride channel, voltage-sensitive Ka [Source:HGNC Symbol;Acc:HGNC:2026]
ENSG00000184908	CLCNKB	1	Protein coding	chloride channel, voltage-sensitive Kb [Source:HGNC Symbol;Acc:HGNC:2027]
ENSG00000157322	CLEC18A	16	Protein coding	C-type lectin domain family 18, member A [Source:HGNC Symbol;Acc:HGNC:30388]
ENSG00000140839	CLEC18B	16	Protein coding	C-type lectin domain family 18, member B [Source:HGNC Symbol;Acc:HGNC:33849]
ENSG00000157335	CLEC18C	16	Protein coding	C-type lectin domain family 18, member C [Source:HGNC Symbol;Acc:HGNC:28538]
ENSG00000109684	CLNK	4	Protein coding	cytokine-dependent hematopoietic cell linker [Source:HGNC Symbol;Acc:HGNC:17438]
ENSG00000160202	CRYAA	21	Protein coding	crystallin, alpha A [Source:HGNC Symbol;Acc:HGNC:2388]
ENSG00000103316	CRYM	16	Protein coding	crystallin, mu [Source:HGNC Symbol;Acc:HGNC:2418]
ENSG00000205279	CTXN3	5	Protein coding	cortexin 3 [Source:HGNC Symbol;Acc:HGNC:31110]
ENSG00000162365	CYP4A22	1	Protein coding	cytochrome P450, family 4, subfamily A, polypeptide 22 [Source:HGNC Symbol;Acc:HGNC:20575]
ENSG00000186115	CYP4F2	19	Protein coding	cytochrome P450, family 4, subfamily F, polypeptide 2 [Source:HGNC Symbol;Acc:HGNC:2645]
ENSG00000169738	DCXR	17	Protein coding	dicarbonyl/L-xylulose reductase [Source:HGNC Symbol;Acc:HGNC:18985]
ENSG00000164825	DEFB1	8	Protein coding	defensin, beta 1 [Source:HGNC Symbol;Acc:HGNC:2766]
ENSG00000104808	DHDH	19	Protein coding	dihydrodiol dehydrogenase (dimeric) [Source:HGNC Symbol;Acc:HGNC:17887]
ENSG00000132837	DMGDH	5	Protein coding	dimethylglycine dehydrogenase [Source:HGNC Symbol;Acc:HGNC:24475]
ENSG00000142182	DNMT3L	21	Protein coding	DNA (cytosine-5-)-methyltransferase 3-like [Source:HGNC Symbol;Acc:HGNC:2980]
ENSG00000015413	DPEP1	16	Protein coding	dipeptidase 1 (renal) [Source:HGNC Symbol;Acc:HGNC:3002]
ENSG00000010932	FMO1	1	Protein coding	flavin containing monooxygenase 1 [Source:HGNC Symbol;Acc:HGNC:3769]
ENSG00000076258	FMO4	1	Protein coding	flavin containing monooxygenase 4 [Source:HGNC Symbol;Acc:HGNC:3772]
ENSG00000137731	FXYD2	11	Protein coding	FXYD domain containing ion transport regulator 2 [Source:HGNC Symbol;Acc:HGNC:4026]
ENSG00000150201	FXYD4	10	Protein coding	FXYD domain containing ion transport regulator 4 [Source:HGNC Symbol;Acc:HGNC:4028]
ENSG00000255245	FXYD6-FXYD2	11	Protein coding	FXYD6-FXYD2 readthrough [Source:HGNC Symbol;Acc:HGNC:39978]
ENSG00000137563	GGH	8	Protein coding	gamma-glutamyl hydrolase (conjugase, folylpolygammaglutamyl hydrolase) [Source:HGNC Symbol;Acc:HGNC:4248]
ENSG00000100031	GGT1	22	Protein coding	gamma-glutamyltransferase 1 [Source:HGNC Symbol;Acc:HGNC:4250]
ENSG00000166840	GLYATL1	11	Protein coding	glycine-N-acyltransferase-like 1 [Source:HGNC Symbol;Acc:HGNC:30519]
ENSG00000179399	GPC5	13	Protein coding	glypican 5 [Source:HGNC Symbol;Acc:HGNC:4453]
ENSG00000243955	GSTA1	6	Protein coding	glutathione S-transferase alpha 1 [Source:HGNC Symbol;Acc:HGNC:4626]
ENSG00000113249	HAVCR1	5	Protein coding	hepatitis A virus cellular receptor 1 [Source:HGNC Symbol;Acc:HGNC:17866]
ENSG00000151704	KCNJ1	11	Protein coding	potassium channel, inwardly rectifying subfamily J, member 1 [Source:HGNC Symbol;Acc:HGNC:6255]
ENSG00000153822	KCNJ16	17	Protein coding	potassium channel, inwardly rectifying subfamily J, member 16 [Source:HGNC Symbol;Acc:HGNC:6262]
ENSG00000179023	KLHDC7A	1	Protein coding	kelch domain containing 7A [Source:HGNC Symbol;Acc:HGNC:26791]
ENSG00000117009	KMO	1	Protein coding	kynurenine 3-monooxygenase (kynurenine 3-hydroxylase) [Source:HGNC Symbol;Acc:HGNC:6381]
ENSG00000113889	KNG1	3	Protein coding	kininogen 1 [Source:HGNC Symbol;Acc:HGNC:6383]
ENSG00000146166	LGSN	6	Protein coding	lengsin, lens protein with glutamine synthetase domain [Source:HGNC Symbol;Acc:HGNC:21016]
ENSG00000144214	LYG1	2	Protein coding	lysozyme G-like 1 [Source:HGNC Symbol;Acc:HGNC:27014]
ENSG00000204511	MCCD1	6	Protein coding	mitochondrial coiled-coil domain 1 [Source:HGNC Symbol;Acc:HGNC:20668]
ENSG00000134042	MRO	18	Protein coding	maestro [Source:HGNC Symbol;Acc:HGNC:24121]
ENSG00000071909	MYO3B	2	Protein coding	myosin IIIB [Source:HGNC Symbol;Acc:HGNC:15576]
ENSG00000142661	MYOM3	1	Protein coding	myomesin 3 [Source:HGNC Symbol;Acc:HGNC:26679]
ENSG00000197444	OGDHL	10	Protein coding	oxoglutarate dehydrogenase-like [Source:HGNC Symbol;Acc:HGNC:25590]
ENSG00000184022	OR2T10	1	Protein coding	olfactory receptor, family 2, subfamily T, member 10 [Source:HGNC Symbol;Acc:HGNC:19573]
ENSG00000165899	OTOGL	12	Protein coding	otogelin-like [Source:HGNC Symbol;Acc:HGNC:26901]
ENSG00000152782	PANK1	10	Protein coding	pantothenate kinase 1 [Source:HGNC Symbol;Acc:HGNC:8598]
ENSG00000162877	PM20D1	1	Protein coding	peptidase M20 domain containing 1 [Source:HGNC Symbol;Acc:HGNC:26518]
ENSG00000126231	PROZ	13	Protein coding	protein Z, vitamin K-dependent plasma glycoprotein [Source:HGNC Symbol;Acc:HGNC:9460]
ENSG00000184672	RALYL	8	Protein coding	RALY RNA binding protein-like [Source:HGNC Symbol;Acc:HGNC:27036]
ENSG00000132677	RHBG	1	Protein coding	Rh family, B glycoprotein (gene/pseudogene) [Source:HGNC Symbol;Acc:HGNC:14572]
ENSG00000176641	RNF152	18	Protein coding	ring finger protein 152 [Source:HGNC Symbol;Acc:HGNC:26811]
ENSG00000215277	RNF212B	14	Protein coding	ring finger protein 212B [Source:HGNC Symbol;Acc:HGNC:20438]
ENSG00000258941	RP11-407N17.3	14	Protein coding
ENSG00000156398	SFXN2	10	Protein coding	sideroflexin 2 [Source:HGNC Symbol;Acc:HGNC:16086]
ENSG00000125255	SLC10A2	13	Protein coding	solute carrier family 10 (sodium/bile acid cotransporter), member 2 [Source:HGNC Symbol;Acc:HGNC:10906]
ENSG00000165449	SLC16A9	10	Protein coding	solute carrier family 16, member 9 [Source:HGNC Symbol;Acc:HGNC:23520]
ENSG00000197891	SLC22A12	11	Protein coding	solute carrier family 22 (organic anion/urate transporter), member 12 [Source:HGNC Symbol;Acc:HGNC:17989]
ENSG00000197658	SLC22A24	11	Protein coding	solute carrier family 22, member 24 [Source:HGNC Symbol;Acc:HGNC:28542]
ENSG00000213901	SLC23A3	2	Protein coding	solute carrier family 23, member 3 [Source:HGNC Symbol;Acc:HGNC:20601]
ENSG00000158014	SLC30A2	1	Protein coding	solute carrier family 30 (zinc transporter), member 2 [Source:HGNC Symbol;Acc:HGNC:11013]
ENSG00000164363	SLC6A18	5	Protein coding	solute carrier family 6 (neutral amino acid transporter), member 18 [Source:HGNC Symbol;Acc:HGNC:26441]
ENSG00000021488	SLC7A9	19	Protein coding	solute carrier family 7 (amino acid transporter light chain, bo,+ system), member 9 [Source:HGNC Symbol;Acc:HGNC:11067]
ENSG00000095932	SMIM24	19	Protein coding	small integral membrane protein 24 [Source:HGNC Symbol;Acc:HGNC:37244]
ENSG00000198398	TMEM207	3	Protein coding	transmembrane protein 207 [Source:HGNC Symbol;Acc:HGNC:33705]
ENSG00000121236	TRIM6	11	Protein coding	tripartite motif containing 6 [Source:HGNC Symbol;Acc:HGNC:16277]
ENSG00000173610	UGT2A1	4	Protein coding	UDP glucuronosyltransferase 2 family, polypeptide A1, complex locus [Source:HGNC Symbol;Acc:HGNC:12542]
ENSG00000135220	UGT2A3	4	Protein coding	UDP glucuronosyltransferase 2 family, polypeptide A3 [Source:HGNC Symbol;Acc:HGNC:28528]
ENSG00000171234	UGT2B7	4	Protein coding	UDP glucuronosyltransferase 2 family, polypeptide B7 [Source:HGNC Symbol;Acc:HGNC:12554]
ENSG00000197415	VEPH1	3	Protein coding	ventricular zone expressed PH domain-containing 1 [Source:HGNC Symbol;Acc:HGNC:25735]
