# Supplementary material for: Molecular insights into genome-wide association studies of chronic kidney disease-defining traits
Source: Nat Commun. 2018 Nov 22;9:4800. doi: 10.1038/s41467-018-07260-4 (PMC6250666; doi:10.1038/s41467-018-07260-4)
Supplement: Supplementary file 5 — Supplementary Data 3 [file 41467_2018_7260_MOESM5_ESM.xlsx]

## Sheet: Sheet1
Supplementary data 3. Variants showing significant genome-wide associations with chronic kidney disease defining traits.
ID - internal identifier for each of 117 SNPs, dbSNP rsID - Single Nucleotide Polymorphism database idnetifier, IgA-NP - IgA nephropathy, CKD - chronic kidney disease, T1-ESRD type 1 diabetes with end-stage renal disease, T2-ESRD type 2 diabetes with end-stage renal disease, IMN - idiopathic membranous nephropathy, T1DK-Female Only - diabetic nephropathy in type 1 diabetes, SSNS - steroid-sensiti…
ID	dbSNP rsID	Chromosome	Position (Build 37)	Trait	Type of trait	Reference	Min reported P-value	OR(binary) / beta(continuous)	OR 95CI	beta SE/95CI	nCases	nControls	nSubjects	Test Allele	Test Allele Frequency	Trait Units
3	rs17019602	1	108188858	IgA-NP	Binary	Kiryluk, 2014	6.8e-09	1.17	NA	NA	7658	12954	NA	G	0.198283	NA
7	rs6677604	1	196686918	IgA-NP	Binary	Gharavi, 2011	2.96e-10	0.68	NA	NA	3144	2822	NA	A	0.114301	NA
10	rs16864170	2	5907880	CKD	Binary	Kottgen, 2010	4.5e-08	1.3	1.18 - 1.43	NA	5807	62237	NA	C	0.05	NA
14	rs7583877	2	100460654	T1-ESRD	Binary	Sandholm, 2012	1.2e-08	1.29	1.18 - 1.40	NA	1786	8718	NA	C	0.289	NA
16	rs7560163	2	151637936	T2-ESRD	Binary	Palmer, 2012	7e-09	0.75	0.67 - 0.84	NA	3132	3317	NA	G	0.14	NA
17	rs4664308	2	160917497	IMN	Binary	Stanescu, 2011	8.6e-29	2.28	1.96 - 2.64	NA	556	2338	NA	A	0.399034	NA
19	rs4972593	2	174462854	T1DK-FemaleOnly	Binary	Sandholm, 2013	3.85e-08	1.81	1.47 - 2.24	NA	688	2009	NA	A	0.14	NA
20	rs1047891	2	211540507	CKD	Binary	Pattaro, 2016	7.54e-09	1.11	1.07 - 1.15	NA	12467	104698	NA	A	0.32	NA
28	rs7634389	3	186738421	IgA-NP	Binary	Li, 2015	7.27e-10	1.132	1.09 - 1.18	NA	8313	19680	NA	C	0.445909	NA
36	rs2523946	6	29941943	IgA-NP	Binary	Yu, 2011	1.74e-11	1.21	1.15 - 1.28	NA	4137	7734	NA	C	0.51394	NA
38	rs3115573	6	32218843	IgA-NP	Binary	Feehally, 2010	1e-09	1.62	1.39 - 1.90	NA	431	5166	NA	G	0.45	NA
39	rs7763262	6	32424882	IgA-NP	Binary	Kiryluk, 2014	1.8e-38	1.41	NA	NA	7658	12954	NA	C	0.749002	NA
40	rs660895	6	32577380	IgA-NP	Binary	Yu, 2011	4.13e-20	1.34	1.26 - 1.42	NA	4137	7734	NA	G	0.25394	NA
41	rs2187668	6	32605884	IMN	Binary	Stanescu, 2011	8e-93	4.32	3.73 - 5.01	NA	556	2338	NA	A	0.180336	NA
42	rs1129740	6	32609105	SSNS	Binary	Gbadegesin, 2015	1.42e-17	5.442	NA	NA	100	205	NA	A	0.578033	NA
43	rs9275424	6	32670576	IgA-NP	Binary	Kiryluk, 2012	4.6e-14	1.26	NA	NA	5372	5383	NA	G	0.305112	NA
44	rs1794275	6	32671248	IgA-NP	Binary	Yu, 2011	3.43e-13	1.3	1.21 - 1.39	NA	4137	7734	NA	A	0.16394	NA
45	rs9275596	6	32681631	IgA-NP	Binary	Gharavi, 2011	1.59e-26	0.63	NA	NA	3144	2822	NA	C	0.186001	NA
46	rs9357155	6	32809848	IgA-NP	Binary	Gharavi, 2011	2.11e-12	0.71	NA	NA	3144	2822	NA	A	0.145025	NA
47	rs1883414	6	33086448	IgA-NP	Binary	Gharavi, 2011	4.84e-09	0.78	NA	NA	3144	2822	NA	T	0.243862	NA
57	rs7805747	7	151407801	CKD	Binary	Kottgen, 2010	4.2e-12	1.19	1.13 - 1.25	NA	7173	22503	NA	A	0.24	NA
59	rs9314614	8	6697731	IgA-NP	Binary	Li, 2015	9.48e-10	1.135	1.09 - 1.18	NA	8313	19680	NA	C	0.370394	NA
60	rs2738048	8	6822785	IgA-NP	Binary	Yu, 2011	3.18e-14	0.79	0.74 - 0.84	NA	4137	7734	NA	G	0.302575	NA
61	rs12716641	8	6898998	IgA-NP	Binary	Li, 2015	1.13e-18	1.233	1.18 - 1.29	NA	8313	19680	NA	T	0.7648	NA
62	rs10086568	8	6900336	IgA-NP	Binary	Kiryluk, 2014	1e-09	1.16	NA	NA	7658	12954	NA	A	0.32508	NA
64	rs2033562	8	103547739	IgA-NP	Binary	Li, 2015	1.41e-09	1.128	1.09 - 1.17	NA	8313	19680	NA	C	0.486206	NA
67	rs4077515	9	139266496	IgA-NP	Binary	Kiryluk, 2014	1.2e-09	1.16	NA	NA	7658	12954	NA	T	0.366613	NA
73	rs2074038	11	44087989	IgA-NP	Binary	Li, 2015	3.93e-09	1.136	1.09 - 1.19	NA	8313	19680	NA	T	0.301097	NA
83	rs2467853	15	45698793	CKD	Binary	Pattaro, 2016	1.88e-11	0.9	0.87 - 0.93	NA	12467	104698	NA	T	0.62	NA
86	rs12437854	15	94141833	T1-ESRD	Binary	Sandholm, 2012	2e-09	1.8	1.48 - 2.17	NA	1786	8718	NA	G	0.038	NA
87	rs12917707	16	20367690	CKD	Binary	Kottgen, 2010	2.3e-12	0.8	0.75 - 0.85	NA	2833	17044	NA	T	0.18	NA
89	rs11150612	16	31357760	IgA-NP	Binary	Kiryluk, 2014	1.3e-11	1.18	NA	NA	7658	12954	NA	A	0.28095	NA
90	rs11574637	16	31368874	IgA-NP	Binary	Kiryluk, 2014	8.1e-13	1.32	NA	NA	7658	12954	NA	T	0.799321	NA
92	rs3803800	17	7462969	IgA-NP	Binary	Yu, 2011	9.4e-11	1.21	1.14 - 1.28	NA	4137	7734	NA	A	0.360455	NA
93	rs4227	17	7491177	IgA-NP	Binary	Yu, 2011	4.31e-10	1.23	1.16 - 1.32	NA	4137	7734	NA	G	0.220455	NA
109	rs6066043	20	45288453	CKD	Binary	Nanayakkara S 2013	2.4e-09	2.13	NA	NA	301	276	NA	G	0.62	NA
112	rs12537	22	30423460	IgA-NP	Binary	Yu, 2011	1.17e-11	0.78	0.72 - 0.84	NA	4137	7734	NA	T	0.179545	NA
113	rs4821469	22	36616445	FSGS	Binary	Genovese, 2010	9.31e-10	NA	NA	NA	56	1759	NA	C	0.528639	NA
114	rs2239785	22	36661330	FSGS	Binary	Genovese, 2010	4.59e-13	NA	NA	NA	56	1759	NA	G	0.649256	NA
115	rs4821475	22	36669095	FSGS	Binary	Genovese, 2010	3.51e-08	NA	NA	NA	56	1759	NA	T	0.547713	NA
116	rs2157256	22	36707661	FSGS	Binary	Genovese, 2010	1.36e-09	NA	NA	NA	56	1759	NA	A	0.667713	NA
117	rs16996672	22	36725970	FSGS	Binary	Genovese, 2010	2.56e-10	NA	NA	NA	56	1759	NA	T	0.278948	NA
1	rs12124078	1	15869899	eGFRcrea	Continuous	Pattaro, 2012	9.49e-22	-0.0091	NA	0.001	NA	NA	130600	G	0.3576	mL/min per 1.73 m2
2	rs10874312	1	82944571	eGFRcrea	Continuous	Gorski, 2017	2.2e-08	-0.0057	NA	0.0011	NA	NA	107335	A	0.67	mL/min per 1.73 m2
4	rs1933182	1	109999838	eGFRcrea	Continuous	Kottgen, 2010	1.3e-08	-0.008	NA	0.001	NA	NA	67093	A	0.319888	mL/min per 1.73 m2
5	rs267734	1	150951477	eGFRcrea	Continuous	Kottgen, 2010	5.2e-09	0.01	NA	0.002	NA	NA	67093	C	0.21	mL/min per 1.73 m2
6	rs2049805	1	155194980	BUN	Continuous	Okada, 2012	1.8e-12	0.0072	NA	0.001	NA	NA	57178	T	0.17	mg/dl
8	rs3850625	1	201016296	eGFRcrea	Continuous	Pattaro, 2016	6.82e-11	0.0083	NA	0.0013	NA	NA	153107	A	0.12	mL/min per 1.73 m2
9	rs2802729	1	243501763	eGFRcrea	Continuous	Pattaro, 2016	2.2e-08	-0.0046	NA	0.0008	NA	NA	174808	A	0.44	mL/min per 1.73 m2
11	rs6431731	2	15863002	eGFRcrea	Continuous	Pattaro, 2012	4.3e-08	-0.0127	NA	0.0023	NA	NA	130600	T	0.94	mL/min per 1.73 m2
12	rs1260326	2	27730940	eGFRcrea	Continuous	Kottgen, 2010	1.3e-10	0.009	NA	0.001	NA	NA	67093	T	0.4	mL/min per 1.73 m2
13	rs10206899	2	73900900	Creatinine levels	Continuous	Chambers, 2010	1.2e-15	-0.01	NA	-0.0120 - -0.0070	NA	NA	44937	G	0.22	µmol/L
15	rs11123170	2	113978940	BUN	Continuous	Okada, 2012	3.3e-10	0.0051	NA	0.0008	NA	NA	57178	G	0.35	mg/dl
18	rs4667594	2	170008506	eGFRcrea	Continuous	Pattaro, 2016	3.52e-08	-0.0044	NA	0.0008	NA	NA	175337	A	0.53	mL/min per 1.73 m2
21	rs2712184	2	217682779	eGFRcrea	Continuous	Pattaro, 2016	1.33e-10	-0.0053	NA	0.0008	NA	NA	153854	A	0.58	mL/min per 1.73 m2
22	rs6795744	3	13906850	eGFRcrea	Continuous	Pattaro, 2016	3.33e-08	0.006	NA	0.0011	NA	NA	175490	A	0.15	mL/min per 1.73 m2
23	rs13069000	3	66798950	BUN	Continuous	Okada, 2012	1.4e-19	0.0093	NA	0.001	NA	NA	57178	G	0.17	mg/dl
24	rs347685	3	141807137	eGFRcrea	Continuous	Kottgen, 2010	7e-09	0.009	NA	0.001	NA	NA	67093	C	0.28	mL/min per 1.73 m2
25	rs16853722	3	169150632	BUN	Continuous	Okada, 2012	2.7e-14	0.0064	NA	0.0008	NA	NA	57178	C	0.29	mg/dl
26	rs9682041	3	170091902	eGFRcrea	Continuous	Pattaro, 2016	2.58e-08	-0.0068	NA	0.0012	NA	NA	150911	T	0.87	mL/min per 1.73 m2
27	rs10513801	3	185822353	eGFRcrea	Continuous	Pattaro, 2016	1.03e-09	0.0072	NA	0.0012	NA	NA	154774	T	0.87	mL/min per 1.73 m2
29	rs10937329	3	187713718	BUN	Continuous	Okada, 2012	8.8e-30	0.01	NA	0.0009	NA	NA	57178	T	0.69	mg/dl
30	rs13146355	4	77412140	eGFRcrea	Continuous	Okada, 2012	6.6e-11	-0.0051	NA	0.0008	NA	NA	61919	A	0.21	mL/min per 1.73 m2
31	rs228611	4	103561709	eGFRcrea	Continuous	Pattaro, 2016	3.58e-12	-0.0056	NA	0.0008	NA	NA	175445	A	0.48	mL/min per 1.73 m2
32	rs11959928	5	39397132	eGFRcrea	Continuous	Kottgen, 2010	1.8e-11	-0.009	NA	0.001	NA	NA	67093	A	0.433	mL/min per 1.73 m2
33	rs111366116	5	53295546	eGFRcrea	Continuous	Gorski, 2017	6.27e-10	0.0094	NA	0.0015	NA	NA	110517	T	0.11	mL/min per 1.73 m2
34	rs12654812	5	176794191	eGFRcrea	Continuous	Okada, 2012	2.9e-08	-0.0042	NA	0.0008	NA	NA	61919	A	0.36	mL/min per 1.73 m2
35	rs7759001	6	27341409	eGFRcrea	Continuous	Pattaro, 2016	1.75e-08	-0.0051	NA	0.0009	NA	NA	175483	A	0.76	mL/min per 1.73 m2
37	rs3828890	6	31440669	eGFRcrea	Continuous	Okada, 2012	1.2e-09	-0.0079	NA	0.0013	NA	NA	61919	G	0.11	mL/min per 1.73 m2
48	rs881858	6	43806609	eGFRcrea	Continuous	Kottgen, 2010	2.2e-11	0.011	NA	0.002	NA	NA	67093	G	0.3626	mL/min per 1.73 m2
49	rs1936800	6	127436064	BUN	Continuous	Okada, 2012	1.2e-11	0.0052	NA	0.0008	NA	NA	57178	T	0.5	mg/dl
50	rs7764488	6	133812872	eGFRcrea	Continuous	Gorski, 2017	4.08e-09	0.0061	NA	0.0011	NA	NA	110516	A	0.32	mL/min per 1.73 m2
51	rs2279463	6	160668389	eGFRcrea	Continuous	Kottgen, 2010	8.7e-10	-0.013	NA	0.002	NA	NA	67093	G	0.117013	mL/min per 1.73 m2
52	rs3127573	6	160681393	Creatinine levels	Continuous	Chambers, 2010	6.5e-10	0.011	NA	0.0080 - 0.0140	NA	NA	44937	G	0.13	µmol/L
53	rs10275044	7	1273845	BUN	Continuous	Okada, 2012	4.3e-09	0.0069	NA	0.0012	NA	NA	57178	T	0.34	mg/dl
54	rs10277115	7	1285195	eGFRcrea	Continuous	Okada, 2012	4.6e-11	0.0052	NA	0.0008	NA	NA	61919	T	0.35	mL/min per 1.73 m2
55	rs3750082	7	32919927	eGFRcrea	Continuous	Pattaro, 2016	3.22e-08	0.0045	NA	0.0008	NA	NA	168494	A	0.34	mL/min per 1.73 m2
56	rs6465825	7	77416439	eGFRcrea	Continuous	Kottgen, 2010	3.5e-09	-0.008	NA	0.001	NA	NA	67093	C	0.3776	mL/min per 1.73 m2
58	rs6459680	7	156258568	eGFRcrea	Continuous	Pattaro, 2016	1.07e-09	-0.0055	NA	0.0009	NA	NA	175347	T	0.74	mL/min per 1.73 m2
63	rs10109414	8	23751151	eGFRcrea	Continuous	Kottgen, 2010	1e-08	NA	NA	NA	NA	NA	67093	T	0.42	mL/min per 1.73 m2
65	rs4744712	9	71434707	eGFRcrea	Continuous	Kottgen, 2010	7.2e-10	-0.008	NA	0.001	NA	NA	67093	A	0.39	mL/min per 1.73 m2
66	rs13298297	9	119264108	eGFRcrea	Continuous	Gorski, 2017	1.53e-08	-0.0075	NA	0.0014	NA	NA	110514	A	0.2	mL/min per 1.73 m2
68	rs10794720	10	1156165	eGFRcrea	Continuous	Kottgen, 2010	2.1e-08	-0.014	NA	0.002	NA	NA	67093	T	0.058	mL/min per 1.73 m2
69	rs1801239	10	16919052	UACR	Continuous	Boger, 2011	1.1e-11	NA	NA	NA	NA	NA	63153	T	0.9015	NA
70	rs10994860	10	52645424	eGFRcrea	Continuous	Pattaro, 2016	1.07e-12	0.0077	NA	0.0011	NA	NA	154644	T	0.18	mL/min per 1.73 m2
71	rs163160	11	2789955	eGFRcrea	Continuous	Pattaro, 2016	2.26e-09	0.0065	NA	0.0011	NA	NA	154684	A	0.82	mL/min per 1.73 m2
72	rs3925584	11	30760335	eGFRcrea	Continuous	Pattaro, 2012	8.4e-18	-0.0075	NA	0.0009	NA	NA	130600	T	0.54	mL/min per 1.73 m2
74	rs4014195	11	65506822	eGFRcrea	Continuous	Pattaro, 2016	1.1e-11	0.0055	NA	0.0008	NA	NA	175400	C	0.64	mL/min per 1.73 m2
75	rs10774021	12	349298	eGFRcrea	Continuous	Kottgen, 2010	6.7e-09	0.008	NA	0.001	NA	NA	67093	C	0.5473	mL/min per 1.73 m2
76	rs10491967	12	3368093	eGFRcrea	Continuous	Pattaro, 2016	5.18e-14	-0.0095	NA	0.0013	NA	NA	175670	A	0.11	mL/min per 1.73 m2
77	rs7956634	12	15321194	eGFRcrea	Continuous	Pattaro, 2016	7.17e-12	-0.0068	NA	0.001	NA	NA	175448	T	0.81	mL/min per 1.73 m2
78	rs1106766	12	57809456	eGFRcrea	Continuous	Pattaro, 2016	2.41e-09	0.0041	NA	0.001	NA	NA	154665	T	0.22	mL/min per 1.73 m2
79	rs653178	12	112007756	eGFRcys	Continuous	Kottgen, 2010	3.8e-08	0.013	NA	0.002	NA	NA	20907	T	0.51	mL/min per 1.73 m2
80	rs2074356	12	112645401	BUN	Continuous	Okada, 2012	1.8e-09	0.0064	NA	0.0011	NA	NA	57178	A	0.23	mg/dl
81	rs626277	13	72347696	eGFRcrea	Continuous	Kottgen, 2010	2.9e-10	0.009	NA	0.001	NA	NA	67093	C	0.4	mL/min per 1.73 m2
82	rs2928148	15	41401550	eGFRcrea	Continuous	Pattaro, 2012	4e-08	-0.0051	NA	0.0009	NA	NA	130600	G	0.5481	mL/min per 1.73 m2
83	rs2467853	15	45698793	eGFRcrea	Continuous	Pattaro, 2016	1.05e-42	0.0126	NA	0.0009	NA	NA	133413	T	0.62	NA
84	rs491567	15	53946593	eGFRcrea	Continuous	Kottgen, 2010	1.3e-08	0.009	NA	0.002	NA	NA	67093	C	0.22	mL/min per 1.73 m2
85	rs1394125	15	76158983	eGFRcrea	Continuous	Kottgen, 2010	3.7e-10	-0.009	NA	0.001	NA	NA	67093	A	0.35	mL/min per 1.73 m2
87	rs12917707	16	20367690	eGFRcrea	Continuous	Kottgen, 2009	5.2e-16	0.018	NA	0.002	NA	NA	18127	T	0.18	mL/min per 1.73 m2
88	rs11864909	16	20400839	eGFRcrea	Continuous	Okada, 2012	3.6e-10	-0.0057	NA	0.0009	NA	NA	61919	C	0.81	mL/min per 1.73 m2
91	rs164748	16	89708292	eGFRcrea	Continuous	Pattaro, 2016	1.95e-08	0.0046	NA	0.0008	NA	NA	154497	C	0.53	mL/min per 1.73 m2
94	rs2453580	17	19438321	eGFRcrea	Continuous	Pattaro, 2012	2.1e-09	0.0059	NA	0.001	NA	NA	130600	T	0.59	mL/min per 1.73 m2
95	rs11078903	17	37631924	eGFRcrea	Continuous	Pattaro, 2012	9e-13	-0.0096	NA	0.0011	NA	NA	130600	A	0.76	mL/min per 1.73 m2
96	rs11868441	17	59239221	BUN	Continuous	Okada, 2012	2.1e-09	0.0059	NA	0.001	NA	NA	57178	G	0.75	mg/dl
97	rs9895661	17	59456589	eGFRcrea	Continuous	Kottgen, 2010	1.4e-08	-0.011	NA	0.002	NA	NA	67093	C	0.4199	mL/min per 1.73 m2
98	rs8068318	17	59483766	Creatinine levels	Continuous	Chambers, 2010	3.4e-10	0.008	NA	0.0060 - 0.0010	NA	NA	44937	G	0.27	µmol/L
99	rs9962915	18	5593171	eGFRcrea	Continuous	Gorski, 2017	7.19e-09	-0.0055	NA	0.001	NA	NA	110516	T	0.48	mL/min per 1.73 m2
100	rs7227483	18	43187130	BUN	Continuous	Okada, 2012	6.7e-18	0.0083	NA	0.001	NA	NA	57178	G	0.8	mg/dl
101	rs12458009	18	59350507	eGFRcrea	Continuous	Gorski, 2017	2.9e-08	-0.0064	NA	0.0012	NA	NA	107325	T	0.78	mL/min per 1.73 m2
102	rs8091180	18	77164243	eGFRcrea	Continuous	Pattaro, 2016	1.28e-09	-0.006	NA	0.001	NA	NA	153715	A	0.56	mL/min per 1.73 m2
103	rs12460876	19	33356891	eGFRcrea	Continuous	Kottgen, 2010	5.5e-09	0.008	NA	0.001	NA	NA	67093	C	0.4	mL/min per 1.73 m2
104	rs4805834	19	33453659	Creatinine levels	Continuous	Chambers, 2010	5.3e-08	-0.011	NA	-0.0150 - -0.0070	NA	NA	23812	A	0.13	µmol/L
105	rs11666497	19	38464262	eGFRcrea	Continuous	Pattaro, 2016	4.25e-08	-0.0058	NA	0.0011	NA	NA	168911	T	0.18	mL/min per 1.73 m2
106	rs6040055	20	10633313	eGFRcrea	Continuous	Kottgen, 2009	1e-08	-0.017	NA	0.003	NA	NA	18127	T	0.31	mL/min per 1.73 m2
107	rs13038305	20	23610262	eGFRcys	Continuous	Kottgen, 2009	2.2e-88	0.076	NA	0.004	NA	NA	12266	T	0.22	mL/min per 1.73 m2
108	rs6088580	20	33285053	eGFRcrea	Continuous	Pattaro, 2016	1.79e-09	-0.0049	NA	0.0008	NA	NA	167365	C	0.47	mL/min per 1.73 m2
110	rs17216707	20	52732362	eGFRcrea	Continuous	Pattaro, 2016	8.83e-15	-0.0077	NA	0.001	NA	NA	173627	T	0.79	mL/min per 1.73 m2
111	rs6026584	20	57469073	BUN	Continuous	Okada, 2012	8.8e-09	0.0052	NA	0.0009	NA	NA	57178	T	0.32	mg/dl
