# Supplementary material for: Molecular insights into genome-wide association studies of chronic kidney disease-defining traits
Source: Nat Commun. 2018 Nov 22;9:4800. doi: 10.1038/s41467-018-07260-4 (PMC6250666; doi:10.1038/s41467-018-07260-4)
Supplement: Supplementary file 6 — Supplementary Data 4 [file 41467_2018_7260_MOESM6_ESM.xlsx]

## Sheet: Sheet1
Supplementary data 4. Transcriptionally active single nucleotide variants showing significant genome-wide associations with chronic kidney disease and its defining traits and their partner renal eGenes.
ID - internal identifier for each of 117 SNPs, CKD-dt - chronic kidney disease and its defining traits, GWAS - genome-wide association study, SNP - single nucleotide polymorphism, eSNP - transcriptionally active single nucleotide variant, GTEx - Genotype-Tissue Expression (GTEx) project. Expression of eGene exclusive to the kidney? – input from Human Protein Atlas on whether an eGene shows exclus…
ID	CKD-dt GWAS eSNP rsID	eGene Ensembl ID	External gene symbol	Expression of eGene exclusive to the kidney?	Number of GTEx tissues where the eSNP partners with the eGene	Difference in identity of kidney eGene to eGenes identified for GWAS CKD-dt eSNP in non-kidney tissues?	Direction of effect of GWAS CKD-dt eSNP on eGene in GTEx tissues compared to the effect in kidney tissue	Kidney-specific eGene?
1	rs12124078	ENSG00000132906	CASP9	No	18	No	same	No
6	rs2049805	ENSG00000160766	GBAP1	No	32	No	same	No
6	rs2049805	ENSG00000185499	MUC1	No	5	No	same	No
7	rs6677604	ENSG00000244414	CFHR1	No	12	No	same	No
9	rs2802729	ENSG00000054282	SDCCAG8	No	21	No	same	No
13	rs10206899	ENSG00000204872	NAT8B	No	0	Yes	NA	Yes
24	rs347685	ENSG00000114126	TFDP2	No	0	No	NA	Yes
31	rs228611	ENSG00000246560	RP11-10L12.4	No	3	No	same	No
34	rs12654812	ENSG00000169220	RGS14	No	30	No	same	No
35	rs7759001	ENSG00000124613	ZNF391	No	42	No	same	No
36	rs2523946	ENSG00000227262	HCG4B	No	7	No	same	No
36	rs2523946	ENSG00000230795	HLA-K	No	34	No	same	No
38	rs3115573	ENSG00000223534	HLA-DQB1-AS1	No	0	Yes	NA	Yes
39	rs7763262	ENSG00000237541	HLA-DQA2	No	36	No	same	No
39	rs7763262	ENSG00000198502	HLA-DRB5	No	31	No	same	No
39	rs7763262	ENSG00000223534	HLA-DQB1-AS1	No	18	No	same	No
39	rs7763262	ENSG00000229391	HLA-DRB6	No	34	No	same	No
39	rs7763262	ENSG00000196126	HLA-DRB1	No	24	No	same	No
39	rs7763262	ENSG00000196735	HLA-DQA1	No	7	No	same	No
39	rs7763262	ENSG00000179344	HLA-DQB1	No	18	No	same	No
40	rs660895	ENSG00000196126	HLA-DRB1	No	15	No	same	No
40	rs660895	ENSG00000229391	HLA-DRB6	No	25	No	same	No
40	rs660895	ENSG00000237541	HLA-DQA2	No	43	No	same	No
41	rs2187668	ENSG00000179344	HLA-DQB1	No	27	No	same	No
41	rs2187668	ENSG00000198502	HLA-DRB5	No	13	No	same	No
42	rs1129740	ENSG00000237541	HLA-DQA2	No	43	No	same	No
42	rs1129740	ENSG00000223534	HLA-DQB1-AS1	No	36	No	same	No
42	rs1129740	ENSG00000229391	HLA-DRB6	No	39	No	same	No
42	rs1129740	ENSG00000196126	HLA-DRB1	No	24	No	same	No
42	rs1129740	ENSG00000196735	HLA-DQA1	No	32	No	same	No
42	rs1129740	ENSG00000179344	HLA-DQB1	No	43	No	same	No
42	rs1129740	ENSG00000232629	HLA-DQB2	No	40	No	same	No
43	rs9275424	ENSG00000196126	HLA-DRB1	No	1	Yes	different	Yes
43	rs9275424	ENSG00000223534	HLA-DQB1-AS1	No	9	No	same	No
43	rs9275424	ENSG00000237541	HLA-DQA2	No	6	No	same	No
44	rs1794275	ENSG00000198502	HLA-DRB5	No	0	Yes	NA	Yes
45	rs9275596	ENSG00000237541	HLA-DQA2	No	41	No	same	No
45	rs9275596	ENSG00000223534	HLA-DQB1-AS1	No	34	No	same	No
45	rs9275596	ENSG00000196126	HLA-DRB1	No	21	No	same	No
45	rs9275596	ENSG00000196735	HLA-DQA1	No	16	No	same	No
45	rs9275596	ENSG00000179344	HLA-DQB1	No	30	No	same	No
45	rs9275596	ENSG00000232629	HLA-DQB2	No	25	No	same	No
52	rs3127573	ENSG00000122194	PLG	No	0	Yes	NA	Yes
67	rs4077515	ENSG00000213221	DNLZ	No	11	No	same	No
70	rs10994860	ENSG00000204147	ASAH2B	No	26	No	same	No
73	rs2074038	ENSG00000110455	ACCS	No	41	No	same	No
81	rs626277	ENSG00000276644	DACH1	No	0	No	NA	Yes
82	rs2928148	ENSG00000187446	CHP1	No	4	No	same	No
83	rs2467853	ENSG00000171763	SPATA5L1	No	26	No	same	No
83	rs2467853	ENSG00000259520	CTD-2651B20.3	No	43	No	same	No
91	rs164748	ENSG00000015413	DPEP1	No	0	Yes	NA	Yes
91	rs164748	ENSG00000131165	CHMP1A	No	6	No	same	No
91	rs164748	ENSG00000204991	SPIRE2	No	4	No	same	No
93	rs4227	ENSG00000141504	SAT2	No	8	No	same	No
95	rs11078903	ENSG00000161395	PGAP3	No	13	No	same	No
101	rs12458009	ENSG00000176641	RNF152	No	0	Yes	NA	Yes
107	rs13038305	ENSG00000173335	CST9	No	2	No	same	No
