# Supplementary material for: Molecular insights into genome-wide association studies of chronic kidney disease-defining traits
Source: Nat Commun. 2018 Nov 22;9:4800. doi: 10.1038/s41467-018-07260-4 (PMC6250666; doi:10.1038/s41467-018-07260-4)
Supplement: Supplementary file 7 — Supplementary Data 5 [file 41467_2018_7260_MOESM7_ESM.xlsx]

## Sheet: Sheet1
Supplementary data 5. Characteristics of 35 expression partner genes for variants associated with chronic kidney disease and its defining traits in genome-wide association studies.
HGNC Gene Symbol	GRCh37 chromosome	Gene biotype	Gene description	Molecular function (Gene Ontology)	Biological process (Gene ontology)	Cellular component (Gene ontology)	Biological function (literature summary)	Known associations with kidney disease (literature summary)	Phenotype associations in knockout mice	Gene-phenotype relationship (OMIM)	Druggable genome (DGIdb)	Clinical significance of SNPs	References
ACCS	11	Protein coding	Aliases: 1-Aminocyclopropane-1-Carboxylate Synthase Homolog (Inactive), 1-Aminocyclopropane-1-Carboxylate Synthase-Like Protein (Non-Functional) Isoform 1	catalytic activity, pyridoxal phosphate binding, identical protein binding, protein homodimerization activity	biosynthetic process	-	• ACCS encodes a protein that is expressed in 44 out of 48 GTEx tissues, with the greatest expression in the spleen. • The gene encodes a protein that can catalyze L-vinylglycine deamination. (1)	-	mortality/aging	-	-	-	1. Koch KA, et al. Gene. 2001; 272: 75-84
ASAH2B	10	Protein coding	Aliases: N-Acylsphingosine Amidohydrolase 2B	-	-	-	• ASAH2B/ASAH2L is a partial paralog of ASAH2, resulting from a partial duplication of ASAH2 on chromosome 10. • It has a polymorphic start codon with a single nucleotide change of the original ASAH2 sequence plus other putative translation start site that might lead to several potential ORFs. • ASAH2B is ubiquitously expressed, with highest GTEX expression in the brain. • Low expression of ASAH2…	-	-	-	-	-	1. Avramopoulos D, et al. Neurogenetics. 2007; 8: 111-120
CASP9	1	Protein coding	Aliases: Caspase 9	cysteine-type endopeptidase activity, protein binding, enzyme activator activity, peptidase activity, cysteine-type peptidase activity, hydrolase activity, SH3 domain binding, protein kinase binding, cysteine-type endopeptidase activity involved in execution phase of apoptosis	proteolysis, activation of cysteine-type endopeptidase activity involved in apoptotic process and other apoptotic pathways, cellular response to DNA damage stimulus, aging, response to UV, platelet formation, response to cobalt ion, response to estradiol, response to lipopolysaccharide, response to antibiotic, cellular response to organic cyclic compound, cellular response to dexamethasone stimul…	nucleus, cytoplasm, mitochondrion, cytosol, apoptosome	• CASP9 encodes for the enzyme caspase-9 involved in the apoptotic pathway. • Caspase-9 and Apaf-1 form a complex in the presence of dATP and cytochrome c. (1) • Binding of caspase-9 to Apaf-1 leads to activation of the protease which then cleaves and activates caspase-3. • Promotes DNA damage-induced apoptosis in a ABL1/c-Abl-dependent manner. • Proteolytically cleaves poly(ADP-ribose) polymeras…	-	ADHD, general cancer risk, multiple myeloma, non-small cell lung cancer, non-Hodgkin lymphoma	abnormal apoptosis, abnormal brain development, abnormal brain morphology, abnormal neural tube closure, brain ventricle stenosis, exencephaly, perinatal lethality, decreased birth body size, decreased body size, hydroencephaly, intracerebral hemorrhage	Nivocasan, Emricascan, Celecoxib	-	1. Peng Li, et al. Cell. 1997; 91: 479-489
CFHR1	1	Protein coding	Aliases: Complement Factor H Related 1	protein homodimerization activity, protein binding	regulation of complement activation, regulation of cytolysis, regulation of protein binding	protein complex, extracellular space, extracellular region, extracellular exosome, blood microparticle.	• Encodes a secreted protein of complement factor H protein family. • GTEX shows expression in the liver. • Associated with haemolytic uremic syndrome, macular degeneration and dense deposit disease. • Involved in complement regulation and possibly in lipid metabolism.	Genetic variants in this gene may affect complement activation predisposing to IgA nephropathy development. (1)	aypical hemolytic-uremic syndrome, age-related macular degeneration	-	-	hemolytic uremic syndrome, macular degeneration, IgA nephropathy	1. Zhu L, et al. J Am Soc Nephrol. 2015; 1: 27-32
CHMP1A	16	Protein coding	Aliases: Charged Multivesicular Body Protein 1A	protein binding, zinc ion binding, metallopeptidase activity, protein homodimerisation, protein domain binding	transcription ( DNA-templated), proteolysis, nuclear organization during mitosis, cell cycle/division, regulation of centrosome, cell separation after cytokinesis, protein and vesicle mediated transport, gene silencing,	condensed nuclear, extracellular exosome, chromosome, ESCRT III complex, nucleus, cytoplasm, endosome, endosome membrane, early endosome, endomembrane system microtubule organizing center, nuclear matri, membrane	• Encodes a protein involved in multivesicular formation and sorting of proteins into multivesicular bodies. • CHMP1A encodes a protein associated with endosomal sorting required for transport complex III (ESCRT-III). • CHMP1A is expressed in expressed in 44 out of 48 GTeX tissues, with the greatest expression in testis. • It is associated with sorting endosomal cargo proteins into multivesicular…	-	-	Pontocerebellar hypoplasia, type 8	-	Pain in fibromyalgia	1. Howard TL, et al. Journal of Cell Science. 2001; 114: 2395-2404 2. Bajorek M, et al. Molecular Biology of the Cell. 2009; 16: 754-762 3. Stauffer DR, et al. Journal of Cell Science. 2001; 114: 2383-2393 4. Mochida GH, et al. Nature Genetics. 2012; 44: 1260-1264 5. You Z, et al. Cancer Letters. 2012; 319: 190-196 6. Li J, et al. Cell Cycle. 2008; 7: 2886-2893
CHP1	15	Protein coding	Aliases: Calcineurin Like EF-Hand Protein 1	transporter activity, protein kinase inhibitor activity, protein binding, potassium channel regulator activity, microtubule binding, metal ion binding, kinase binding, calcium-dependent protein binding, calcium ion binding.	small GTPase mediated signal transduction, regulation of neuron death, regulation of intracellular pH, protein transport, potassium ion transport, regulation of sodium:proton antiporter activity, protein targeting to membrane, protein glycosylation, regulation of protein ubiquitination, protein phosphorylation, protein kinase activity, regulation of NF-kappaB transcription factor activity and cal…	transport vesicle, plasma membrane, nucleus, microtubule cytoskeleton, membrane, Golgi membrane, focal adhesion, extracellular exosome, endoplasmic reticulum-Golgi intermediate compartment, endoplasmic reticulum, endomembrane system, cytosol, cytoskeleton, cytoplasm.	• Highest GTEx tissue expression in oesophagus – mucosa. • Calcium-binding phosphoprotein involved in regulation of vesicular and constitutive exocytic membrane trafficking, plasma membrane Na+/H+ exchanger, gene transcription and cell pH. (1) • Regulates the association between microtubules and membrane-bound organelles of endoplasmic reticulum and Golgi apparatus. (2) • Inhibitor of ribosomal R…	-	-	Ataxia and progressive Purkinje cell axonal dystrophy	-	Variant associated with ulcerative colitis. (6)	1. Donowitz M, et al. Mol Aspects Med. 2013; 34: 236–251. 2. Sole FD, et al. Am J Physiol Renal Physiol. 2012; 303: F165–F179 3. Kuwahara H, et al. J Biochem. 2003; 134: 245-50 4. Fiedler B, et al. Cardiovasc Res. 2004; 63: 450-7 5. Crabtree GR, et al. Cell. 2002; 109: S67-79. 6. Narzo AFD, et al. Clin Transl Gastroenterol. 2016; 7: e177
CST9	20	Protein coding	Aliases: Cystatin 9	protease binding, cysteine-type endopeptidase inhibitor activity, peptidase inhibitor activity	regulation of peptidase activity, antimicrobial humoral response, negative regulation of cysteine-type endopeptidase activity	extracellular space	• A member of type 2 cystatin family (1) • Belongs to a family of cysteine proteinase inhibitor (1) • Contributes to regulation of extracellular matrix (1) • Acts as an immunomodulator of inflammation in response to certain pathogens (1)	-	-	decreased heart weight, enlarged epididymis	-	-	1. Holloway A, et al. Antimicrobial agents and chemotherapy. 2018; 62: e01900-17
CTD-2651B20.3	15	Long non-coding	Aliases: AC051619.5, LOC101928414	-	-	-	-	-	-	-	-	-	-
DACH1	13	Protein coding	Aliases: Daschund Family Transcription Factor 1	protein binding, transcription factor activity and regulation for sequence-specific DNA binding and for initiation of RNA polymerase	regulation of transcription, regulation of nuclear DNA replication for mitosis, regulation of cell migration and cell proliferation by contact inhibition, regulation of fibroblast proliferation, development of primary female sexual characteristics, respiratory gaseous exchange, suckling behavior	nucleus, nucleoplasm, transcription factor complex, cytoplasm, intracellular membrane-bounded organelle	• DACH1 is a transcription factor that is involved in the regulation of organ development. (1) • It is ubiquitously expressed throughout the human body. (1) • DACH1 has been in implicated in proliferation of retinal and pituitary precursor cells. (1) • DACH1 has been found to inhibit transforming growth factor beta (TGF- beta) mediated apoptosis. (1) • DACH1 plays a role in cell fate determinatio…	Mutations in the gene are associated with renal hypodysplasia. (4)	mortality/aging	Periosteal osteogenic sarcoma, miles-carptenter syndrome, peripheral osteosarcoma, postaxial polydactyly, type a2, deafness, autosomal dominant 10	-	T2DM and obesity	1. Wu K, et al. The Journal of Biological Chemistry. 2003; 278: 51673-51684 2. Wu K, et al. Molecular and Cellular Biology. 2006; 26: 7116-29 3. Liu Q, et al. oncotarget. 2016; 7: 86547-86560 4. Schild R, et al. Nephrology Dialysis Transplant. 2013; 28: 227–232
DNLZ	9	Protein coding	Aliases: DNL-Type Zinc Finger	zinc ion binding, metal ion binding, chaperone binding	protein stabilization and folding, protein import into mitochondrial matrix,	nucleoplasm, mitochondrion	• Highest GTEx tissue expression in tibial nerve. • May function as a chaperone to HSPA9/mortalin	-	-	-	-	inflammatory bowel disease
DPEP1	16	Protein coding	Aliases: Dipeptidase 1	zinc ion binding, protein binding, peptidase activity, modified amino acid binding, metallopeptidase, metalloexopeptidase and metallodipeptidase activity, activity, metal ion binding, hydrolase activity, GPI anchor binding, dipeptidase activity, regulation of apoptotic process.	proteolysis, regulation of cell migration and apoptotic process, leukotriene metabolic process, homocysteine metabolic process, xenobiotic metabolic process, glutathione metabolic process, cellular response to nitric oxide, drug and calcium ion, cellular lactam catabolic process, antibiotic metabolic process	plasma membrane, nucleus, microvillus membrane, membrane, extracellular space, extracellular exosome, cell projection, cell junction, apical plasma membrane, apical part of cell, anchored component of membrane	• encodes for protein dipeptidase 1, a kidney membrane enzyme. • expressed in 30 GTEx tissues, the highest expression in the small intestine. • The protein hydrolyses a variety of dipeptides. • involved in renal metabolism of glutathione and its conjugates. • Converts leukotriene D4 to leukotriene E4 decreasing TRPC6 activity; may play key role in regulating leukotriene activity. • May contribute…	Complete urinary absence of the protein may lead to focal segmental glomerulosclerosis by overactivity of TRPC6.	-	-	Cilastatin (sodium), Dexamethasone	Variants associated with homocysteine level	1. Nafar M, et al. Int J Nephrol. 2014; 2014: 574261
GBAP1	1	Pseudogene	Aliases:Glucosylceramidase Beta Pseudogene 1	-	-	-	• Expressed in 30 GTEx tissues, with highest expression in brain cerebellum.	-	-	-	-	Variants associated with cancer	-
HCG4B	6	Pseudogene	Aliases: HLA Complex Group 4B (Non-Protein Coding)	-	-	-	• Non-protein coding RNA gene with highest GTEx tissue expression in fallopian tube. • associated with the risk of chronic obstructive pulmonary disease. (1)	-	-	-	-	Variants associated with autism spectrum disorder, schizophrenia, lung cancer	1. Chen X, et al. Sci Rep. 2017; 7: 40060
HLA-DQA1	6	Protein coding	Aliases: MHC Class II Antigen HLA-DQ-Alpha-1, Major Histocompatibility Complex Class II DQ Alpha 1	MHC class II receptor activity, peptide antigen binding, metal ion binding	immune system process, antigen processing and presentation, interferon-gamma-mediated signalling pathway	golgi membrane and apparatus, lysosome, lysosomal and plasma membranes, integral comoponent of plasma membrane, endosome and endosomal membrane, endoplasmic reticulum, ER membrane, ER to Golgi transport vesicle membrane, membrane, integral component of membrane, transport vesicle membrane, endocytic vesicle membrane, clathrin-coated endocytic vesicle membrane, trans-Golgi network membrane, MHC cl…	• Class II molecule expressed in antigen presenting cells. • found in Golgi apparatus, endoplasmic reticulum, plasma membrane, endosome, lysosome. • Expressed in 32 GTEx tissues, highest expression in lung tissue. • encodes for protein HLA class II histocompatibility antigen, DQ alpha 1 chain, binds peptides derived from antigens that access the endocytic route of antigen presenting cells (APC) a…	associated with membranous nephropathy. (4)	celiac disease and adult-onset myasthenia gravis	decreased CD4-positive T cell number, increased CD8-positive T cell number, thymus hyperplasia, enlarged lymph nodes, and altered splenocyte response to staphylococcal enterotoxin B	Interferon beta-1b/a, Lapatinib	Diabetes mellitus, Tubulointerstitial nephritis with uveitis, membranous nephritis,podoconiosis, kala azar Variants associated with asthma, antineutrophil cystoplasmic antibody-associated vasculitis, atopic dermatitis, autism spectrum disorder, schizophrenia, autoimmune hepatitis type-1 and celiac disease.	1. Megiorni F, et al. J Biomed Sci. 2012; 19: 88 2. Hamzeh AR, et al. Tissue Antigens. 2015; 86: 21-27 3. Verne GN, et al. Gastroenterology. 1999; 117: 26-31 4. Wunnenburger S, et al. Sci Rep. 2017; 7: 13944
HLA-DQA2	6	Protein coding	Aliases: Major Histocompatibility Complex Class II HLA-DQ-Alpha-2	MHC class II receptor activity	immune system processes, cell mediated immune response, antigen processing and presentation via MHC class II, interferon-gamma-mediated signaling pathway	golgi apparatus, lysosome, endosome, endoplasmic reticulum, plasma membrane, ER to Golgi transport vesicle membrane, transport vesicle membrane, endocytic vesicle membrane, clathrin-coated endocytic vesicle membrane	• HLA-DQA2 is part of the HLA class II family. (1) • HLA-II molecules are expressed by antigen presenting cells in order to present antigens to CD4+ T cells, as part of the adaptive immune response. (1) • Forms heterodimer with its beta chain (HLA-DQB2). (1)	a polymorphism of DQA2 may be associated with poorer outcomes in IgA nephropathy. (2)	-	-	-	-	1. Lenormand C, et al. The Journal of Immunology. 2012; 188: 3903-11 2. Li PKT, et al. Kidney International. 1994; 46: 185-190
HLA-DQB1	6	Protein coding	Aliases: MHC Class II Antigen HLA-DQ-Beta-1, Major Histocompatibility Complex Class II DQ Beta 1	-	antigen presentation, immune response	membrane, MHC II protein complex, integral component of membrane	• HLA-DQB1 encodes a structural protein that is expressed in 44 out of 48 GTeX tissues, with the greatest expression in white blood cells. The gene is part of a family of major histocompatability complex (MHC) genes, specifically MHC class II. (1) • Mutations in HLA-DQB1 have been implicated in a range of autoimmune diseases including type 1 diabetes, coeliac disease, bullous pemphigoid and multi…	HLA-DQB1*0501 is associated with diabetic nephropathy. (7)	Mortality/Aging	coeliac disease, multiple sclerosis, Creutzfeld-Jakob disease	Clavulanic acid, Amoxicillin	-	1. Nejentsev S, et al. Nature. 2007; 450: 887-892 2. Noble JA, et al. Cold Spring Harbor Perspectives in Medicine. 2012; 2: a007732-a007732 3. Murray JA, et al. Clinical Gastroenterology and Hepatology. 2007; 6: 186:193 4. Delgado JC, et al. Proceedings of the National Academy of Sciences of the United States of America. 1996; 93: 8569-8571 5. Allen M, et al. Human Immunology. 1994; 39: 41-48 6. …
HLA-DQB1-AS1	6	Long non-coding	Aliases: HLA-DQB1 Antisense RNA 1	-	-	-	• Expressed in 30 GTEx Tissues, highest expression in lung. • Mediates immune function. (1) • associated with type 1 diabetes mellitus, Vogt-Koyanagi-Harada disease, rheumatoid arthritis, leprosy, ulcerative colitis.	-	-	-	-	Behcet syndrome, diabetes mellitus, insulin-dependent, multiple sclerosis, narcolepsy, celiac disease	1. Sallah N, et al. Africa Bioinforma Netw Epidemiol Genomics. 2017; 2: e18
HLA-DQB2	6	Protein coding	Aliases: Major Histocompatibility Complex, Class II, DQ Beta 2	MHC class II receptor activity	immune system processes, cell mediated immune response, antigen processing and presentation via MHC class II, interferon-gamma-mediated signaling pathway	Golgi apparatus, lysosome, endosome, endoplasmic reticulum, plasma membrane, ER to Golgi transport vesicle membrane, transport vesicle membrane, endocytic vesicle membrane, clathrin-coated endocytic vesicle membrane	• HLA-DQB2 is part of the HLA class II family. HLA-II molecules are expressed by antigen presenting cells in order to present antigens to CD4+ T cells, as part of the adaptive immune response. (1) • Forms heterodimer with its alpha chain (HLA-DQA2). (1)	-	-	-	-	-	1. Lenormand C, et al. The Journal of Immunology. 2012; 188: 3903-11
HLA-DRB1	6	Protein coding	Aliases: Major Histocompatibility Complex Class II DR Beta 1, HLA Class II Histocompatibility Antigen DR-1 Beta Chain	MHC class II receptor binding and activity, peptide antigen binding	immune system processes, humoral and cell mediated immune response, antigen processing and presentation via MHC class II, interferon-gamma-mediated signaling pathway, regulation of interleukin-4 and -10 production, insulin secretion in response to glucose stimulus	endosome, endosome membrane , late endosome, membrane endoplasmic reticulum, endoplasmic reticulum membrane , integral component of lumenal side of endoplasmic reticulum membrane,Golgi membrane, Golgi apparatus,lysosome , lysosomal membrane, plasma membrane, ER to Golgi transport vesicle membrane, membrane, transport vesicle membrane, integral component of membrane, endocytic vesicle membrane, cl…	•HLA-DRB1 encodes a structural protein that is expressed in expressed in 43 out of 48 GTeX tissues, with the greatest expression in white blood cells and the lung. •The gene is part of the same family of genes as HLA-DQB1, the MHC class II. •The encoded protein forms a heterodimer with a HLA alpha chain (HLA-DRA). •The complex is part of a structure found on antigen presenting cells(APCs).	Mutations in this gene are associated with kidney allograft rejection.(1)	-	multiple Sclerosis, sarcoidosis	Glatiramer acetate, LYM-1 (Monoclonal antibodies), Lapatanib (Tyrosine kinase inhibitor)	lupus, rheumatoid arthritis, autoimmune hepatitis. Variants in the gene are associated with sarcoidosis, rheumatoid arthritis and multiple sclerosis.(2-4)	1. Vu LT, et al. Archives of Surgery. 2011;146: 824-829 2. Rossman MD, et al. American Journal of Human Genetics. 2003;73: 720-735 3. Scally SW, et al. Journal of Experimental Medicine. 2013; 210:2569-82 4. Stephen S, et al. Nature. 2011; 476:214-219
HLA-DRB5	6	Protein coding	Aliases: Major Histocompatibility Complex Class II DR Beta 5, MHC Class II Antigen DRB5	peptide antigen binding	immune process/response , antigen processing and presentation via MHC class II, interferon-gamma-mediated signaling pathway	endosome, endosome membrane, extracellular exosome, clathrin-coated endocytic vesicle membrane, late endosome membrane , Golgi membrane, Golgi apparatus, Lysosome, lysosomal membrane, endoplasmic reticulum, endoplasmic reticulum membrane, plasma membrane, ER to Golgi transport vesicle, membrane, integral component of membrane, transport vesicle membrane, endocytic vesicle membrane, trans-Golgi ne…	•HLA-DRB5 encodes a structural protein that is expressed in expressed in 43 out of 48 GTeX tissues, with the greatest expression in the lung. •The gene is part of the MHC class II group of genes. (1) •Similar to HLA-DRB1, the encoded protein forms a heterodimer with a HLA alpha chain (HLA-DRA). (1)	-	-	multiple sclerosis	1D09C3	Variants in the gene are linked to Alzheimer’s disease and acute disseminated encephalomyelitis (2,3), and multiple sclerosis. (4)	1. Noble J, et al. Cold Spring Harbor perspectives in medicine. 2012; 2: a007732 2. Hooli B, et al. Genomics, Circuits, and Pathways in Clinical Neuropsychiatry. 2016; 547-571 3. Garg RK, Infection and Autoimmunity (Second Edition), 2015 4. Caillier SJ, et al. Journal of Immunology. 2008; 181: 5473-80
HLA-DRB6	6	Pseudogene	Aliases: Major Histocompatibility Complex Class II DR Beta 6	-	-	-	•Expressed in 30 major GTEx tissues, with highest expression in spleen. •Associated with Alzheimer’s disease.(1)	-	-	-	-	multiple sclerosis, diabetes mellitus, insulin-dependent, hemohromatosis	1. Do C, et al. Am J Hum Genet, 2016; 98: 934-955
HLA-K	6	Pseudogene	Aliases: Major Histocompatibility Complex, Class I, K	-	-	-	-	-	-	-	-	-	-
MUC1	1	Protein coding	Aliases: Mucin 1, Cell Surface Associated, Tumor-Associated Epithelial Membrane Antigen	RNA polymerase II core promoter proximal region sequence-specific DNA binding, p53 binding, transcription cofactor activity, protein binding	response to hypoxia, in utero embryonic development, stimulatory C-type lectin receptor signaling pathway, DNA damage response and signal transduction by p53 class mediator resulting in cell cycle arrest, negative regulation of transcription by competitive promoter binding, O-glycan processing, epithelial cell differentiation, negative regulation of cell adhesion mediated by integrin, positive re…	nuclear chromatin, extracellular space, nucleus, cytoplasm, Golgi lumen, plasma membrane, vesicle, extracellular exosome	•MUC1 encodes mucin 1 protein which is a transmembrane glycoprotein, apically expressed in most epithelial cells. •Mucin 1 is one of the constituents of mucus which lubricates and protects the lining of the airways, digestive system, reproductive system, and other organs and tissues. (1) •MUC1 plays a vital role in development of the human foetal kidney. (1) •May provide a protective layer on epi…	Medullary cystic kidney disease (MCKD) type 1 is a rare disorder characterized by autosomal dominant inheritance of tubulo-interstitial kidney disease. The MUC1 VNTR consists of many (20-125) copies of a large repeat unit (60 bases) with very high GC-content (> 80%). One variant consistent with disease is the insertion of a single C (relative to the coding strand of MUC1) within a stretch of seve…	gastric cancer	decreased tumor growth/size, decreased digestive secretion, abnormal gallbladder physiology, abnormal intestinal lipid absorption, decreased intestinal cholesterol absorption, gallstones	Rizatriptan, Hexamethylenebisacetamide, Sodium Butyrate, Yttrium y 90 clivatuzumab tetraxetan, huHMFG1	medullary cystic kidney disease 1	1. Chambers JA, et al. Journal of Cell Science. 1994;107:413:424 2. Kirby A, et al. Nature Genetics. 2013; 45:299-303
NAT8B	2	Pseudogene	Aliases: N-Acetyltransferase 8B (Putative, Gene/Pseudogene)	-	-	-	•Expressed in 30 GTEx tissues, the highest expression found in the kidney. •Located in endoplasmic reticulum,(1), endoplasmic reticulum-Golgi intermediate compartment,(1) and single-pass type II membrane protein. •May have lysine N-acetyltransferase activity catalysing peptidyl-lysine N6-acetylation of certain proteins. •May regulate apoptosis through acetylation and regulation of PROM1 expressio…	Variants associated with chronic kidney disease. (4)	-	-	-	-	1. Ko MH, et al. J Biol Chem. 2009; 284: 2482-2492 2. Mak AB, et al. J Mol Biol. 2014; 426: 2175-2182 3. Ding Y, et al. J Biol Chem. 2012; 287: 8424-8433 4. Kottgen, et al. Nature Genetics. 2010; 42: 376–384.
PGAP3	17	Protein coding	Aliases: Post-GPI Attachment To Proteins 3	hydrolase activity, acting on ester bonds	GPI metabolic and anchor process	golgi membrane, endoplasmic reticulum, membrane	•PGPA3 encodes a protein expressed in 44 out of 48 GTeX tissues, with the greatest expression in the thyroid. •The encoded protein mediates the fatty acid remodelling of glycosylphosphatidylinositol-anchored proteins (GPI-APs). (1) •The protein localises to the golgi apparatus. (1) •During GPI remodelling, PGAP3 removes an unsaturated fatty acid from the sn-2 position. (2) •This remodelling is in…	In a murine model, loss of PGAP3 led to larger renal glomeruli with immune complex depostion and matrix expansion. (3)	-	Hyperphosphatasia with mental retardation syndrome 4	-	associated with Her2 expression in breast cancer	1. Maeda Y, et al. Molecular Biology of the cell. 2007; 18: 1497-1506 2. Howard MF, et al. American Journal of Human Genetics. 2014; 94: 278-287 3. Wang Y, et al. Journal of Biological Chemistry. 2013; 288: 25490-25499
PLG	6	Protein coding	Aliases: Plasminogen	endopeptidase activity, serine-type endopeptidase activity, receptor binding, protein binding, peptidase activity, serine-type peptidase activity, hydrolase activity, enzyme binding, kinase binding, protein domain specific binding, apolipoprotein binding, chaperone binding, proteasome core complex binding, protein antigen binding	platelet degranulation, proteolysis, blood coagulation, hemostasis, negative regulation of cell proliferation, negative regulation of cell-substrate adhesion, extracellular matrix disassembly, tissue regeneration, fibrinolysis, cellular protein metabolic process, myoblast differentiation, muscle cell cellular homeostasis, tissue remodeling, interaction with symbiont, modification by host of symbi…	extracellular space, plasma membrane, platelet alpha granule lumen, extracellular exosome, blood microparticle	• PLG encodes for the zymogen plasminogen. Plasminogen is converted to the active enzyme plasmin. This conversion is mediated by urokinase and tissue plasminogen activator. Plasmin dissolves the fibrin of blood clots and is an important protease in many other cellular processes. • Kringle 5 (K5) is an internal proteolytic fragment of plasminogen and is an inhibitor of angiogenesis. K5 also induce…	-	dysplasminogenemia plasminogen deficiency, dysplasminogenemia, plasminogen deficiency	enlarged lymph nodes, increased circulating fibrinogen level, liver fibrosis, postnatal growth retardation, rectal prolapse, abnormal blood coagulation, abnormal inflammatory response, decreased body weight, abnormal acute phase protein level, decreased susceptibility to induced choroidal neovascularization, enlarged kidney, premature death, pulmonary fibrosis, reduced female fertility, decreased…	Streptokinase, Urokinase, Tranexamic Acid, Aminocaproic Acid, Tenecteplase, Reteplase, Alteplase, Anistreplase, Desmoteplase, Aprotinin	dysplasminogenemia, plasminogen deficiency (type I)	1. Nguyen TMB, et al. Blood. 2007; 109: 4793-4802
RGS14	5	Protein coding	Aliases: Regulator Of G Protein Signaling 14	regulation of signal transducer activity, downstream of receptor, receptor signaling complex scaffold activity, protein kinase binding, protein binding, microtubule binding, regulation of GTPase, GDP-dissociation inhibitor activity, G-protein alpha-subunit binding	visual learning, response to oxidative stress, regulation of G-protein coupled receptor protein signaling pathway, regulation of transcription in response to stress, regulation of catalytic activity, regulation of neurogenesis and GTPase activity, platelet-derived growth factor receptor signaling pathway, nucleocytoplasmic transport, regulation of synaptic plasticity, regulation of MAP kinase act…	synapse, spindle pole, spindle, postsynaptic membrane, postsynaptic density, PML body, plasma membrane, nucleus, nuclear body, microtubule organizing center, microtubule, membrane, intracellular, dendritic spine, dendrite, cytoskeleton, cytoplasm, centrosome, cell projection, cell junction	• Expressed in 30 major GTEx tissues, highest in whole blood. • Encodes for protein which regulates G protein-coupled receptor signalling cascades and functions as a GDP-dissociation inhibitor (GDI). • Inhibits platelet-derived growth factor (PDGF)-stimulated ERK1/ERK2 phosphorylation. • Involved in cell division, stress resistance and may be involved in visual memory processing capacity and hipp…	RGS14-SLC34A1 locus is associated with kidney stones. (3)	-	Homozygous mutation of this gene with one allele results in failure to complete the first zygotic cell division. Homozygous mutation of this gene with a second allele results in no obvious phenotype.	-	inflammatory bowel disease Variants in the gene are associated with multiple sclerosis and nephrolithiasis. (4)	1. Martin-McCaffrey L, et al. Cell Cycle. 2005; 4:953-960 2. Cho H, et al. J Cell Biol. 2007; 178:245-255 3. Oddsson, A et al. Nat Commun. 2015; 6: 7975 4. Urabe Y, et al. PLoS Genet. 2012 Mar; 8: e1002541
RNF152	18	Protein coding	Aliases: RING-Type E3 Ubiquitin Transferase , E3 ubiquitin-protein ligase, Ring Finger Protein	ubiquitin-protein transferase activity, small GTPase binding, metal ion binding, ubiquitin protein ligase activity	K63/K48- linked ubiquitination in response to amino acid starvation, regulation of TORC1 signaling, apoptotic process	lysosome, lysosomal membrane, membrane, integral component of membrane, integral component of organelle membrane	•RNF152 encodes a protein expressed in 44 out of 48 GTeX tissues, with the greatest expression in the kidney. •This gene encodes a RING finger protein that functions as an E3 ligase. (1) •It localises to the lysosome. (1) •RNF152 is polyubiqutined via Lys-48 which targets it for degradation. •Overexpression of the gene leads to pro-apoptotic activity. (1) •RNF152 is also involved in mechanistic t…	-	-	-	-	-	1. Zhang S, et al. Protein Cell. 2010; 1: 656-663 2. Deng L, et al. Molecular Cell. 2015; 58: 804-818
RP11-10L12.4	4	Long non-coding	-	-	-	-	• Expressed in all GTEx tissues, highest in the testis.	-	-	-	-	-	-
SAT2	17	Protein coding	Aliases: Spermidine/Spermine N1-Acetyltransferase Family Member 2	diamine N-acetyltransferase activity, protein binding, N-acetyltransferase activity, transferase activity, transferring acyl groups, identical protein binding	putrescine catabolic process, spermidine/ spermine acetylation, putrescine acetylation, nor-spermidine metabolic process	cytoplasm, extracellular exosome	• Polyamines are important regulators of cel growth and differentiation. SAT1 is a catabolic enzyme that plays a critical role in polyamine homoeostasis. It contributes to the downregulation of intracellular polyamine pools by catalysing the specific transfer of an acetyl group from acetyl-CoA to an aminopropyl group of spermine or spermidine. (1) • In contrast, SAT2 is not thought to influence i…	-	-	-	-	-	1. Coleman CS, et al. Biochemical Journal, 2004; 384: 139-48 2. Baek JH, et al. Journal of Biological Chemistry, 2007; 282: 23572-80
SDCCAG8	1	Protein coding	Aliases: Serologically Defined Colon Cancer Antigen 8, centrosomal colon cancer autoantigen protein CCCAP	protein binding	centrosome manufacture , transition and regulation of mitosis through G2/M, establishment of cell polarity, neuron migration	cytoplasm, cytosol, centrosome, centriole, cytoskeleton, cell-cell/cell junction, centriolar satellite	•SDCCAG8 encodes a centrosome associated protein that is expressed in 44 out of 48 GTeX tissues, with the greatest expression in brain tissue. •SDCCAG8 may play a role in orientating cell polarity and the formation of epithelial lumen. •It has been localised to the centrioles and it has been found to interact with oral-facial-digital-syndrome 1 (OFD1). (1)	Mutations in SDCCAG8 are associated with Senior-Loken syndrome 7 (2) , Bardet-Biedl syndrome 16 (3) and nephronopthisis with or without medullary cystic renal disease .	mortality/aging	Bardet-Biedl syndrome 16, Senior-Loken syndrome 7	-	schizophrenia, educational attainment, Senior-Loken syndrome 7	1. Otto EA, et al. Nature Genetics. 2010; 42:840-850 2. Bilingsley G, et al. Ophthalmics Genetics. 2012; 33:150-154 3. Schaefer E, et al.Mol Syndromol. 2011; 1: 273-281
SPATA5L1	15	Protein coding	Aliases: Spermatogenesis Associated 5 Like 1	nucleotide binding, ATP binding	-	Cytoplasm	-	-	mortality/aging	chediak-higashi syndrome	-	CKD, serum creatinine level	-
SPIRE2	16	Protein coding	Aliases: Spire Type Actin Nucleation Factor 2	actin binding	protein transport, vesicle-mediated transport, regulation of procceses meiosis, actin cytoskeleton organization, actin nucleation, intracellular transport, formin-nucleated actin cable assembly, cleavage furrow formation	cytoplasm, cytosol, cytoskeleton, plasma membrane, cell cortex, cytoplasmic vesicle, cleavage furrow, perinuclear region of cytoplasm	•The SPIRE family of proteins regular the actin cytoskeleton. SPIRE1 and SPIRE2 cooperate with formin proteins in nucleating actin filaments at vesicle, endosomal and mitochondrial membranes. •The SPIRE proteins are targeted towards vesicles and endosomes by a type of zinc finger domain protein. •SPIRE function is important for a number of cellular processes, e.g. Rab11 exocytic vesicle transport…	-	Fanconi anaemia	-	Latrunculin B	-	1. Andritschke D, et al. PLOS One. 2016; 11: e0161965
TFDP2	3	Protein coding	Aliases: Transcription Factor Dp-2, E2F Dimerization Partner 2	RNA polymerase II regulatory region, and transcription factor, sequence-specific DNA binding,	regulation of transcription of DNA involved in G1/S transition of mitosis, DNA damage response, regulation of apoptotic signaling pathway, signal transduction by p53 class mediator resulting in cell cycle arrest, heart development	nucleus, nucleoplasm, transcription factor complex, RNA polymerase II transcription factor complex, mitochondrion	•TFDP2 encodes a transcription factor expressed in 43 out of 48 GTEx tissues, with the greatest expression in the testis, heart and skeletal muscle. •TFDP2 can form a functioning heterodimer with the E2F1 transcription factor. (1) •The TFDP2-E2F1 complex plays a role in regulating cell proliferation and apoptosis. (1) •The complex inhibits CCAAT/enhancer-binding protein α (C/EBPα) transcriptional…	-	-	-	-	-	1. Zaragoza K, et al. Molecular and Cellular biology. 2010; 30: 2293-2304
ZNF391	6	Protein coding	Aliases: Zinc Finger Protein 391	nucleic acid binding, DNA binding, transcription factor activity, sequence-specific DNA binding, metal ion binding	regulation of transcription (DNA-templated)	nucleus	• Zinc finger domains are protein structures stabilized by the coordinated binding of a zinc ion. There are 20 different groups of zinc finger domains, the most prevalent of which is the C2H2 (or "classical") zinc finger group. (1)	-	-	-	-	-	1. Brayer KJ, et al. Cell Biochemistry and Biophysics. 2008; 50: 111-131.
