# Supplementary material for: Molecular insights into genome-wide association studies of chronic kidney disease-defining traits
Source: Nat Commun. 2018 Nov 22;9:4800. doi: 10.1038/s41467-018-07260-4 (PMC6250666; doi:10.1038/s41467-018-07260-4)
Supplement: Supplementary file 8 — Supplementary Data 6 [file 41467_2018_7260_MOESM8_ESM.xlsx]

## Sheet: Sheet1
Supplementary data 6. Transcriptionally active single nucleotide variants associated with chronic kidney disease and its defining traits in genome-wide association studies whose kidney expression partners (renal eGenes) are different from the nearest genes (by proximity).
ID - internal identifier for each of 117 SNPs, dbSNP rsID - Single Nucleotide Polymorphism database idnetifier, bp - base-pairs, scaRNA - , snRNA - , miRNA - microRNA, lincRNA - long non-coding RNA. Distance to the nearest gene (bp) - distance was calculated between the position of a variant and the transcription start site (in base pairs) as per Ensembl. Distance to expression partner gene (bp) …
ID	dbSNP rsID	CHR:POS (Build 37)	Nearest gene - Ensembl ID	External gene symbol	Distance to the nearest gene (bp)	Nearest gene biotype	Expression partner - Ensembl symbol	Expression partner external gene symbol	Distance to expression partner gene (bp)	Expression partner biotype
1	rs12124078	1:15869899	ENSG00000251866	SCARNA21	1239	scaRNA	ENSG00000132906	CASP9	16870	protein_coding
6	rs2049805	1:155194980	ENSG00000160766	GBAP1	2233	transcribed_unprocessed_pseudogene	ENSG00000185499	MUC1	33519	protein_coding
7	rs6677604	1:196686918	ENSG00000116785	CFHR3	57007	protein_coding	ENSG00000244414	CFHR1	101969	protein_coding
9	rs2802729	1:243501763	ENSG00000265201	MIR4677	7715	miRNA	ENSG00000054282	SDCCAG8	82427	protein_coding
24	rs347685	3:141807137	ENSG00000233597	RP11-343B5.1	44097	processed_pseudogene	ENSG00000114126	TFDP2	61249	protein_coding
31	rs228611	4:103561709	ENSG00000241981	AF224669.3	22059	processed_pseudogene	ENSG00000246560	RP11-10L12.4	187503	antisense
36	rs2523946	6:29941943	ENSG00000204625	HCG9	946	lincRNA	ENSG00000227262	HCG4B	47193	unprocessed_pseudogene
36	rs2523946	6:29941943	ENSG00000204625	HCG9	946	lincRNA	ENSG00000230795	HLA-K	47707	unprocessed_pseudogene
38	rs3115573	6:32218843	ENSG00000225914	XXbac-BPG154L12.4	4645	antisense	ENSG00000223534	HLA-DQB1-AS1	408814	antisense
39	rs7763262	6:32424882	ENSG00000196301	HLA-DRB9	16395	unprocessed_pseudogene	ENSG00000179344	HLA-DQB1	211278	protein_coding
39	rs7763262	6:32424882	ENSG00000196301	HLA-DRB9	16395	unprocessed_pseudogene	ENSG00000196126	HLA-DRB1	132743	protein_coding
39	rs7763262	6:32424882	ENSG00000196301	HLA-DRB9	16395	unprocessed_pseudogene	ENSG00000196735	HLA-DQA1	171074	protein_coding
39	rs7763262	6:32424882	ENSG00000196301	HLA-DRB9	16395	unprocessed_pseudogene	ENSG00000198502	HLA-DRB5	73182	protein_coding
39	rs7763262	6:32424882	ENSG00000196301	HLA-DRB9	16395	unprocessed_pseudogene	ENSG00000223534	HLA-DQB1-AS1	202775	antisense
39	rs7763262	6:32424882	ENSG00000196301	HLA-DRB9	16395	unprocessed_pseudogene	ENSG00000229391	HLA-DRB6	102917	transcribed_unprocessed_pseudogene
39	rs7763262	6:32424882	ENSG00000196301	HLA-DRB9	16395	unprocessed_pseudogene	ENSG00000237541	HLA-DQA2	284237	protein_coding
40	rs660895	6:32577380	ENSG00000196735	HLA-DQA1	18576	protein_coding	ENSG00000196126	HLA-DRB1	19755	protein_coding
40	rs660895	6:32577380	ENSG00000196735	HLA-DQA1	18576	protein_coding	ENSG00000229391	HLA-DRB6	49581	transcribed_unprocessed_pseudogene
40	rs660895	6:32577380	ENSG00000196735	HLA-DQA1	18576	protein_coding	ENSG00000237541	HLA-DQA2	131739	protein_coding
41	rs2187668	6:32605884	ENSG00000196735	HLA-DQA1	9928	protein_coding	ENSG00000179344	HLA-DQB1	30276	protein_coding
41	rs2187668	6:32605884	ENSG00000196735	HLA-DQA1	9928	protein_coding	ENSG00000198502	HLA-DRB5	107820	protein_coding
42	rs1129740	6:32609105	ENSG00000196735	HLA-DQA1	13149	protein_coding	ENSG00000179344	HLA-DQB1	27055	protein_coding
42	rs1129740	6:32609105	ENSG00000196735	HLA-DQA1	13149	protein_coding	ENSG00000196126	HLA-DRB1	51480	protein_coding
42	rs1129740	6:32609105	ENSG00000196735	HLA-DQA1	13149	protein_coding	ENSG00000223534	HLA-DQB1-AS1	18552	antisense
42	rs1129740	6:32609105	ENSG00000196735	HLA-DQA1	13149	protein_coding	ENSG00000229391	HLA-DRB6	81306	transcribed_unprocessed_pseudogene
42	rs1129740	6:32609105	ENSG00000196735	HLA-DQA1	13149	protein_coding	ENSG00000232629	HLA-DQB2	122206	protein_coding
42	rs1129740	6:32609105	ENSG00000196735	HLA-DQA1	13149	protein_coding	ENSG00000237541	HLA-DQA2	100014	protein_coding
43	rs9275424	6:32670576	ENSG00000235040	MTCO3P1	4156	unprocessed_pseudogene	ENSG00000196126	HLA-DRB1	112951	protein_coding
43	rs9275424	6:32670576	ENSG00000235040	MTCO3P1	4156	unprocessed_pseudogene	ENSG00000223534	HLA-DQB1-AS1	42919	antisense
43	rs9275424	6:32670576	ENSG00000235040	MTCO3P1	4156	unprocessed_pseudogene	ENSG00000237541	HLA-DQA2	38543	protein_coding
44	rs1794275	6:32671248	ENSG00000235040	MTCO3P1	3484	unprocessed_pseudogene	ENSG00000198502	HLA-DRB5	173184	protein_coding
45	rs9275596	6:32681631	ENSG00000232080	XXbac-BPG254F23.7	4151	processed_transcript	ENSG00000179344	HLA-DQB1	45471	protein_coding
45	rs9275596	6:32681631	ENSG00000232080	XXbac-BPG254F23.7	4151	processed_transcript	ENSG00000196126	HLA-DRB1	124006	protein_coding
45	rs9275596	6:32681631	ENSG00000232080	XXbac-BPG254F23.7	4151	processed_transcript	ENSG00000196735	HLA-DQA1	85675	protein_coding
45	rs9275596	6:32681631	ENSG00000232080	XXbac-BPG254F23.7	4151	processed_transcript	ENSG00000223534	HLA-DQB1-AS1	53974	antisense
45	rs9275596	6:32681631	ENSG00000232080	XXbac-BPG254F23.7	4151	processed_transcript	ENSG00000232629	HLA-DQB2	49680	protein_coding
45	rs9275596	6:32681631	ENSG00000232080	XXbac-BPG254F23.7	4151	processed_transcript	ENSG00000237541	HLA-DQA2	27488	protein_coding
52	rs3127573	6:160681393	ENSG00000230234	RP1-276N6.2	12256	lincRNA	ENSG00000122194	PLG	441877	protein_coding
67	rs4077515	9:139266496	ENSG00000187796	CARD9	1637	protein_coding	ENSG00000213221	DNLZ	8255	protein_coding
70	rs10994860	10:52645424	ENSG00000148584	A1CF	11	protein_coding	ENSG00000204147	ASAH2B	146346	protein_coding
81	rs626277	13:72347696	ENSG00000237816	RPL21P109	69383	processed_pseudogene	ENSG00000165659	DACH1	92961	protein_coding
82	rs2928148	15:41401550	ENSG00000259547	CYCSP2	474	processed_pseudogene	ENSG00000187446	CHP1	121487	protein_coding
83	rs2467853	15:45698793	ENSG00000171763	SPATA5L1	4264	protein_coding	ENSG00000259520	CTD-2651B20.3	127344	antisense
91	rs164748	16:89708292	ENSG00000167523	SPATA33	15918	protein_coding	ENSG00000015413	DPEP1	28576	protein_coding
91	rs164748	16:89708292	ENSG00000167523	SPATA33	15918	protein_coding	ENSG00000131165	CHMP1A	15961	protein_coding
91	rs164748	16:89708292	ENSG00000167523	SPATA33	15918	protein_coding	ENSG00000204991	SPIRE2	176295	protein_coding
93	rs4227	17:7491177	ENSG00000129194	SOX15	2311	protein_coding	ENSG00000141504	SAT2	40017	protein_coding
95	rs11078903	17:37631924	ENSG00000223091	RNU6-981P	6919	snRNA	ENSG00000161395	PGAP3	221126	protein_coding
101	rs12458009	18:59350507	ENSG00000267038	RP11-1096D5.2	1621	lincRNA	ENSG00000176641	RNF152	210973	protein_coding
107	rs13038305	20:23610262	ENSG00000270001	RP11-218C14.8	2691	lincRNA	ENSG00000173335	CST9	23749	protein_coding
