# Supplementary material for: Molecular insights into genome-wide association studies of chronic kidney disease-defining traits
Source: Nat Commun. 2018 Nov 22;9:4800. doi: 10.1038/s41467-018-07260-4 (PMC6250666; doi:10.1038/s41467-018-07260-4)
Supplement: Supplementary file 9 — Supplementary Data 7 [file 41467_2018_7260_MOESM9_ESM.xlsx]

## Sheet: Sheet1
Supplementary data 7. Renal expression partner genes (eGenes) of transcriptionally active single nucleotide variants associated with chronic kidney disease defining traits in genome-wide association studies and their target renal cell type in single-cell RNA-sequencing of 3 human kidneys based on Gillies et al.
eGenes - gene associated with at least one SNPs, CKD-dt GWAS SNPs - single nucleotide polymoprhisms associated with chronic kidney disease or its defining traits in genome-wide association studies, Cluster - clusters of specific cell types as defined by cluster specific gene expression, derived from dissociation of three kidney nephrectomy tissue samples
Primary data source: Supplementary table 3 from Gillies, C. E. et al. An eQTL landscape of kidney tissue in human nephrotic syndrome. Am. J. Hum. Genet. 103, 2 (2018)
eGene symbol	eGene	CKD-dt GWAS SNP rsID	Cluster
CHP1	ENSG00000187446	rs2928148	descending loop of Henle
CHP1	ENSG00000187446	rs2928148	ascending loop of Henle
CHP1	ENSG00000187446	rs2928148	Intercalated/connecting tubule
DACH1	ENSG00000276644	rs626277	Podocyte
DACH1	ENSG00000276644	rs626277	Collecting duct/distal convoluted tubule/connecting tubule
DPEP1	ENSG00000015413	rs164748	Proximal
HLA-DQA1	ENSG00000196735	rs7763262	Mast cell/Immune
HLA-DQA1	ENSG00000196735	rs7763262	Endothelial2
HLA-DQA1	ENSG00000196735	rs7763262	Myeloid
HLA-DQA1	ENSG00000196735	rs7763262	Endothelial1
HLA-DQA1	ENSG00000196735	rs9275596	Mast cell/Immune
HLA-DQA1	ENSG00000196735	rs9275596	Endothelial2
HLA-DQA1	ENSG00000196735	rs9275596	Myeloid
HLA-DQA1	ENSG00000196735	rs9275596	Endothelial1
HLA-DQA1	ENSG00000196735	rs1129740	Mast cell/Immune
HLA-DQA1	ENSG00000196735	rs1129740	Endothelial2
HLA-DQA1	ENSG00000196735	rs1129740	Myeloid
HLA-DQA1	ENSG00000196735	rs1129740	Endothelial1
HLA-DQA2	ENSG00000237541	rs1129740	Myeloid
HLA-DQA2	ENSG00000237541	rs1129740	Mast cell/Immune
HLA-DQA2	ENSG00000237541	rs1129740	Endothelial1
HLA-DQA2	ENSG00000237541	rs1129740	Endothelial2
HLA-DQA2	ENSG00000237541	rs7763262	Myeloid
HLA-DQA2	ENSG00000237541	rs7763262	Mast cell/Immune
HLA-DQA2	ENSG00000237541	rs7763262	Endothelial1
HLA-DQA2	ENSG00000237541	rs7763262	Endothelial2
HLA-DQA2	ENSG00000237541	rs9275424	Myeloid
HLA-DQA2	ENSG00000237541	rs9275424	Mast cell/Immune
HLA-DQA2	ENSG00000237541	rs9275424	Endothelial1
HLA-DQA2	ENSG00000237541	rs9275424	Endothelial2
HLA-DQA2	ENSG00000237541	rs660895	Myeloid
HLA-DQA2	ENSG00000237541	rs660895	Mast cell/Immune
HLA-DQA2	ENSG00000237541	rs660895	Endothelial1
HLA-DQA2	ENSG00000237541	rs660895	Endothelial2
HLA-DQA2	ENSG00000237541	rs9275596	Myeloid
HLA-DQA2	ENSG00000237541	rs9275596	Mast cell/Immune
HLA-DQA2	ENSG00000237541	rs9275596	Endothelial1
HLA-DQA2	ENSG00000237541	rs9275596	Endothelial2
HLA-DQB1	ENSG00000179344	rs7763262	Endothelial2
HLA-DQB1	ENSG00000179344	rs7763262	Endothelial1
HLA-DQB1	ENSG00000179344	rs7763262	Myeloid
HLA-DQB1	ENSG00000179344	rs7763262	Mast cell/Immune
HLA-DQB1	ENSG00000179344	rs1129740	Endothelial2
HLA-DQB1	ENSG00000179344	rs1129740	Endothelial1
HLA-DQB1	ENSG00000179344	rs1129740	Myeloid
HLA-DQB1	ENSG00000179344	rs1129740	Mast cell/Immune
HLA-DQB1	ENSG00000179344	rs2187668	Endothelial2
HLA-DQB1	ENSG00000179344	rs2187668	Endothelial1
HLA-DQB1	ENSG00000179344	rs2187668	Myeloid
HLA-DQB1	ENSG00000179344	rs2187668	Mast cell/Immune
HLA-DQB1	ENSG00000179344	rs9275596	Endothelial2
HLA-DQB1	ENSG00000179344	rs9275596	Endothelial1
HLA-DQB1	ENSG00000179344	rs9275596	Myeloid
HLA-DQB1	ENSG00000179344	rs9275596	Mast cell/Immune
HLA-DQB2	ENSG00000232629	rs9275596	Endothelial2
HLA-DQB2	ENSG00000232629	rs9275596	Mast cell/Immune
HLA-DQB2	ENSG00000232629	rs1129740	Endothelial2
HLA-DQB2	ENSG00000232629	rs1129740	Mast cell/Immune
HLA-DRB1	ENSG00000196126	rs7763262	Myeloid
HLA-DRB1	ENSG00000196126	rs7763262	Endothelial3
HLA-DRB1	ENSG00000196126	rs7763262	Mast cell/Immune
HLA-DRB1	ENSG00000196126	rs7763262	Endothelial2
HLA-DRB1	ENSG00000196126	rs7763262	Endothelial1
HLA-DRB1	ENSG00000196126	rs660895	Myeloid
HLA-DRB1	ENSG00000196126	rs660895	Endothelial3
HLA-DRB1	ENSG00000196126	rs660895	Mast cell/Immune
HLA-DRB1	ENSG00000196126	rs660895	Endothelial2
HLA-DRB1	ENSG00000196126	rs660895	Endothelial1
HLA-DRB1	ENSG00000196126	rs1129740	Myeloid
HLA-DRB1	ENSG00000196126	rs1129740	Endothelial3
HLA-DRB1	ENSG00000196126	rs1129740	Mast cell/Immune
HLA-DRB1	ENSG00000196126	rs1129740	Endothelial2
HLA-DRB1	ENSG00000196126	rs1129740	Endothelial1
HLA-DRB1	ENSG00000196126	rs9275596	Myeloid
HLA-DRB1	ENSG00000196126	rs9275596	Endothelial3
HLA-DRB1	ENSG00000196126	rs9275596	Mast cell/Immune
HLA-DRB1	ENSG00000196126	rs9275596	Endothelial2
HLA-DRB1	ENSG00000196126	rs9275596	Endothelial1
HLA-DRB1	ENSG00000196126	rs9275424	Myeloid
HLA-DRB1	ENSG00000196126	rs9275424	Endothelial3
HLA-DRB1	ENSG00000196126	rs9275424	Mast cell/Immune
HLA-DRB1	ENSG00000196126	rs9275424	Endothelial2
HLA-DRB1	ENSG00000196126	rs9275424	Endothelial1
HLA-DRB5	ENSG00000198502	rs1794275	Endothelial3
HLA-DRB5	ENSG00000198502	rs1794275	Mast cell/Immune
HLA-DRB5	ENSG00000198502	rs1794275	Myeloid
HLA-DRB5	ENSG00000198502	rs1794275	Endothelial1
HLA-DRB5	ENSG00000198502	rs1794275	Endothelial2
HLA-DRB5	ENSG00000198502	rs2187668	Endothelial3
HLA-DRB5	ENSG00000198502	rs2187668	Mast cell/Immune
HLA-DRB5	ENSG00000198502	rs2187668	Myeloid
HLA-DRB5	ENSG00000198502	rs2187668	Endothelial1
HLA-DRB5	ENSG00000198502	rs2187668	Endothelial2
HLA-DRB5	ENSG00000198502	rs7763262	Endothelial3
HLA-DRB5	ENSG00000198502	rs7763262	Mast cell/Immune
HLA-DRB5	ENSG00000198502	rs7763262	Myeloid
HLA-DRB5	ENSG00000198502	rs7763262	Endothelial1
HLA-DRB5	ENSG00000198502	rs7763262	Endothelial2
MUC1	ENSG00000185499	rs2049805	ascending loop of Henle
MUC1	ENSG00000185499	rs2049805	Intercalated/connecting tubule
MUC1	ENSG00000185499	rs2049805	Collecting duct/distal convoluted tubule/connecting tubule
MUC1	ENSG00000185499	rs2049805	descending loop of Henle
PLG	ENSG00000122194	rs3127573	Proximal
RNF152	ENSG00000176641	rs12458009	Proximal
SAT2	ENSG00000141504	rs4227	Proximal
TFDP2	ENSG00000114126	rs347685	ascending loop of Henle
