# Supplementary material for: Molecular insights into genome-wide association studies of chronic kidney disease-defining traits
Source: Nat Commun. 2018 Nov 22;9:4800. doi: 10.1038/s41467-018-07260-4 (PMC6250666; doi:10.1038/s41467-018-07260-4)
Supplement: Supplementary file 10 — Supplementary Data 8 [file 41467_2018_7260_MOESM10_ESM.xlsx]

## Sheet: Sheet1
Supplementary data 8. Association between kidney diseases and renal expression partner genes (eGenes) of transcriptionally active single nucleotide polymorphisms associated with chronic kidney disease and its defining traits in genome-wide association studies - case-control studies from Nephroseq.
Correction for multiple testing was based on the Bonferroni correction and the findings with P-value <0.0017 were considered significant. CKD - chronic kidney disease, GWAS - genome-wide association study, eGene - gene associated with at least one SNPs, FC - fold change difference (log base 2) in expression between cases (patients with a kidney disease) and controls
Data sources: Nakagawa CKD kidney - Nakagawa, S. et al. Molecular Markers of Tubulointerstitial Fibrosis and Tubular Cell Damage in Patients with Chronic Kidney Disease. PloS One 10, e0136994 (2015). Ju CKD TubInt - Ju, W. et al. Tissue transcriptome-driven identification of epidermal growth factor as a chronic kidney disease biomarker. Sci. Transl. Med. 7, 316ra193 (2015). Peterson Lupus Glom - …
CKD eGene	External gene name	FC - Nakagawa N=53	P-value - Nakagawa	FC - Ju N=52	P-value - Ju	FC - Peterson N=31	P-value - Peterson	FC - Reich N=31	P-value - Reich	FC - Berthier N=47	P-value - Berthier Lupus TubInt	Meta-FC	Meta-P-value -sample size weighted	Meta-P-value - binomial weighted	Heterogeneity test P-value	Significant after correction for multiple testing
ENSG00000196126	HLA-DRB1	1.308	0.000615	2.029	1.68e-11	NA	NA	1.696	0.000411	2.097	1.26e-06	1.78124	1.12e-20	2.97976e-15	0.431	Yes
ENSG00000185499	MUC1	1.634	4.73e-07	1.501	1.68e-06	1.414	0.000186	1.365	0.002	1.45	0.000338	1.49	7.2e-20	1.94029e-14	0.988	Yes
ENSG00000244414	CFHR1	3.255	7.8e-10	NA	NA	NA	NA	1.302	0.015	3.037	2.31e-09	2.71463	1.13e-18	5.23229e-17	0.0172	Yes
ENSG00000171763	SPATA5L1	2.141	3.37e-14	1.097	0.038	NA	NA	1.079	0.007	1.261	0.014	1.43843	2.79e-14	1.9419e-08	0.0821	Yes
ENSG00000110455	ACCS	-4.184	6.33e-14	NA	NA	NA	NA	NA	NA	NA	NA	-4.184	6.33e-14	6.33e-14	1	Yes
ENSG00000198502	HLA-DRB5	1.707	2.91e-06	NA	NA	NA	NA	1.661	0.006	1.952	6.2e-07	1.78401	2.18e-13	3.04439e-12	0.875	Yes
ENSG00000179344	HLA-DQB1	2.044	0.063	2.606	1.09e-05	NA	NA	1.929	0.002	3.373	1.35e-07	2.52554	6.06e-13	3.63691e-11	0.413	Yes
ENSG00000196735	HLA-DQA1	10.775	5.76e-06	1.658	0.129	1.375	0.032	1.497	0.047	2.317	4.66e-05	3.99636	7.81e-11	2.49915e-07	0.00387	Yes
ENSG00000015413	DPEP1	-5.182	1.55e-05	-1.648	0.000912	NA	NA	-1.255	0.287	-1.529	0.000946	-2.57437	2.45e-10	1.63391e-08	0.035	Yes
ENSG00000122194	PLG	-4.796	3.44e-08	-2.077	4.64e-05	1.372	0.056	-1.02	0.932	-1.576	0.005	-1.98763	3.6e-09	9.32924e-06	2.39e-06	No
ENSG00000204991	SPIRE2	-2.322	2.02e-07	NA	NA	NA	NA	NA	NA	NA	NA	-2.322	2.02e-07	2.02e-07	1	Yes
ENSG00000213221	DNLZ	1.507	9.36e-07	NA	NA	NA	NA	NA	NA	NA	NA	1.507	9.36e-07	9.36e-07	1	Yes
ENSG00000187446	CHP1	1.323	2.21e-07	1.294	0.002	NA	NA	-1.188	0.314	1.025	0.835	0.812863	8.94e-06	0.00165505	0.225	Yes
ENSG00000124613	ZNF391	NA	NA	-1.103	0.001	NA	NA	NA	NA	NA	NA	-1.103	0.001	0.001	1	Yes
ENSG00000173335	CST9	2.195	0.008	NA	NA	NA	NA	NA	NA	NA	NA	2.195	0.008	0.008	1	No
ENSG00000229391	HLA-DRB6	1.148	0.385	1.405	0.001	NA	NA	1.341	4.83e-05	-1.081	0.005	0.681246	0.0234	0.00213266	3.96e-06	No
ENSG00000276644	DACH1	-1.027	0.798	-1.239	0.000263	NA	NA	-1.132	0.129	1.059	0.295	-0.569279	0.0309	0.076417	0.198	No
ENSG00000131165	CHMP1A	1.343	7.51e-05	1.016	0.633	NA	NA	1.069	0.057	-1.087	0.034	0.579568	0.0373	0.0445991	0.00103	No
ENSG00000141504	SAT2	1.241	0.053	NA	NA	NA	NA	NA	NA	NA	NA	1.241	0.053	0.053	1	No
ENSG00000160766	GBAP1	-1.108	0.344	NA	NA	NA	NA	1.148	0.000423	1.082	0.095	0.211588	0.0751499	0.015688	0.177	No
ENSG00000237541	HLA-DQA2	1.307	0.126	NA	NA	NA	NA	NA	NA	NA	NA	1.307	0.126	0.126	1	No
ENSG00000054282	SDCCAG8	1.047	0.161	NA	NA	NA	NA	NA	NA	NA	NA	1.047	0.161	0.161	1	No
ENSG00000132906	CASP9	1.605	2.8e-10	-1.092	0.008	-1.064	0.255	1.057	0.353	-1.042	0.248	-0.0977103	0.167	0.625958	7.04e-08	No
ENSG00000232629	HLA-DQB2	NA	NA	1.064	0.312	NA	NA	NA	NA	NA	NA	1.064	0.312	0.312	1	No
ENSG00000161395	PGAP3	1.386	3.57e-06	-1.068	0.069	NA	NA	-1.118	0.011	-1.16	0.000701	-0.389377	0.350372	0.00812182	3.37e-09	No
ENSG00000176641	RNF152	-1.16	0.381	NA	NA	NA	NA	NA	NA	NA	NA	-1.16	0.381	0.381	1	No
ENSG00000114126	TFDP2	-1.092	0.299	-1.138	0.003	1.106	0.028	-1.025	0.543	1.098	0.091	-0.294089	0.411381	0.828364	0.00146	No
ENSG00000204872	NAT8B	-1.682	0.125	-1.074	0.561	NA	NA	1.211	0.294	1.32	0.062	-0.248159	0.9255	0.697838	0.0934	No
ENSG00000169220	RGS14	-1.17	0.164	1.127	0.003	NA	NA	1.024	0.595	-1.086	0.059	-0.124066	0.9291	0.737168	0.00328	No
