# Supplementary material for: Molecular insights into genome-wide association studies of chronic kidney disease-defining traits
Source: Nat Commun. 2018 Nov 22;9:4800. doi: 10.1038/s41467-018-07260-4 (PMC6250666; doi:10.1038/s41467-018-07260-4)
Supplement: Supplementary file 11 — Supplementary Data 9 [file 41467_2018_7260_MOESM11_ESM.xlsx]

## Sheet: Sheet1
Supplementary data 9. Association between estimated glomerular filtration rate and renal expression partner genes (eGenes) of transcriptionally active single nucleotide polymorphisms associated with chronic kidney disease and its defining traits in genome-wide association studies - Nephroseq.
Correction for multiple testing was based on the Bonferroni correction and the findings with P-value <0.0017 were considered significant. CKD - chronic kidney disease, eGenes - gene associated with at least one SNPs, rval - correlation coefficient
Data sources: Ju CKD TubInt - Ju, W. et al. Tissue transcriptome-driven identification of epidermal growth factor as a chronic kidney disease biomarker. Sci. Transl. Med. 7, 316ra193 (2015).
Sampson Nephrotic Syndrome TubInt - Sampson, M. G. et al. Integrative Genomics Identifies Novel Associations with APOL1 Risk Genotypes in Black NEPTUNE Subjects. J. Am. Soc. Nephrol. JASN 27, 814–823 (2016).
Reich IgAN TubInt - Reich, H. N. et al. A molecular signature of proteinuria in glomerulonephritis. PloS One 5, e13451 (2010).
Rodwell Aging Kidney - Rodwell, G. E. J. et al. A transcriptional profile of aging in the human kidney. PLoS Biol. 2, e427 (2004).
Peterson Lupus Glom - Peterson, K. S. et al. Characterization of heterogeneity in the molecular pathogenesis of lupus nephritis from transcriptional profiles of laser-captured glomeruli. J. Clin. Invest. 113, 1722–1733 (2004).
CKD eGene	External gene name	rval - Ju N=186	P-value - Ju	rval - Sampson N=49	P-value - Sampson	rval - Reich N=24	P-value - Reich	rval - Rodwell N=69	P-value - Rodwell	rval - Peterson N=22	P-value - Peterson	Meta-rval	Meta-P-value	Heterogeneity test P-value	Significant after correction for multiple testing
ENSG00000122194	PLG	0.593	5.09e-19	0.559	2.96e-05	0.798	2.99e-06	0.29	0.016	0.128	0.569	0.516	3.38e-39	0.431	Yes
ENSG00000204872	NAT8B	0.548	6.11e-16	0.533	8.07e-05	0.79	4.33e-06	0.202	0.095	NA	NA	0.493	5.39e-32	0.988	Yes
ENSG00000114126	TFDP2	0.481	3.54e-12	0.451	0.001	0.564	0.004	0.331	0.006	0.469	0.028	0.455	8e-27	0.0172	Yes
ENSG00000179344	HLA-DQB1	-0.522	2.09e-14	-0.386	0.006	-0.657	0.000492	-0.239	0.048	NA	NA	-0.454	3.49e-25	0.0821	Yes
ENSG00000185499	MUC1	-0.47	1.36e-11	-0.573	1.71e-05	-0.525	0.008	-0.251	0.038	-0.341	0.12	-0.44	2.25e-24	1	Yes
ENSG00000015413	DPEP1	0.455	6.54e-11	0.604	4.33e-06	0.596	0.002	0.138	0.259	NA	NA	0.423	9e-21	0.875	Yes
ENSG00000196126	HLA-DRB1	-0.396	2.19e-08	-0.331	0.02	-0.541	0.006	-0.193	0.112	NA	NA	-0.356	1.04e-13	0.413	Yes
ENSG00000196735	HLA-DQA1	-0.35	9.68e-07	-0.597	6.03e-06	-0.614	0.001	-0.163	0.18	0.564	0.006	-0.31	1e-10	0.00387	Yes
ENSG00000141504	SAT2	NA	NA	0.738	1.5e-09	NA	NA	NA	NA	NA	NA	0.738	1.5e-09	0.035	Yes
ENSG00000161395	PGAP3	0.287	7.34e-05	0.28	0.051	0.525	0.008	0.194	0.111	NA	NA	0.286	1.08e-08	2.39e-06	No
ENSG00000244414	CFHR1	NA	NA	NA	NA	-0.713	9.35e-05	-0.342	0.004	NA	NA	-0.442	8.23e-08	1	Yes
ENSG00000176641	RNF152	NA	NA	0.632	1.11e-06	NA	NA	NA	NA	NA	NA	0.632	1.11e-06	1	Yes
ENSG00000229391	HLA-DRB6	-0.3	3.13e-05	-0.28	0.051	-0.531	0.008	0.136	0.267	NA	NA	-0.224	1.14e-05	0.225	Yes
ENSG00000237541	HLA-DQA2	NA	NA	-0.581	1.22e-05	NA	NA	NA	NA	NA	NA	-0.581	1.22e-05	1	Yes
ENSG00000276644	DACH1	0.219	0.003	0.32	0.025	-0.228	0.284	0.136	0.263	NA	NA	0.185	0.000292	1	Yes
ENSG00000232629	HLA-DQB2	-0.182	0.013	-0.301	0.035	NA	NA	NA	NA	NA	NA	-0.208	0.000457	3.96e-06	No
ENSG00000132906	CASP9	0.227	0.002	0.357	0.012	-0.185	0.387	0.084	0.493	-0.031	0.891	0.173	0.000459	0.198	Yes
ENSG00000124613	ZNF391	0.338	2.42e-06	-0.299	0.037	NA	NA	NA	NA	NA	NA	0.205	0.000538	0.00103	No
ENSG00000198502	HLA-DRB5	NA	NA	-0.087	0.552	-0.448	0.028	-0.286	0.017	NA	NA	-0.248	0.000939	1	Yes
ENSG00000187446	CHP1	0.112	0.13	0.042	0.774	0.301	0.153	-0.003	0.979	NA	NA	0.092	0.0476	0.177	No
ENSG00000173335	CST9	NA	NA	0.282	0.049	NA	NA	NA	NA	NA	NA	0.282	0.049	1	No
ENSG00000160766	GBAP1	NA	NA	0.253	0.079	-0.665	0.000396	-0.164	0.177	NA	NA	-0.106	0.103	1	No
ENSG00000171763	SPATA5L1	-0.111	0.13	0.04	0.786	-0.3	0.155	0.066	0.59	NA	NA	-0.066	0.118	7.04e-08	No
ENSG00000169220	RGS14	-0.133	0.07	-0.011	0.938	-0.461	0.023	0.27	0.025	0.155	0.491	-0.041	0.223	1	No
ENSG00000110455	ACCS	NA	NA	0.141	0.335	NA	NA	NA	NA	NA	NA	0.141	0.335	3.37e-09	No
ENSG00000131165	CHMP1A	-0.022	0.762	0.208	0.152	0.115	0.593	-0.19	0.117	NA	NA	-0.013	0.409	1	No
ENSG00000054282	SDCCAG8	NA	NA	-0.074	0.612	NA	NA	NA	NA	NA	NA	-0.074	0.612	0.00146	No
ENSG00000204991	SPIRE2	NA	NA	-0.052	0.72	NA	NA	NA	NA	NA	NA	-0.052	0.72	0.0934	No
ENSG00000213221	DNLZ	NA	NA	-0.011	0.938	NA	NA	NA	NA	NA	NA	-0.011	0.938	0.00328	No
