# Supplementary material for: Molecular insights into genome-wide association studies of chronic kidney disease-defining traits
Source: Nat Commun. 2018 Nov 22;9:4800. doi: 10.1038/s41467-018-07260-4 (PMC6250666; doi:10.1038/s41467-018-07260-4)
Supplement: Supplementary file 12 — Supplementary Data 10 [file 41467_2018_7260_MOESM12_ESM.xlsx]

## Sheet: Sheet1
Supplementary data 10. The pairs of transcriptionally active single nucleotide variants identified in genome wide association studies of chronic kidney disease and its defining traits (CKD-dt GWAS eSNPs) and their renal expression partner genes (eGenes) identified in the kidney (TRANSLATE Study and TCGA) or non-renal tissues (Genotype-Tissue Expression project) - single tissue cis-expression quan…
ID - internal identifier for each of 117 SNPs, dbSNP rsID - Single Nucleotide Polymorphism database identifier, eGene - gene associated with at least one SNP. P-value - level of statistical significance for an association between each variant and its respective eGene in the examined human tissue
ID	dbSNP rsID	eGene	External gene name	Tissue	P-value
1	rs12124078	ENSG00000116771	AGMAT	Brain Caudate basal ganglia	6.32474e-07
1	rs12124078	ENSG00000116771	AGMAT	Brain Cortex	1.30081e-09
1	rs12124078	ENSG00000116771	AGMAT	Brain Frontal Cortex BA9	2.85468e-11
1	rs12124078	ENSG00000116771	AGMAT	Brain Nucleus accumbens basal ganglia	1.59803e-06
1	rs12124078	ENSG00000116771	AGMAT	Cells EBV-transformed lymphocytes	2.36556e-06
1	rs12124078	ENSG00000116771	AGMAT	Cells Transformed fibroblasts	5.67104e-28
1	rs12124078	ENSG00000116771	AGMAT	Heart Left Ventricle	1.05969e-05
1	rs12124078	ENSG00000132906	CASP9	Adipose Subcutaneous	2.47279e-12
1	rs12124078	ENSG00000132906	CASP9	Adrenal Gland	1.63806e-06
1	rs12124078	ENSG00000132906	CASP9	Artery Aorta	4.8122e-07
1	rs12124078	ENSG00000132906	CASP9	Brain Cerebellum	1.07338e-05
1	rs12124078	ENSG00000132906	CASP9	Breast Mammary Tissue	7.85705e-07
1	rs12124078	ENSG00000132906	CASP9	Cells Transformed fibroblasts	6.87925e-26
1	rs12124078	ENSG00000132906	CASP9	Colon Transverse	4.54377e-08
1	rs12124078	ENSG00000132906	CASP9	Esophagus Gastroesophageal Junction	1.85505e-05
1	rs12124078	ENSG00000132906	CASP9	Esophagus Mucosa	5.53211e-19
1	rs12124078	ENSG00000132906	CASP9	Esophagus Muscularis	1.06453e-06
1	rs12124078	ENSG00000132906	CASP9	Heart Atrial Appendage	1.67854e-07
1	rs12124078	ENSG00000132906	CASP9	Heart Left Ventricle	7.29011e-12
1	rs12124078	ENSG00000132906	CASP9	Kidney	9.8536e-08
1	rs12124078	ENSG00000132906	CASP9	Lung	1.05009e-09
1	rs12124078	ENSG00000132906	CASP9	Muscle Skeletal	3.62988e-11
1	rs12124078	ENSG00000132906	CASP9	Small Intestine Terminal Ileum	7.17144e-06
1	rs12124078	ENSG00000132906	CASP9	Spleen	4.02286e-07
1	rs12124078	ENSG00000132906	CASP9	Stomach	2.90011e-07
1	rs12124078	ENSG00000132906	CASP9	Thyroid	1.55408e-05
1	rs12124078	ENSG00000116138	DNAJC16	Adipose Subcutaneous	5.80746e-08
1	rs12124078	ENSG00000116138	DNAJC16	Adipose Visceral Omentum	1.5087e-06
1	rs12124078	ENSG00000116138	DNAJC16	Adrenal Gland	1.70142e-06
1	rs12124078	ENSG00000116138	DNAJC16	Esophagus Mucosa	7.3984e-07
1	rs12124078	ENSG00000116138	DNAJC16	Heart Atrial Appendage	5.65719e-08
1	rs12124078	ENSG00000116138	DNAJC16	Heart Left Ventricle	1.60733e-07
1	rs12124078	ENSG00000116138	DNAJC16	Muscle Skeletal	1.98458e-05
1	rs12124078	ENSG00000116138	DNAJC16	Nerve Tibial	5.74334e-07
1	rs12124078	ENSG00000116138	DNAJC16	Testis	1.11336e-06
1	rs12124078	ENSG00000116138	DNAJC16	Thyroid	8.37969e-09
1	rs12124078	ENSG00000116786	PLEKHM2	Muscle Skeletal	6.1658e-07
1	rs12124078	ENSG00000237301	RP4-680D5.2	Cells EBV-transformed lymphocytes	4.31431e-06
1	rs12124078	ENSG00000162461	SLC25A34	Thyroid	4.16449e-06
4	rs1933182	ENSG00000181754	AMIGO1	Adipose Subcutaneous	2.95054e-09
4	rs1933182	ENSG00000181754	AMIGO1	Brain Cerebellum	1.78099e-05
4	rs1933182	ENSG00000181754	AMIGO1	Cells Transformed fibroblasts	6.49108e-13
4	rs1933182	ENSG00000181754	AMIGO1	Esophagus Mucosa	9.95092e-11
4	rs1933182	ENSG00000181754	AMIGO1	Lung	1.17697e-08
4	rs1933182	ENSG00000181754	AMIGO1	Nerve Tibial	2.13694e-11
4	rs1933182	ENSG00000181754	AMIGO1	Skin Not Sun Exposed Suprapubic	1.80595e-08
4	rs1933182	ENSG00000181754	AMIGO1	Skin Sun Exposed Lower leg	2.98272e-12
4	rs1933182	ENSG00000181754	AMIGO1	Stomach	2.20924e-06
4	rs1933182	ENSG00000181754	AMIGO1	Testis	9.58473e-07
4	rs1933182	ENSG00000181754	AMIGO1	Thyroid	1.33982e-09
4	rs1933182	ENSG00000181754	AMIGO1	Whole Blood	8.50992e-07
4	rs1933182	ENSG00000162650	ATXN7L2	Liver	8.00453e-14
4	rs1933182	ENSG00000162650	ATXN7L2	Nerve Tibial	2.66296e-05
4	rs1933182	ENSG00000162650	ATXN7L2	Ovary	4.75289e-09
4	rs1933182	ENSG00000162650	ATXN7L2	Testis	8.35905e-36
4	rs1933182	ENSG00000162650	ATXN7L2	Thyroid	7.6911e-16
4	rs1933182	ENSG00000174151	CYB561D1	Muscle Skeletal	2.31654e-05
4	rs1933182	ENSG00000221986	MYBPHL	Adrenal Gland	9.61504e-14
4	rs1933182	ENSG00000221986	MYBPHL	Breast Mammary Tissue	1.14909e-05
4	rs1933182	ENSG00000221986	MYBPHL	Cells Transformed fibroblasts	3.03025e-05
4	rs1933182	ENSG00000221986	MYBPHL	Esophagus Muscularis	5.25274e-06
4	rs1933182	ENSG00000221986	MYBPHL	Heart Atrial Appendage	1.15542e-11
4	rs1933182	ENSG00000221986	MYBPHL	Nerve Tibial	5.38208e-05
4	rs1933182	ENSG00000221986	MYBPHL	Pituitary	1.46951e-06
4	rs1933182	ENSG00000221986	MYBPHL	Testis	1.72686e-40
4	rs1933182	ENSG00000143106	PSMA5	Esophagus Mucosa	6.51253e-09
4	rs1933182	ENSG00000134243	SORT1	Esophagus Mucosa	2.88524e-08
4	rs1933182	ENSG00000134243	SORT1	Muscle Skeletal	2.47866e-05
4	rs1933182	ENSG00000134243	SORT1	Testis	4.35443e-15
4	rs1933182	ENSG00000143028	SYPL2	Adipose Subcutaneous	3.49045e-08
4	rs1933182	ENSG00000143028	SYPL2	Artery Aorta	2.81388e-11
4	rs1933182	ENSG00000143028	SYPL2	Artery Tibial	8.75153e-15
4	rs1933182	ENSG00000143028	SYPL2	Brain Cerebellar Hemisphere	1.91982e-10
4	rs1933182	ENSG00000143028	SYPL2	Brain Cerebellum	2.89304e-14
4	rs1933182	ENSG00000143028	SYPL2	Brain Cortex	7.5004e-07
4	rs1933182	ENSG00000143028	SYPL2	Breast Mammary Tissue	2.27499e-08
4	rs1933182	ENSG00000143028	SYPL2	Cells Transformed fibroblasts	7.49219e-10
4	rs1933182	ENSG00000143028	SYPL2	Colon Sigmoid	1.24421e-07
4	rs1933182	ENSG00000143028	SYPL2	Esophagus Gastroesophageal Junction	1.93713e-11
4	rs1933182	ENSG00000143028	SYPL2	Esophagus Mucosa	4.00256e-10
4	rs1933182	ENSG00000143028	SYPL2	Esophagus Muscularis	4.53128e-22
4	rs1933182	ENSG00000143028	SYPL2	Heart Atrial Appendage	2.74929e-11
4	rs1933182	ENSG00000143028	SYPL2	Heart Left Ventricle	1.50345e-16
4	rs1933182	ENSG00000143028	SYPL2	Liver	1.91325e-24
4	rs1933182	ENSG00000143028	SYPL2	Lung	8.90126e-32
4	rs1933182	ENSG00000143028	SYPL2	Muscle Skeletal	2.34684e-31
4	rs1933182	ENSG00000143028	SYPL2	Ovary	1.34687e-25
4	rs1933182	ENSG00000143028	SYPL2	Pancreas	3.09008e-23
4	rs1933182	ENSG00000143028	SYPL2	Stomach	4.74547e-29
4	rs1933182	ENSG00000143028	SYPL2	Testis	1.1278e-79
4	rs1933182	ENSG00000143028	SYPL2	Uterus	2.10958e-09
5	rs267734	ENSG00000143382	ADAMTSL4	Esophagus Mucosa	3.89475e-05
5	rs267734	ENSG00000143412	ANXA9	Skin Not Sun Exposed Suprapubic	5.75774e-15
5	rs267734	ENSG00000143412	ANXA9	Skin Sun Exposed Lower leg	2.07603e-24
5	rs267734	ENSG00000143412	ANXA9	Testis	1.43693e-20
5	rs267734	ENSG00000143437	ARNT	Cells Transformed fibroblasts	8.99153e-06
5	rs267734	ENSG00000163141	BNIPL	Brain Cerebellar Hemisphere	5.22504e-06
5	rs267734	ENSG00000143418	CERS2	Artery Tibial	8.16643e-05
5	rs267734	ENSG00000143418	CERS2	Testis	8.03616e-08
5	rs267734	ENSG00000143387	CTSK	Whole Blood	1.97385e-08
5	rs267734	ENSG00000163131	CTSS	Adipose Subcutaneous	9.86581e-13
5	rs267734	ENSG00000163131	CTSS	Adipose Visceral Omentum	1.91623e-05
5	rs267734	ENSG00000163131	CTSS	Artery Aorta	4.35693e-06
5	rs267734	ENSG00000163131	CTSS	Artery Tibial	1.40348e-13
5	rs267734	ENSG00000163131	CTSS	Brain Cerebellar Hemisphere	3.57409e-05
5	rs267734	ENSG00000163131	CTSS	Breast Mammary Tissue	1.20878e-07
5	rs267734	ENSG00000163131	CTSS	Cells Transformed fibroblasts	2.96876e-11
5	rs267734	ENSG00000163131	CTSS	Colon Sigmoid	8.34792e-06
5	rs267734	ENSG00000163131	CTSS	Colon Transverse	2.06231e-06
5	rs267734	ENSG00000163131	CTSS	Esophagus Gastroesophageal Junction	3.54399e-06
5	rs267734	ENSG00000163131	CTSS	Esophagus Mucosa	6.17198e-15
5	rs267734	ENSG00000163131	CTSS	Esophagus Muscularis	1.0018e-09
5	rs267734	ENSG00000163131	CTSS	Heart Atrial Appendage	1.07523e-05
5	rs267734	ENSG00000163131	CTSS	Heart Left Ventricle	5.78843e-05
5	rs267734	ENSG00000163131	CTSS	Lung	5.13689e-11
5	rs267734	ENSG00000163131	CTSS	Muscle Skeletal	3.09218e-10
5	rs267734	ENSG00000163131	CTSS	Nerve Tibial	8.72102e-13
5	rs267734	ENSG00000163131	CTSS	Pancreas	1.12529e-07
5	rs267734	ENSG00000163131	CTSS	Pituitary	6.37532e-06
5	rs267734	ENSG00000163131	CTSS	Skin Not Sun Exposed Suprapubic	1.475e-05
5	rs267734	ENSG00000163131	CTSS	Skin Sun Exposed Lower leg	2.49489e-09
5	rs267734	ENSG00000163131	CTSS	Stomach	6.76782e-06
5	rs267734	ENSG00000163131	CTSS	Testis	7.65473e-05
5	rs267734	ENSG00000163131	CTSS	Thyroid	5.92305e-13
5	rs267734	ENSG00000163131	CTSS	Whole Blood	1.77598e-05
5	rs267734	ENSG00000143458	GABPB2	Adipose Subcutaneous	8.72317e-05
5	rs267734	ENSG00000143458	GABPB2	Nerve Tibial	2.68063e-05
5	rs267734	ENSG00000143458	GABPB2	Thyroid	2.72209e-05
5	rs267734	ENSG00000143457	GOLPH3L	Esophagus Mucosa	2.8241e-06
5	rs267734	ENSG00000143457	GOLPH3L	Nerve Tibial	8.18722e-08
5	rs267734	ENSG00000143457	GOLPH3L	Skin Not Sun Exposed Suprapubic	8.65856e-06
5	rs267734	ENSG00000143457	GOLPH3L	Skin Sun Exposed Lower leg	2.15906e-06
5	rs267734	ENSG00000143452	HORMAD1	Adipose Subcutaneous	1.57801e-08
5	rs267734	ENSG00000143452	HORMAD1	Cells Transformed fibroblasts	1.5125e-06
5	rs267734	ENSG00000143452	HORMAD1	Esophagus Mucosa	3.97908e-11
5	rs267734	ENSG00000143452	HORMAD1	Nerve Tibial	9.61434e-08
5	rs267734	ENSG00000143452	HORMAD1	Skin Not Sun Exposed Suprapubic	7.66066e-06
5	rs267734	ENSG00000143452	HORMAD1	Skin Sun Exposed Lower leg	4.24434e-08
5	rs267734	ENSG00000143452	HORMAD1	Thyroid	4.22958e-08
5	rs267734	ENSG00000187145	MRPS21	Thyroid	0.000120588
5	rs267734	ENSG00000237781	RP11-54A4.2	Breast Mammary Tissue	9.92265e-06
5	rs267734	ENSG00000237781	RP11-54A4.2	Nerve Tibial	2.23274e-05
5	rs267734	ENSG00000143434	SEMA6C	Nerve Tibial	2.70137e-05
5	rs267734	ENSG00000143434	SEMA6C	Pancreas	4.8675e-05
5	rs267734	ENSG00000143434	SEMA6C	Skin Not Sun Exposed Suprapubic	2.24292e-05
6	rs2049805	ENSG00000169242	EFNA1	Brain Cerebellar Hemisphere	2.1002e-07
6	rs2049805	ENSG00000169242	EFNA1	Heart Left Ventricle	2.38272e-05
6	rs2049805	ENSG00000160767	FAM189B	Esophagus Muscularis	2.53482e-06
6	rs2049805	ENSG00000160752	FDPS	Thyroid	1.72536e-06
6	rs2049805	ENSG00000177628	GBA	Adipose Subcutaneous	3.84831e-08
6	rs2049805	ENSG00000177628	GBA	Adipose Visceral Omentum	6.72086e-06
6	rs2049805	ENSG00000177628	GBA	Adrenal Gland	1.5854e-06
6	rs2049805	ENSG00000177628	GBA	Artery Tibial	2.61528e-10
6	rs2049805	ENSG00000177628	GBA	Esophagus Mucosa	8.57508e-35
6	rs2049805	ENSG00000177628	GBA	Esophagus Muscularis	1.11119e-07
6	rs2049805	ENSG00000177628	GBA	Heart Left Ventricle	1.03183e-05
6	rs2049805	ENSG00000177628	GBA	Nerve Tibial	2.29596e-06
6	rs2049805	ENSG00000177628	GBA	Pancreas	2.9193e-09
6	rs2049805	ENSG00000177628	GBA	Thyroid	3.03186e-07
6	rs2049805	ENSG00000177628	GBA	Whole Blood	9.35135e-08
6	rs2049805	ENSG00000160766	GBAP1	Adipose Subcutaneous	4.58466e-40
6	rs2049805	ENSG00000160766	GBAP1	Adipose Visceral Omentum	4.51587e-21
6	rs2049805	ENSG00000160766	GBAP1	Adrenal Gland	1.07087e-14
6	rs2049805	ENSG00000160766	GBAP1	Artery Aorta	4.55033e-41
6	rs2049805	ENSG00000160766	GBAP1	Artery Coronary	2.40869e-14
6	rs2049805	ENSG00000160766	GBAP1	Artery Tibial	1.04888e-44
6	rs2049805	ENSG00000160766	GBAP1	Breast Mammary Tissue	5.56537e-26
6	rs2049805	ENSG00000160766	GBAP1	Cells EBV-transformed lymphocytes	6.52606e-21
6	rs2049805	ENSG00000160766	GBAP1	Cells Transformed fibroblasts	3.07104e-33
6	rs2049805	ENSG00000160766	GBAP1	Colon Sigmoid	7.05293e-21
6	rs2049805	ENSG00000160766	GBAP1	Colon Transverse	1.30224e-30
6	rs2049805	ENSG00000160766	GBAP1	Esophagus Gastroesophageal Junction	6.14351e-26
6	rs2049805	ENSG00000160766	GBAP1	Esophagus Mucosa	3.51027e-44
6	rs2049805	ENSG00000160766	GBAP1	Esophagus Muscularis	1.77171e-40
6	rs2049805	ENSG00000160766	GBAP1	Heart Atrial Appendage	2.09416e-21
6	rs2049805	ENSG00000160766	GBAP1	Heart Left Ventricle	1.51489e-35
6	rs2049805	ENSG00000160766	GBAP1	Kidney	1.52362e-08
6	rs2049805	ENSG00000160766	GBAP1	Liver	1.59707e-11
6	rs2049805	ENSG00000160766	GBAP1	Lung	9.62537e-34
6	rs2049805	ENSG00000160766	GBAP1	Muscle Skeletal	2.90875e-08
6	rs2049805	ENSG00000160766	GBAP1	Nerve Tibial	8.22753e-32
6	rs2049805	ENSG00000160766	GBAP1	Pancreas	1.62932e-29
6	rs2049805	ENSG00000160766	GBAP1	Pituitary	3.12429e-06
6	rs2049805	ENSG00000160766	GBAP1	Prostate	6.4409e-23
6	rs2049805	ENSG00000160766	GBAP1	Skin Not Sun Exposed Suprapubic	3.45836e-15
6	rs2049805	ENSG00000160766	GBAP1	Skin Sun Exposed Lower leg	3.14907e-08
6	rs2049805	ENSG00000160766	GBAP1	Small Intestine Terminal Ileum	4.98111e-15
6	rs2049805	ENSG00000160766	GBAP1	Spleen	1.20425e-26
6	rs2049805	ENSG00000160766	GBAP1	Stomach	1.03238e-25
6	rs2049805	ENSG00000160766	GBAP1	Thyroid	5.30191e-38
6	rs2049805	ENSG00000160766	GBAP1	Uterus	2.35628e-06
6	rs2049805	ENSG00000160766	GBAP1	Vagina	4.75424e-08
6	rs2049805	ENSG00000160766	GBAP1	Whole Blood	1.47809e-18
6	rs2049805	ENSG00000143630	HCN3	Nerve Tibial	2.47518e-13
6	rs2049805	ENSG00000143630	HCN3	Skin Not Sun Exposed Suprapubic	9.10789e-06
6	rs2049805	ENSG00000125459	MSTO1	Brain Cerebellum	1.51825e-05
6	rs2049805	ENSG00000173171	MTX1	Cells Transformed fibroblasts	4.8789e-05
6	rs2049805	ENSG00000173171	MTX1	Whole Blood	5.46351e-06
6	rs2049805	ENSG00000236675	MTX1P1	Esophagus Mucosa	1.7761e-12
6	rs2049805	ENSG00000236675	MTX1P1	Testis	5.25258e-08
6	rs2049805	ENSG00000185499	MUC1	Esophagus Mucosa	3.99962e-11
6	rs2049805	ENSG00000185499	MUC1	Esophagus Muscularis	2.922e-05
6	rs2049805	ENSG00000185499	MUC1	Kidney	1.66109e-05
6	rs2049805	ENSG00000185499	MUC1	Nerve Tibial	3.5925e-06
6	rs2049805	ENSG00000185499	MUC1	Testis	1.24037e-07
6	rs2049805	ENSG00000185499	MUC1	Thyroid	4.2552e-05
6	rs2049805	ENSG00000143622	RIT1	Cells Transformed fibroblasts	5.37681e-05
6	rs2049805	ENSG00000143622	RIT1	Skin Sun Exposed Lower leg	2.0532e-05
6	rs2049805	ENSG00000231064	RP11-263K19.4	Whole Blood	1.6758e-09
6	rs2049805	ENSG00000236263	RP11-263K19.6	Whole Blood	3.12779e-07
6	rs2049805	ENSG00000225855	RUSC1-AS1	Adipose Subcutaneous	3.4462e-06
6	rs2049805	ENSG00000225855	RUSC1-AS1	Heart Left Ventricle	3.30198e-05
6	rs2049805	ENSG00000225855	RUSC1-AS1	Muscle Skeletal	3.27251e-05
6	rs2049805	ENSG00000225855	RUSC1-AS1	Pituitary	3.19249e-06
6	rs2049805	ENSG00000225855	RUSC1-AS1	Testis	3.97344e-06
6	rs2049805	ENSG00000225855	RUSC1-AS1	Thyroid	6.58893e-07
6	rs2049805	ENSG00000169241	SLC50A1	Cells Transformed fibroblasts	4.84405e-05
6	rs2049805	ENSG00000169231	THBS3	Adrenal Gland	1.1467e-08
6	rs2049805	ENSG00000169231	THBS3	Brain Cerebellar Hemisphere	1.54012e-10
6	rs2049805	ENSG00000169231	THBS3	Brain Cerebellum	6.76572e-08
6	rs2049805	ENSG00000169231	THBS3	Brain Frontal Cortex BA9	3.53874e-06
6	rs2049805	ENSG00000169231	THBS3	Breast Mammary Tissue	2.53785e-05
6	rs2049805	ENSG00000169231	THBS3	Colon Sigmoid	4.74727e-07
6	rs2049805	ENSG00000169231	THBS3	Colon Transverse	3.71797e-09
6	rs2049805	ENSG00000169231	THBS3	Esophagus Mucosa	5.56189e-14
6	rs2049805	ENSG00000169231	THBS3	Esophagus Muscularis	8.87431e-07
6	rs2049805	ENSG00000169231	THBS3	Liver	8.59855e-07
6	rs2049805	ENSG00000169231	THBS3	Lung	1.73011e-14
6	rs2049805	ENSG00000169231	THBS3	Muscle Skeletal	4.15053e-09
6	rs2049805	ENSG00000169231	THBS3	Nerve Tibial	8.98201e-10
6	rs2049805	ENSG00000169231	THBS3	Pancreas	9.40356e-12
6	rs2049805	ENSG00000169231	THBS3	Pituitary	8.10024e-06
6	rs2049805	ENSG00000169231	THBS3	Skin Not Sun Exposed Suprapubic	1.04503e-06
6	rs2049805	ENSG00000169231	THBS3	Skin Sun Exposed Lower leg	5.50586e-08
6	rs2049805	ENSG00000169231	THBS3	Small Intestine Terminal Ileum	1.08637e-05
6	rs2049805	ENSG00000169231	THBS3	Spleen	3.35325e-09
6	rs2049805	ENSG00000169231	THBS3	Stomach	6.16719e-11
6	rs2049805	ENSG00000169231	THBS3	Testis	3.65355e-09
6	rs2049805	ENSG00000169231	THBS3	Thyroid	4.45604e-22
6	rs2049805	ENSG00000169231	THBS3	Whole Blood	1.32532e-28
7	rs6677604	ENSG00000244414	CFHR1	Adipose Subcutaneous	4.65011e-11
7	rs6677604	ENSG00000244414	CFHR1	Adipose Visceral Omentum	9.33641e-11
7	rs6677604	ENSG00000244414	CFHR1	Adrenal Gland	5.96623e-08
7	rs6677604	ENSG00000244414	CFHR1	Brain Hypothalamus	3.58689e-06
7	rs6677604	ENSG00000244414	CFHR1	Cells Transformed fibroblasts	6.90944e-12
7	rs6677604	ENSG00000244414	CFHR1	Colon Sigmoid	1.57899e-05
7	rs6677604	ENSG00000244414	CFHR1	Esophagus Muscularis	8.28813e-06
7	rs6677604	ENSG00000244414	CFHR1	Kidney	5.81509e-09
7	rs6677604	ENSG00000244414	CFHR1	Liver	4.51515e-33
7	rs6677604	ENSG00000244414	CFHR1	Nerve Tibial	8.8878e-21
7	rs6677604	ENSG00000244414	CFHR1	Spleen	4.61407e-10
7	rs6677604	ENSG00000244414	CFHR1	Stomach	2.66535e-05
7	rs6677604	ENSG00000244414	CFHR1	Testis	1.53184e-09
7	rs6677604	ENSG00000116785	CFHR3	Adipose Subcutaneous	1.05768e-16
7	rs6677604	ENSG00000116785	CFHR3	Adipose Visceral Omentum	4.27042e-20
7	rs6677604	ENSG00000116785	CFHR3	Adrenal Gland	1.28291e-14
7	rs6677604	ENSG00000116785	CFHR3	Artery Aorta	7.50799e-15
7	rs6677604	ENSG00000116785	CFHR3	Artery Coronary	2.00718e-12
7	rs6677604	ENSG00000116785	CFHR3	Artery Tibial	1.23836e-15
7	rs6677604	ENSG00000116785	CFHR3	Breast Mammary Tissue	2.68151e-08
7	rs6677604	ENSG00000116785	CFHR3	Colon Transverse	3.11776e-15
7	rs6677604	ENSG00000116785	CFHR3	Esophagus Gastroesophageal Junction	2.44454e-07
7	rs6677604	ENSG00000116785	CFHR3	Esophagus Mucosa	8.5262e-14
7	rs6677604	ENSG00000116785	CFHR3	Esophagus Muscularis	4.08828e-15
7	rs6677604	ENSG00000116785	CFHR3	Heart Atrial Appendage	1.56391e-13
7	rs6677604	ENSG00000116785	CFHR3	Liver	1.3056e-26
7	rs6677604	ENSG00000116785	CFHR3	Lung	1.32568e-29
7	rs6677604	ENSG00000116785	CFHR3	Nerve Tibial	7.60346e-27
7	rs6677604	ENSG00000116785	CFHR3	Ovary	5.36337e-07
7	rs6677604	ENSG00000116785	CFHR3	Pituitary	6.80834e-09
7	rs6677604	ENSG00000116785	CFHR3	Prostate	1.92031e-06
7	rs6677604	ENSG00000116785	CFHR3	Skin Not Sun Exposed Suprapubic	4.94191e-06
7	rs6677604	ENSG00000116785	CFHR3	Skin Sun Exposed Lower leg	8.02173e-07
7	rs6677604	ENSG00000116785	CFHR3	Spleen	6.19041e-09
7	rs6677604	ENSG00000116785	CFHR3	Stomach	4.37754e-12
7	rs6677604	ENSG00000116785	CFHR3	Testis	2.64427e-12
7	rs6677604	ENSG00000116785	CFHR3	Thyroid	6.32753e-25
7	rs6677604	ENSG00000116785	CFHR3	Vagina	1.39974e-07
7	rs6677604	ENSG00000134365	CFHR4	Testis	2.61722e-05
7	rs6677604	ENSG00000177888	ZBTB41	Nerve Tibial	0.000114671
8	rs3850625	ENSG00000116857	TMEM9	Artery Tibial	5.44811e-08
8	rs3850625	ENSG00000116857	TMEM9	Thyroid	1.47707e-05
9	rs2802729	ENSG00000143702	CEP170	Cells Transformed fibroblasts	3.85261e-08
9	rs2802729	ENSG00000143702	CEP170	Whole Blood	2.71808e-05
9	rs2802729	ENSG00000224727	FCF1P7	Skin Sun Exposed Lower leg	3.10767e-05
9	rs2802729	ENSG00000224727	FCF1P7	Thyroid	4.97506e-06
9	rs2802729	ENSG00000231512	LINC01347	Testis	4.07057e-06
9	rs2802729	ENSG00000253326	RP11-261C10.7	Adipose Subcutaneous	1.7806e-08
9	rs2802729	ENSG00000253326	RP11-261C10.7	Cells Transformed fibroblasts	1.98161e-06
9	rs2802729	ENSG00000253326	RP11-261C10.7	Colon Sigmoid	2.05168e-05
9	rs2802729	ENSG00000253326	RP11-261C10.7	Esophagus Muscularis	3.82584e-06
9	rs2802729	ENSG00000253326	RP11-261C10.7	Lung	2.1892e-05
9	rs2802729	ENSG00000253326	RP11-261C10.7	Skin Sun Exposed Lower leg	2.4851e-09
9	rs2802729	ENSG00000253326	RP11-261C10.7	Spleen	8.79878e-06
9	rs2802729	ENSG00000054282	SDCCAG8	Adipose Subcutaneous	1.27662e-07
9	rs2802729	ENSG00000054282	SDCCAG8	Adipose Visceral Omentum	5.13868e-09
9	rs2802729	ENSG00000054282	SDCCAG8	Artery Aorta	4.66146e-08
9	rs2802729	ENSG00000054282	SDCCAG8	Artery Coronary	2.40363e-06
9	rs2802729	ENSG00000054282	SDCCAG8	Brain Cerebellum	5.43959e-07
9	rs2802729	ENSG00000054282	SDCCAG8	Breast Mammary Tissue	1.79806e-07
9	rs2802729	ENSG00000054282	SDCCAG8	Cells Transformed fibroblasts	1.6976e-13
9	rs2802729	ENSG00000054282	SDCCAG8	Colon Sigmoid	1.02489e-06
9	rs2802729	ENSG00000054282	SDCCAG8	Colon Transverse	9.60406e-10
9	rs2802729	ENSG00000054282	SDCCAG8	Esophagus Muscularis	4.76814e-10
9	rs2802729	ENSG00000054282	SDCCAG8	Heart Atrial Appendage	1.89216e-09
9	rs2802729	ENSG00000054282	SDCCAG8	Kidney	4.0132e-06
9	rs2802729	ENSG00000054282	SDCCAG8	Lung	3.16473e-07
9	rs2802729	ENSG00000054282	SDCCAG8	Nerve Tibial	1.8571e-27
9	rs2802729	ENSG00000054282	SDCCAG8	Ovary	3.78351e-08
9	rs2802729	ENSG00000054282	SDCCAG8	Pancreas	2.1685e-07
9	rs2802729	ENSG00000054282	SDCCAG8	Pituitary	1.16819e-06
9	rs2802729	ENSG00000054282	SDCCAG8	Small Intestine Terminal Ileum	3.91095e-06
9	rs2802729	ENSG00000054282	SDCCAG8	Spleen	3.19357e-06
9	rs2802729	ENSG00000054282	SDCCAG8	Stomach	2.12885e-06
9	rs2802729	ENSG00000054282	SDCCAG8	Thyroid	8.47163e-07
9	rs2802729	ENSG00000054282	SDCCAG8	Whole Blood	6.23711e-12
12	rs1260326	ENSG00000234072	AC074117.10	Brain Cerebellar Hemisphere	2.71699e-06
12	rs1260326	ENSG00000234072	AC074117.10	Brain Cerebellum	5.67944e-08
12	rs1260326	ENSG00000234072	AC074117.10	Cells Transformed fibroblasts	1.00332e-07
12	rs1260326	ENSG00000138085	ATRAID	Cells Transformed fibroblasts	9.47068e-05
12	rs1260326	ENSG00000115226	FNDC4	Thyroid	6.02202e-15
12	rs1260326	ENSG00000084734	GCKR	Thyroid	6.26869e-08
12	rs1260326	ENSG00000198522	GPN1	Muscle Skeletal	2.29721e-06
12	rs1260326	ENSG00000157992	KRTCAP3	Adrenal Gland	3.76477e-08
12	rs1260326	ENSG00000157992	KRTCAP3	Brain Caudate basal ganglia	1.81884e-05
12	rs1260326	ENSG00000157992	KRTCAP3	Brain Cortex	2.35936e-06
12	rs1260326	ENSG00000157992	KRTCAP3	Lung	3.33593e-07
12	rs1260326	ENSG00000157992	KRTCAP3	Muscle Skeletal	6.00963e-09
12	rs1260326	ENSG00000157992	KRTCAP3	Spleen	1.2337e-06
12	rs1260326	ENSG00000157992	KRTCAP3	Thyroid	1.61818e-07
12	rs1260326	ENSG00000157992	KRTCAP3	Whole Blood	1.19813e-06
12	rs1260326	ENSG00000115216	NRBP1	Adipose Subcutaneous	2.34503e-10
12	rs1260326	ENSG00000115216	NRBP1	Artery Tibial	2.84902e-06
12	rs1260326	ENSG00000115216	NRBP1	Cells Transformed fibroblasts	9.74951e-06
12	rs1260326	ENSG00000115216	NRBP1	Colon Transverse	2.5686e-05
12	rs1260326	ENSG00000115216	NRBP1	Lung	4.01961e-06
12	rs1260326	ENSG00000115216	NRBP1	Nerve Tibial	1.43372e-05
12	rs1260326	ENSG00000115216	NRBP1	Skin Not Sun Exposed Suprapubic	1.2977e-08
12	rs1260326	ENSG00000115216	NRBP1	Skin Sun Exposed Lower leg	1.11427e-11
12	rs1260326	ENSG00000115216	NRBP1	Small Intestine Terminal Ileum	1.24773e-06
12	rs1260326	ENSG00000115216	NRBP1	Whole Blood	9.22979e-07
12	rs1260326	ENSG00000115241	PPM1G	Esophagus Muscularis	8.22022e-06
12	rs1260326	ENSG00000115241	PPM1G	Muscle Skeletal	4.55631e-06
12	rs1260326	ENSG00000138074	SLC5A6	Esophagus Mucosa	4.53214e-05
12	rs1260326	ENSG00000138074	SLC5A6	Esophagus Muscularis	6.77617e-05
12	rs1260326	ENSG00000138074	SLC5A6	Nerve Tibial	1.26661e-05
12	rs1260326	ENSG00000115234	SNX17	Muscle Skeletal	9.92725e-23
13	rs10206899	ENSG00000116127	ALMS1	Adipose Subcutaneous	5.49688e-05
13	rs10206899	ENSG00000116127	ALMS1	Brain Nucleus accumbens basal ganglia	2.4258e-06
13	rs10206899	ENSG00000116127	ALMS1	Cells EBV-transformed lymphocytes	1.87923e-05
13	rs10206899	ENSG00000116127	ALMS1	Cells Transformed fibroblasts	3.3785e-05
13	rs10206899	ENSG00000116127	ALMS1	Heart Left Ventricle	5.28822e-06
13	rs10206899	ENSG00000116127	ALMS1	Muscle Skeletal	3.3383e-08
13	rs10206899	ENSG00000116127	ALMS1	Pancreas	3.76967e-07
13	rs10206899	ENSG00000116127	ALMS1	Skin Not Sun Exposed Suprapubic	2.59176e-08
13	rs10206899	ENSG00000116127	ALMS1	Skin Sun Exposed Lower leg	9.88736e-07
13	rs10206899	ENSG00000116127	ALMS1	Spleen	7.95229e-08
13	rs10206899	ENSG00000116127	ALMS1	Whole Blood	5.87524e-11
13	rs10206899	ENSG00000230002	ALMS1-IT1	Adipose Visceral Omentum	3.06468e-05
13	rs10206899	ENSG00000163016	ALMS1P	Adipose Subcutaneous	1.4931e-17
13	rs10206899	ENSG00000163016	ALMS1P	Adipose Visceral Omentum	1.61995e-11
13	rs10206899	ENSG00000163016	ALMS1P	Adrenal Gland	2.13247e-10
13	rs10206899	ENSG00000163016	ALMS1P	Artery Aorta	4.68385e-10
13	rs10206899	ENSG00000163016	ALMS1P	Artery Coronary	2.62613e-09
13	rs10206899	ENSG00000163016	ALMS1P	Artery Tibial	2.50111e-20
13	rs10206899	ENSG00000163016	ALMS1P	Brain Caudate basal ganglia	1.58173e-07
13	rs10206899	ENSG00000163016	ALMS1P	Brain Cerebellar Hemisphere	2.21672e-13
13	rs10206899	ENSG00000163016	ALMS1P	Brain Cerebellum	6.923e-17
13	rs10206899	ENSG00000163016	ALMS1P	Brain Cortex	1.39862e-09
13	rs10206899	ENSG00000163016	ALMS1P	Brain Frontal Cortex BA9	2.76066e-07
13	rs10206899	ENSG00000163016	ALMS1P	Brain Putamen basal ganglia	1.35068e-06
13	rs10206899	ENSG00000163016	ALMS1P	Breast Mammary Tissue	1.41669e-08
13	rs10206899	ENSG00000163016	ALMS1P	Cells Transformed fibroblasts	7.26693e-14
13	rs10206899	ENSG00000163016	ALMS1P	Colon Sigmoid	5.16713e-13
13	rs10206899	ENSG00000163016	ALMS1P	Colon Transverse	1.97762e-13
13	rs10206899	ENSG00000163016	ALMS1P	Esophagus Gastroesophageal Junction	2.48944e-14
13	rs10206899	ENSG00000163016	ALMS1P	Esophagus Mucosa	1.20726e-14
13	rs10206899	ENSG00000163016	ALMS1P	Esophagus Muscularis	3.7166e-21
13	rs10206899	ENSG00000163016	ALMS1P	Heart Atrial Appendage	7.68839e-15
13	rs10206899	ENSG00000163016	ALMS1P	Heart Left Ventricle	2.94305e-09
13	rs10206899	ENSG00000163016	ALMS1P	Lung	7.18486e-11
13	rs10206899	ENSG00000163016	ALMS1P	Muscle Skeletal	8.00127e-19
13	rs10206899	ENSG00000163016	ALMS1P	Nerve Tibial	3.27658e-34
13	rs10206899	ENSG00000163016	ALMS1P	Ovary	2.7953e-06
13	rs10206899	ENSG00000163016	ALMS1P	Pancreas	4.47251e-17
13	rs10206899	ENSG00000163016	ALMS1P	Pituitary	1.15179e-24
13	rs10206899	ENSG00000163016	ALMS1P	Prostate	2.50081e-17
13	rs10206899	ENSG00000163016	ALMS1P	Skin Not Sun Exposed Suprapubic	1.17426e-21
13	rs10206899	ENSG00000163016	ALMS1P	Skin Sun Exposed Lower leg	5.50517e-23
13	rs10206899	ENSG00000163016	ALMS1P	Small Intestine Terminal Ileum	2.01836e-12
13	rs10206899	ENSG00000163016	ALMS1P	Stomach	5.03022e-16
13	rs10206899	ENSG00000163016	ALMS1P	Testis	2.05268e-24
13	rs10206899	ENSG00000163016	ALMS1P	Thyroid	2.23267e-37
13	rs10206899	ENSG00000163016	ALMS1P	Uterus	5.92999e-06
13	rs10206899	ENSG00000163016	ALMS1P	Vagina	1.99628e-08
13	rs10206899	ENSG00000163016	ALMS1P	Whole Blood	5.06577e-10
13	rs10206899	ENSG00000144035	NAT8	Adipose Subcutaneous	5.8046e-17
13	rs10206899	ENSG00000144035	NAT8	Artery Aorta	1.01868e-05
13	rs10206899	ENSG00000144035	NAT8	Artery Coronary	1.53222e-05
13	rs10206899	ENSG00000144035	NAT8	Artery Tibial	1.40213e-11
13	rs10206899	ENSG00000144035	NAT8	Brain Caudate basal ganglia	2.10123e-06
13	rs10206899	ENSG00000144035	NAT8	Brain Cerebellar Hemisphere	2.22316e-05
13	rs10206899	ENSG00000144035	NAT8	Brain Cerebellum	1.42724e-10
13	rs10206899	ENSG00000144035	NAT8	Brain Cortex	2.57678e-07
13	rs10206899	ENSG00000144035	NAT8	Colon Sigmoid	4.94572e-06
13	rs10206899	ENSG00000144035	NAT8	Esophagus Gastroesophageal Junction	1.64982e-13
13	rs10206899	ENSG00000144035	NAT8	Esophagus Muscularis	3.76517e-08
13	rs10206899	ENSG00000144035	NAT8	Heart Atrial Appendage	1.64332e-08
13	rs10206899	ENSG00000144035	NAT8	Nerve Tibial	1.18501e-09
13	rs10206899	ENSG00000144035	NAT8	Pancreas	2.01599e-13
13	rs10206899	ENSG00000144035	NAT8	Pituitary	1.18765e-07
13	rs10206899	ENSG00000144035	NAT8	Prostate	1.4663e-08
13	rs10206899	ENSG00000144035	NAT8	Skin Not Sun Exposed Suprapubic	1.51073e-08
13	rs10206899	ENSG00000144035	NAT8	Skin Sun Exposed Lower leg	3.18423e-15
13	rs10206899	ENSG00000144035	NAT8	Testis	2.19147e-06
13	rs10206899	ENSG00000144035	NAT8	Thyroid	4.96461e-19
13	rs10206899	ENSG00000144035	NAT8	Vagina	1.95043e-06
13	rs10206899	ENSG00000204872	NAT8B	Kidney	1.32358e-05
13	rs10206899	ENSG00000273245	RP11-434P11.2	Cells Transformed fibroblasts	5.87445e-05
13	rs10206899	ENSG00000273245	RP11-434P11.2	Skin Sun Exposed Lower leg	5.57877e-05
13	rs10206899	ENSG00000273245	RP11-434P11.2	Whole Blood	2.88139e-05
13	rs10206899	ENSG00000144034	TPRKB	Artery Aorta	4.63392e-07
13	rs10206899	ENSG00000144034	TPRKB	Artery Tibial	1.22406e-09
13	rs10206899	ENSG00000144034	TPRKB	Esophagus Muscularis	3.69746e-05
13	rs10206899	ENSG00000144034	TPRKB	Muscle Skeletal	2.53201e-07
13	rs10206899	ENSG00000144034	TPRKB	Skin Not Sun Exposed Suprapubic	6.24379e-05
13	rs10206899	ENSG00000144034	TPRKB	Testis	1.04307e-08
15	rs11123170	ENSG00000125618	PAX8	Adipose Subcutaneous	2.58834e-50
15	rs11123170	ENSG00000125618	PAX8	Adipose Visceral Omentum	5.48647e-37
15	rs11123170	ENSG00000125618	PAX8	Adrenal Gland	9.56245e-14
15	rs11123170	ENSG00000125618	PAX8	Artery Aorta	1.76737e-38
15	rs11123170	ENSG00000125618	PAX8	Artery Coronary	1.59698e-20
15	rs11123170	ENSG00000125618	PAX8	Artery Tibial	3.3903e-35
15	rs11123170	ENSG00000125618	PAX8	Brain Anterior cingulate cortex BA24	2.41776e-10
15	rs11123170	ENSG00000125618	PAX8	Brain Caudate basal ganglia	2.11563e-12
15	rs11123170	ENSG00000125618	PAX8	Brain Cortex	7.10541e-12
15	rs11123170	ENSG00000125618	PAX8	Brain Frontal Cortex BA9	9.95088e-10
15	rs11123170	ENSG00000125618	PAX8	Brain Hippocampus	4.55462e-13
15	rs11123170	ENSG00000125618	PAX8	Brain Hypothalamus	8.90932e-12
15	rs11123170	ENSG00000125618	PAX8	Brain Nucleus accumbens basal ganglia	1.13909e-09
15	rs11123170	ENSG00000125618	PAX8	Brain Putamen basal ganglia	3.63605e-09
15	rs11123170	ENSG00000125618	PAX8	Breast Mammary Tissue	1.08598e-33
15	rs11123170	ENSG00000125618	PAX8	Cells EBV-transformed lymphocytes	1.69895e-07
15	rs11123170	ENSG00000125618	PAX8	Cells Transformed fibroblasts	5.34505e-35
15	rs11123170	ENSG00000125618	PAX8	Colon Sigmoid	1.87616e-18
15	rs11123170	ENSG00000125618	PAX8	Colon Transverse	1.18274e-23
15	rs11123170	ENSG00000125618	PAX8	Esophagus Gastroesophageal Junction	1.59258e-19
15	rs11123170	ENSG00000125618	PAX8	Esophagus Mucosa	1.54865e-40
15	rs11123170	ENSG00000125618	PAX8	Esophagus Muscularis	3.52158e-37
15	rs11123170	ENSG00000125618	PAX8	Heart Atrial Appendage	1.62193e-34
15	rs11123170	ENSG00000125618	PAX8	Heart Left Ventricle	5.5612e-22
15	rs11123170	ENSG00000125618	PAX8	Liver	2.92955e-13
15	rs11123170	ENSG00000125618	PAX8	Lung	3.51513e-46
15	rs11123170	ENSG00000125618	PAX8	Muscle Skeletal	5.29294e-24
15	rs11123170	ENSG00000125618	PAX8	Nerve Tibial	6.1e-56
15	rs11123170	ENSG00000125618	PAX8	Ovary	1.33367e-07
15	rs11123170	ENSG00000125618	PAX8	Pancreas	1.37571e-22
15	rs11123170	ENSG00000125618	PAX8	Pituitary	9.89788e-19
15	rs11123170	ENSG00000125618	PAX8	Prostate	1.29957e-07
15	rs11123170	ENSG00000125618	PAX8	Skin Not Sun Exposed Suprapubic	2.0212e-50
15	rs11123170	ENSG00000125618	PAX8	Skin Sun Exposed Lower leg	5.33228e-40
15	rs11123170	ENSG00000125618	PAX8	Small Intestine Terminal Ileum	1.93686e-10
15	rs11123170	ENSG00000125618	PAX8	Spleen	2.36646e-26
15	rs11123170	ENSG00000125618	PAX8	Stomach	2.06558e-19
15	rs11123170	ENSG00000125618	PAX8	Testis	2.36221e-19
15	rs11123170	ENSG00000125618	PAX8	Vagina	6.91072e-12
15	rs11123170	ENSG00000125618	PAX8	Whole Blood	5.52146e-30
15	rs11123170	ENSG00000189223	PAX8-AS1	Adipose Subcutaneous	1.47497e-54
15	rs11123170	ENSG00000189223	PAX8-AS1	Adipose Visceral Omentum	4.84721e-43
15	rs11123170	ENSG00000189223	PAX8-AS1	Adrenal Gland	2.8828e-23
15	rs11123170	ENSG00000189223	PAX8-AS1	Artery Aorta	1.06828e-43
15	rs11123170	ENSG00000189223	PAX8-AS1	Artery Coronary	1.14102e-21
15	rs11123170	ENSG00000189223	PAX8-AS1	Artery Tibial	5.10131e-54
15	rs11123170	ENSG00000189223	PAX8-AS1	Brain Anterior cingulate cortex BA24	8.06081e-10
15	rs11123170	ENSG00000189223	PAX8-AS1	Brain Caudate basal ganglia	1.38316e-19
15	rs11123170	ENSG00000189223	PAX8-AS1	Brain Cerebellar Hemisphere	5.54457e-10
15	rs11123170	ENSG00000189223	PAX8-AS1	Brain Cerebellum	5.69193e-17
15	rs11123170	ENSG00000189223	PAX8-AS1	Brain Cortex	1.62916e-11
15	rs11123170	ENSG00000189223	PAX8-AS1	Brain Frontal Cortex BA9	8.76638e-14
15	rs11123170	ENSG00000189223	PAX8-AS1	Brain Hippocampus	5.9756e-16
15	rs11123170	ENSG00000189223	PAX8-AS1	Brain Hypothalamus	1.34491e-13
15	rs11123170	ENSG00000189223	PAX8-AS1	Brain Nucleus accumbens basal ganglia	4.67551e-18
15	rs11123170	ENSG00000189223	PAX8-AS1	Brain Putamen basal ganglia	1.27362e-15
15	rs11123170	ENSG00000189223	PAX8-AS1	Breast Mammary Tissue	1.23384e-40
15	rs11123170	ENSG00000189223	PAX8-AS1	Cells EBV-transformed lymphocytes	6.38164e-07
15	rs11123170	ENSG00000189223	PAX8-AS1	Cells Transformed fibroblasts	4.35581e-36
15	rs11123170	ENSG00000189223	PAX8-AS1	Colon Sigmoid	1.99779e-30
15	rs11123170	ENSG00000189223	PAX8-AS1	Colon Transverse	3.4805e-29
15	rs11123170	ENSG00000189223	PAX8-AS1	Esophagus Gastroesophageal Junction	2.58866e-27
15	rs11123170	ENSG00000189223	PAX8-AS1	Esophagus Mucosa	3.613e-45
15	rs11123170	ENSG00000189223	PAX8-AS1	Esophagus Muscularis	1.04972e-47
15	rs11123170	ENSG00000189223	PAX8-AS1	Heart Atrial Appendage	4.40257e-40
15	rs11123170	ENSG00000189223	PAX8-AS1	Heart Left Ventricle	1.88867e-35
15	rs11123170	ENSG00000189223	PAX8-AS1	Liver	4.05117e-21
15	rs11123170	ENSG00000189223	PAX8-AS1	Lung	3.60161e-62
15	rs11123170	ENSG00000189223	PAX8-AS1	Muscle Skeletal	3.21799e-77
15	rs11123170	ENSG00000189223	PAX8-AS1	Nerve Tibial	4.26424e-57
15	rs11123170	ENSG00000189223	PAX8-AS1	Ovary	1.88906e-18
15	rs11123170	ENSG00000189223	PAX8-AS1	Pancreas	2.2104e-35
15	rs11123170	ENSG00000189223	PAX8-AS1	Pituitary	4.01688e-22
15	rs11123170	ENSG00000189223	PAX8-AS1	Prostate	6.65342e-13
15	rs11123170	ENSG00000189223	PAX8-AS1	Skin Not Sun Exposed Suprapubic	1.39406e-52
15	rs11123170	ENSG00000189223	PAX8-AS1	Skin Sun Exposed Lower leg	1.1534e-51
15	rs11123170	ENSG00000189223	PAX8-AS1	Small Intestine Terminal Ileum	2.07213e-11
15	rs11123170	ENSG00000189223	PAX8-AS1	Spleen	2.65447e-30
15	rs11123170	ENSG00000189223	PAX8-AS1	Stomach	3.70085e-23
15	rs11123170	ENSG00000189223	PAX8-AS1	Testis	1.45649e-16
15	rs11123170	ENSG00000189223	PAX8-AS1	Uterus	2.11622e-10
15	rs11123170	ENSG00000189223	PAX8-AS1	Vagina	6.37994e-14
15	rs11123170	ENSG00000189223	PAX8-AS1	Whole Blood	1.4875e-48
15	rs11123170	ENSG00000125637	PSD4	Adipose Subcutaneous	8.95046e-14
15	rs11123170	ENSG00000125637	PSD4	Adipose Visceral Omentum	3.23175e-07
15	rs11123170	ENSG00000125637	PSD4	Adrenal Gland	1.52027e-10
15	rs11123170	ENSG00000125637	PSD4	Cells EBV-transformed lymphocytes	1.776e-06
15	rs11123170	ENSG00000125637	PSD4	Esophagus Mucosa	2.14617e-15
15	rs11123170	ENSG00000125637	PSD4	Esophagus Muscularis	1.63784e-08
15	rs11123170	ENSG00000125637	PSD4	Lung	3.50927e-05
15	rs11123170	ENSG00000125637	PSD4	Skin Not Sun Exposed Suprapubic	3.27307e-15
15	rs11123170	ENSG00000125637	PSD4	Skin Sun Exposed Lower leg	7.78268e-18
15	rs11123170	ENSG00000125637	PSD4	Spleen	2.49839e-07
15	rs11123170	ENSG00000125637	PSD4	Thyroid	5.08679e-06
15	rs11123170	ENSG00000125637	PSD4	Whole Blood	1.91848e-12
15	rs11123170	ENSG00000258395	RP11-65I12.1	Adipose Subcutaneous	5.46827e-21
15	rs11123170	ENSG00000258395	RP11-65I12.10	Lung	1.36372e-16
15	rs11123170	ENSG00000258395	RP11-65I12.11	Nerve Tibial	1.17352e-26
15	rs11123170	ENSG00000258395	RP11-65I12.12	Pituitary	1.01792e-09
15	rs11123170	ENSG00000258395	RP11-65I12.13	Skin Not Sun Exposed Suprapubic	4.53973e-19
15	rs11123170	ENSG00000258395	RP11-65I12.14	Skin Sun Exposed Lower leg	7.72001e-18
15	rs11123170	ENSG00000258395	RP11-65I12.15	Small Intestine Terminal Ileum	3.24476e-08
15	rs11123170	ENSG00000258395	RP11-65I12.16	Stomach	1.95765e-07
15	rs11123170	ENSG00000258395	RP11-65I12.17	Thyroid	2.59729e-11
15	rs11123170	ENSG00000258395	RP11-65I12.18	Vagina	7.94585e-08
15	rs11123170	ENSG00000258395	RP11-65I12.2	Adipose Visceral Omentum	5.1005e-11
15	rs11123170	ENSG00000258395	RP11-65I12.3	Artery Aorta	1.80602e-12
15	rs11123170	ENSG00000258395	RP11-65I12.4	Breast Mammary Tissue	9.08661e-19
15	rs11123170	ENSG00000258395	RP11-65I12.5	Cells Transformed fibroblasts	5.22286e-21
15	rs11123170	ENSG00000258395	RP11-65I12.6	Colon Transverse	6.94194e-10
15	rs11123170	ENSG00000258395	RP11-65I12.7	Esophagus Gastroesophageal Junction	6.05676e-09
15	rs11123170	ENSG00000258395	RP11-65I12.8	Esophagus Mucosa	2.36011e-29
15	rs11123170	ENSG00000258395	RP11-65I12.9	Esophagus Muscularis	2.83139e-18
17	rs4664308	ENSG00000226266	AC009961.3	Testis	7.10146e-06
17	rs4664308	ENSG00000115221	ITGB6	Adipose Subcutaneous	9.05248e-06
17	rs4664308	ENSG00000115221	ITGB6	Adipose Visceral Omentum	9.19707e-06
17	rs4664308	ENSG00000115221	ITGB6	Artery Tibial	2.34514e-05
17	rs4664308	ENSG00000115221	ITGB6	Nerve Tibial	4.44104e-08
17	rs4664308	ENSG00000115221	ITGB6	Testis	2.69452e-07
17	rs4664308	ENSG00000054219	LY75	Adipose Subcutaneous	5.52996e-14
17	rs4664308	ENSG00000054219	LY75	Adipose Visceral Omentum	1.32484e-15
17	rs4664308	ENSG00000054219	LY75	Artery Aorta	9.39691e-08
17	rs4664308	ENSG00000054219	LY75	Artery Tibial	2.33135e-12
17	rs4664308	ENSG00000054219	LY75	Breast Mammary Tissue	9.8974e-08
17	rs4664308	ENSG00000054219	LY75	Cells Transformed fibroblasts	2.40882e-21
17	rs4664308	ENSG00000054219	LY75	Colon Sigmoid	1.11235e-08
17	rs4664308	ENSG00000054219	LY75	Esophagus Gastroesophageal Junction	4.27478e-09
17	rs4664308	ENSG00000054219	LY75	Esophagus Mucosa	1.85166e-15
17	rs4664308	ENSG00000054219	LY75	Esophagus Muscularis	1.11e-14
17	rs4664308	ENSG00000054219	LY75	Heart Atrial Appendage	2.77272e-06
17	rs4664308	ENSG00000054219	LY75	Heart Left Ventricle	2.54469e-05
17	rs4664308	ENSG00000054219	LY75	Liver	1.06834e-06
17	rs4664308	ENSG00000054219	LY75	Lung	5.64377e-14
17	rs4664308	ENSG00000054219	LY75	Muscle Skeletal	2.69979e-07
17	rs4664308	ENSG00000054219	LY75	Nerve Tibial	1.08951e-16
17	rs4664308	ENSG00000054219	LY75	Pancreas	2.1414e-14
17	rs4664308	ENSG00000054219	LY75	Prostate	4.63957e-07
17	rs4664308	ENSG00000054219	LY75	Skin Not Sun Exposed Suprapubic	1.46222e-06
17	rs4664308	ENSG00000054219	LY75	Skin Sun Exposed Lower leg	3.01745e-12
17	rs4664308	ENSG00000054219	LY75	Spleen	1.53998e-05
17	rs4664308	ENSG00000054219	LY75	Stomach	2.25231e-07
17	rs4664308	ENSG00000054219	LY75	Thyroid	8.44447e-09
17	rs4664308	ENSG00000054219	LY75	Whole Blood	1.06293e-09
17	rs4664308	ENSG00000153246	PLA2R1	Adipose Subcutaneous	1.56443e-11
17	rs4664308	ENSG00000153246	PLA2R1	Adrenal Gland	3.33529e-07
17	rs4664308	ENSG00000153246	PLA2R1	Cells Transformed fibroblasts	3.14623e-26
17	rs4664308	ENSG00000153246	PLA2R1	Colon Sigmoid	2.70553e-10
17	rs4664308	ENSG00000153246	PLA2R1	Colon Transverse	6.45679e-06
17	rs4664308	ENSG00000153246	PLA2R1	Esophagus Mucosa	1.02592e-27
17	rs4664308	ENSG00000153246	PLA2R1	Esophagus Muscularis	1.33014e-10
17	rs4664308	ENSG00000153246	PLA2R1	Heart Atrial Appendage	1.88249e-06
17	rs4664308	ENSG00000153246	PLA2R1	Muscle Skeletal	7.25354e-18
17	rs4664308	ENSG00000153246	PLA2R1	Nerve Tibial	1.72575e-15
17	rs4664308	ENSG00000153246	PLA2R1	Skin Sun Exposed Lower leg	2.76383e-06
17	rs4664308	ENSG00000153246	PLA2R1	Spleen	1.0481e-05
17	rs4664308	ENSG00000153246	PLA2R1	Thyroid	5.92396e-08
21	rs2712184	ENSG00000229352	AC007563.3	Brain Caudate basal ganglia	7.28915e-06
22	rs6795744	ENSG00000154764	WNT7A	Lung	1.19627e-06
22	rs6795744	ENSG00000154764	WNT7A	Testis	2.46504e-07
22	rs6795744	ENSG00000154767	XPC	Muscle Skeletal	3.72791e-05
24	rs347685	ENSG00000114126	TFDP2	Kidney	4.62078e-08
25	rs16853722	ENSG00000171757	LRRC34	Muscle Skeletal	3.5374e-06
26	rs9682041	ENSG00000013297	CLDN11	Nerve Tibial	4.02937e-07
26	rs9682041	ENSG00000239628	RP11-543D10.2	Testis	1.43814e-09
26	rs9682041	ENSG00000136603	SKIL	Muscle Skeletal	1.64901e-11
26	rs9682041	ENSG00000136603	SKIL	Nerve Tibial	2.13519e-05
28	rs7634389	ENSG00000073849	ST6GAL1	Pancreas	4.01275e-06
28	rs7634389	ENSG00000073849	ST6GAL1	Thyroid	8.19689e-13
30	rs13146355	ENSG00000163749	CCDC158	Artery Aorta	4.81394e-08
30	rs13146355	ENSG00000163749	CCDC158	Artery Tibial	1.97553e-11
30	rs13146355	ENSG00000163749	CCDC158	Breast Mammary Tissue	3.89772e-06
30	rs13146355	ENSG00000163749	CCDC158	Colon Sigmoid	6.4807e-06
30	rs13146355	ENSG00000163749	CCDC158	Esophagus Gastroesophageal Junction	7.38953e-08
30	rs13146355	ENSG00000163749	CCDC158	Esophagus Muscularis	1.15079e-08
30	rs13146355	ENSG00000163749	CCDC158	Lung	2.07574e-08
30	rs13146355	ENSG00000163749	CCDC158	Muscle Skeletal	8.36734e-06
30	rs13146355	ENSG00000163749	CCDC158	Nerve Tibial	1.04472e-13
30	rs13146355	ENSG00000163749	CCDC158	Pituitary	1.66042e-07
30	rs13146355	ENSG00000163749	CCDC158	Thyroid	3.24124e-13
30	rs13146355	ENSG00000189157	FAM47E	Lung	2.25995e-06
30	rs13146355	ENSG00000189157	FAM47E	Pancreas	1.67535e-05
30	rs13146355	ENSG00000189157	FAM47E	Thyroid	1.46592e-08
30	rs13146355	ENSG00000118804	STBD1	Cells Transformed fibroblasts	9.62185e-08
30	rs13146355	ENSG00000118804	STBD1	Esophagus Mucosa	2.1664e-06
30	rs13146355	ENSG00000118804	STBD1	Esophagus Muscularis	1.16041e-06
30	rs13146355	ENSG00000118804	STBD1	Nerve Tibial	1.42382e-06
30	rs13146355	ENSG00000118804	STBD1	Spleen	6.34614e-07
30	rs13146355	ENSG00000118804	STBD1	Stomach	1.35835e-06
30	rs13146355	ENSG00000118804	STBD1	Thyroid	1.97818e-07
31	rs228611	ENSG00000164039	BDH2	Adipose Subcutaneous	2.84122e-05
31	rs228611	ENSG00000164039	BDH2	Artery Aorta	8.92632e-06
31	rs228611	ENSG00000164039	BDH2	Artery Tibial	2.20942e-05
31	rs228611	ENSG00000164039	BDH2	Esophagus Muscularis	7.81967e-07
31	rs228611	ENSG00000164039	BDH2	Muscle Skeletal	1.12673e-05
31	rs228611	ENSG00000164039	BDH2	Nerve Tibial	7.56727e-05
31	rs228611	ENSG00000145354	CISD2	Artery Tibial	1.19562e-08
31	rs228611	ENSG00000145354	CISD2	Cells Transformed fibroblasts	3.3969e-05
31	rs228611	ENSG00000145354	CISD2	Esophagus Muscularis	6.62617e-06
31	rs228611	ENSG00000145354	CISD2	Nerve Tibial	5.28516e-06
31	rs228611	ENSG00000145354	CISD2	Skin Not Sun Exposed Suprapubic	1.73365e-07
31	rs228611	ENSG00000145354	CISD2	Skin Sun Exposed Lower leg	1.20635e-11
31	rs228611	ENSG00000145354	CISD2	Thyroid	6.35071e-14
31	rs228611	ENSG00000145354	CISD2	Uterus	5.18867e-06
31	rs228611	ENSG00000248971	KRT8P46	Adipose Subcutaneous	3.26647e-06
31	rs228611	ENSG00000248971	KRT8P46	Adrenal Gland	9.16569e-06
31	rs228611	ENSG00000248971	KRT8P46	Breast Mammary Tissue	1.23522e-06
31	rs228611	ENSG00000248971	KRT8P46	Esophagus Mucosa	1.96397e-08
31	rs228611	ENSG00000248971	KRT8P46	Lung	5.51594e-14
31	rs228611	ENSG00000248971	KRT8P46	Muscle Skeletal	5.41604e-05
31	rs228611	ENSG00000248971	KRT8P46	Nerve Tibial	3.85428e-09
31	rs228611	ENSG00000248971	KRT8P46	Pancreas	2.50195e-05
31	rs228611	ENSG00000248971	KRT8P46	Skin Not Sun Exposed Suprapubic	1.17857e-05
31	rs228611	ENSG00000248971	KRT8P46	Skin Sun Exposed Lower leg	1.61712e-08
31	rs228611	ENSG00000248971	KRT8P46	Small Intestine Terminal Ileum	5.43962e-06
31	rs228611	ENSG00000248971	KRT8P46	Stomach	3.72929e-05
31	rs228611	ENSG00000248971	KRT8P46	Thyroid	1.00186e-09
31	rs228611	ENSG00000230069	LRRC37A15P	Adipose Subcutaneous	1.35642e-06
31	rs228611	ENSG00000230069	LRRC37A15P	Artery Aorta	3.60226e-06
31	rs228611	ENSG00000230069	LRRC37A15P	Brain Cerebellar Hemisphere	1.80231e-07
31	rs228611	ENSG00000230069	LRRC37A15P	Breast Mammary Tissue	5.01147e-06
31	rs228611	ENSG00000230069	LRRC37A15P	Colon Transverse	1.48765e-06
31	rs228611	ENSG00000230069	LRRC37A15P	Esophagus Mucosa	3.27429e-05
31	rs228611	ENSG00000230069	LRRC37A15P	Esophagus Muscularis	4.29278e-06
31	rs228611	ENSG00000230069	LRRC37A15P	Lung	1.07115e-13
31	rs228611	ENSG00000230069	LRRC37A15P	Nerve Tibial	2.00046e-08
31	rs228611	ENSG00000230069	LRRC37A15P	Ovary	1.66448e-05
31	rs228611	ENSG00000230069	LRRC37A15P	Skin Not Sun Exposed Suprapubic	1.63819e-05
31	rs228611	ENSG00000230069	LRRC37A15P	Skin Sun Exposed Lower leg	5.10142e-09
31	rs228611	ENSG00000230069	LRRC37A15P	Spleen	5.89401e-06
31	rs228611	ENSG00000230069	LRRC37A15P	Stomach	3.66917e-06
31	rs228611	ENSG00000230069	LRRC37A15P	Thyroid	1.10837e-11
31	rs228611	ENSG00000109323	MANBA	Breast Mammary Tissue	3.50345e-05
31	rs228611	ENSG00000109323	MANBA	Cells Transformed fibroblasts	2.59902e-18
31	rs228611	ENSG00000109323	MANBA	Skin Not Sun Exposed Suprapubic	3.41987e-06
31	rs228611	ENSG00000109323	MANBA	Skin Sun Exposed Lower leg	4.98548e-06
31	rs228611	ENSG00000109323	MANBA	Spleen	1.12452e-06
31	rs228611	ENSG00000109320	NFKB1	Muscle Skeletal	1.17633e-06
31	rs228611	ENSG00000251288	RP11-10L12.2	Brain Cerebellar Hemisphere	2.15999e-05
31	rs228611	ENSG00000251288	RP11-10L12.2	Nerve Tibial	2.97771e-07
31	rs228611	ENSG00000246560	RP11-10L12.4	Cells Transformed fibroblasts	1.66755e-05
31	rs228611	ENSG00000246560	RP11-10L12.4	Kidney	1.07489e-05
31	rs228611	ENSG00000246560	RP11-10L12.4	Nerve Tibial	2.50395e-05
31	rs228611	ENSG00000246560	RP11-10L12.4	Pancreas	6.52663e-07
31	rs228611	ENSG00000109332	UBE2D3	Esophagus Mucosa	3.02229e-06
31	rs228611	ENSG00000109332	UBE2D3	Lung	4.26515e-05
31	rs228611	ENSG00000109332	UBE2D3	Muscle Skeletal	7.75645e-06
31	rs228611	ENSG00000109332	UBE2D3	Pancreas	6.48509e-06
31	rs228611	ENSG00000109332	UBE2D3	Stomach	1.45853e-06
34	rs12654812	ENSG00000131187	F12	Esophagus Mucosa	3.42062e-08
34	rs12654812	ENSG00000160867	FGFR4	Nerve Tibial	1.26825e-11
34	rs12654812	ENSG00000160867	FGFR4	Skin Not Sun Exposed Suprapubic	1.40796e-05
34	rs12654812	ENSG00000213347	MXD3	Adipose Subcutaneous	6.95957e-08
34	rs12654812	ENSG00000213347	MXD3	Artery Aorta	3.64265e-07
34	rs12654812	ENSG00000213347	MXD3	Esophagus Mucosa	2.92446e-10
34	rs12654812	ENSG00000213347	MXD3	Esophagus Muscularis	8.04405e-10
34	rs12654812	ENSG00000213347	MXD3	Heart Atrial Appendage	1.19029e-05
34	rs12654812	ENSG00000213347	MXD3	Nerve Tibial	9.59417e-07
34	rs12654812	ENSG00000213347	MXD3	Skin Sun Exposed Lower leg	5.78689e-09
34	rs12654812	ENSG00000213347	MXD3	Thyroid	2.87677e-06
34	rs12654812	ENSG00000175309	PHYKPL	Artery Tibial	1.31512e-05
34	rs12654812	ENSG00000169220	RGS14	Adipose Subcutaneous	3.10914e-26
34	rs12654812	ENSG00000169220	RGS14	Adipose Visceral Omentum	5.96611e-11
34	rs12654812	ENSG00000169220	RGS14	Adrenal Gland	3.67677e-25
34	rs12654812	ENSG00000169220	RGS14	Artery Aorta	1.51236e-37
34	rs12654812	ENSG00000169220	RGS14	Artery Coronary	3.94946e-10
34	rs12654812	ENSG00000169220	RGS14	Artery Tibial	1.08019e-51
34	rs12654812	ENSG00000169220	RGS14	Brain Cerebellar Hemisphere	1.08433e-06
34	rs12654812	ENSG00000169220	RGS14	Brain Cerebellum	4.18113e-13
34	rs12654812	ENSG00000169220	RGS14	Brain Cortex	8.98262e-08
34	rs12654812	ENSG00000169220	RGS14	Brain Frontal Cortex BA9	7.08673e-10
34	rs12654812	ENSG00000169220	RGS14	Breast Mammary Tissue	9.3191e-16
34	rs12654812	ENSG00000169220	RGS14	Cells Transformed fibroblasts	8.02456e-59
34	rs12654812	ENSG00000169220	RGS14	Colon Sigmoid	1.86233e-13
34	rs12654812	ENSG00000169220	RGS14	Colon Transverse	4.90127e-20
34	rs12654812	ENSG00000169220	RGS14	Esophagus Gastroesophageal Junction	6.12596e-20
34	rs12654812	ENSG00000169220	RGS14	Esophagus Mucosa	3.11928e-28
34	rs12654812	ENSG00000169220	RGS14	Esophagus Muscularis	1.16085e-37
34	rs12654812	ENSG00000169220	RGS14	Heart Atrial Appendage	2.61465e-25
34	rs12654812	ENSG00000169220	RGS14	Heart Left Ventricle	1.97621e-23
34	rs12654812	ENSG00000169220	RGS14	Kidney	1.60497e-09
34	rs12654812	ENSG00000169220	RGS14	Lung	1.7733e-16
34	rs12654812	ENSG00000169220	RGS14	Muscle Skeletal	3.49836e-25
34	rs12654812	ENSG00000169220	RGS14	Nerve Tibial	1.61194e-30
34	rs12654812	ENSG00000169220	RGS14	Pancreas	1.39881e-13
34	rs12654812	ENSG00000169220	RGS14	Pituitary	6.27633e-20
34	rs12654812	ENSG00000169220	RGS14	Prostate	2.97552e-09
34	rs12654812	ENSG00000169220	RGS14	Skin Not Sun Exposed Suprapubic	1.61971e-21
34	rs12654812	ENSG00000169220	RGS14	Skin Sun Exposed Lower leg	3.7379e-31
34	rs12654812	ENSG00000169220	RGS14	Stomach	6.77129e-18
34	rs12654812	ENSG00000169220	RGS14	Testis	9.92932e-52
34	rs12654812	ENSG00000169220	RGS14	Thyroid	1.62332e-24
35	rs7759001	ENSG00000216901	AL022393.7	Brain Caudate basal ganglia	1.96831e-06
35	rs7759001	ENSG00000216901	AL022393.7	Testis	5.14721e-05
35	rs7759001	ENSG00000112763	BTN2A1	Whole Blood	9.87831e-05
35	rs7759001	ENSG00000186470	BTN3A2	Esophagus Mucosa	6.11092e-06
35	rs7759001	ENSG00000186470	BTN3A2	Nerve Tibial	4.14226e-06
35	rs7759001	ENSG00000186470	BTN3A2	Skin Sun Exposed Lower leg	3.70503e-05
35	rs7759001	ENSG00000186470	BTN3A2	Whole Blood	6.33097e-06
35	rs7759001	ENSG00000261353	CTA-14H9.5	Adipose Subcutaneous	3.93356e-05
35	rs7759001	ENSG00000241549	GUSBP2	Nerve Tibial	1.64846e-06
35	rs7759001	ENSG00000271755	RP1-153G14.4	Adipose Visceral Omentum	1.12273e-05
35	rs7759001	ENSG00000271755	RP1-153G14.4	Artery Tibial	6.88214e-06
35	rs7759001	ENSG00000271755	RP1-153G14.4	Brain Cerebellum	1.43811e-05
35	rs7759001	ENSG00000271755	RP1-153G14.4	Cells Transformed fibroblasts	5.64424e-06
35	rs7759001	ENSG00000271755	RP1-153G14.4	Esophagus Muscularis	1.08818e-05
35	rs7759001	ENSG00000271755	RP1-153G14.4	Nerve Tibial	1.41237e-07
35	rs7759001	ENSG00000219392	RP1-265C24.5	Testis	0.000126057
35	rs7759001	ENSG00000096654	ZNF184	Adrenal Gland	4.59507e-05
35	rs7759001	ENSG00000096654	ZNF184	Colon Transverse	1.90283e-06
35	rs7759001	ENSG00000096654	ZNF184	Testis	4.34528e-07
35	rs7759001	ENSG00000226314	ZNF192P1	Adipose Subcutaneous	8.06741e-05
35	rs7759001	ENSG00000204789	ZNF204P	Cells Transformed fibroblasts	3.64273e-05
35	rs7759001	ENSG00000204789	ZNF204P	Muscle Skeletal	4.9005e-05
35	rs7759001	ENSG00000204789	ZNF204P	Thyroid	4.22451e-10
35	rs7759001	ENSG00000124613	ZNF391	Adipose Subcutaneous	1.87267e-31
35	rs7759001	ENSG00000124613	ZNF391	Adipose Visceral Omentum	2.84542e-22
35	rs7759001	ENSG00000124613	ZNF391	Adrenal Gland	2.78566e-11
35	rs7759001	ENSG00000124613	ZNF391	Artery Aorta	4.72692e-44
35	rs7759001	ENSG00000124613	ZNF391	Artery Coronary	7.63254e-20
35	rs7759001	ENSG00000124613	ZNF391	Artery Tibial	1.77413e-69
35	rs7759001	ENSG00000124613	ZNF391	Brain Anterior cingulate cortex BA24	1.7556e-08
35	rs7759001	ENSG00000124613	ZNF391	Brain Caudate basal ganglia	5.38454e-16
35	rs7759001	ENSG00000124613	ZNF391	Brain Cerebellar Hemisphere	1.81628e-19
35	rs7759001	ENSG00000124613	ZNF391	Brain Cerebellum	1.04856e-18
35	rs7759001	ENSG00000124613	ZNF391	Brain Cortex	6.26591e-12
35	rs7759001	ENSG00000124613	ZNF391	Brain Frontal Cortex BA9	3.57563e-09
35	rs7759001	ENSG00000124613	ZNF391	Brain Hippocampus	7.90698e-06
35	rs7759001	ENSG00000124613	ZNF391	Brain Hypothalamus	1.29305e-16
35	rs7759001	ENSG00000124613	ZNF391	Brain Nucleus accumbens basal ganglia	1.77554e-10
35	rs7759001	ENSG00000124613	ZNF391	Brain Putamen basal ganglia	6.63386e-08
35	rs7759001	ENSG00000124613	ZNF391	Breast Mammary Tissue	2.35388e-19
35	rs7759001	ENSG00000124613	ZNF391	Cells EBV-transformed lymphocytes	4.3244e-08
35	rs7759001	ENSG00000124613	ZNF391	Cells Transformed fibroblasts	6.55831e-64
35	rs7759001	ENSG00000124613	ZNF391	Colon Sigmoid	3.52743e-36
35	rs7759001	ENSG00000124613	ZNF391	Colon Transverse	7.74381e-37
35	rs7759001	ENSG00000124613	ZNF391	Esophagus Gastroesophageal Junction	8.81055e-40
35	rs7759001	ENSG00000124613	ZNF391	Esophagus Mucosa	1.27397e-47
35	rs7759001	ENSG00000124613	ZNF391	Esophagus Muscularis	8.57215e-53
35	rs7759001	ENSG00000124613	ZNF391	Heart Atrial Appendage	1.2143e-26
35	rs7759001	ENSG00000124613	ZNF391	Heart Left Ventricle	4.79612e-32
35	rs7759001	ENSG00000124613	ZNF391	Kidney	2.0984e-05
35	rs7759001	ENSG00000124613	ZNF391	Liver	2.67384e-06
35	rs7759001	ENSG00000124613	ZNF391	Lung	2.9658e-50
35	rs7759001	ENSG00000124613	ZNF391	Muscle Skeletal	3.27676e-34
35	rs7759001	ENSG00000124613	ZNF391	Nerve Tibial	1.41709e-65
35	rs7759001	ENSG00000124613	ZNF391	Ovary	1.19482e-21
35	rs7759001	ENSG00000124613	ZNF391	Pancreas	9.19221e-23
35	rs7759001	ENSG00000124613	ZNF391	Pituitary	1.45827e-15
35	rs7759001	ENSG00000124613	ZNF391	Prostate	1.84805e-09
35	rs7759001	ENSG00000124613	ZNF391	Skin Not Sun Exposed Suprapubic	3.71682e-35
35	rs7759001	ENSG00000124613	ZNF391	Skin Sun Exposed Lower leg	7.69978e-38
35	rs7759001	ENSG00000124613	ZNF391	Small Intestine Terminal Ileum	3.20005e-19
35	rs7759001	ENSG00000124613	ZNF391	Spleen	1.7558e-28
35	rs7759001	ENSG00000124613	ZNF391	Stomach	1.35234e-19
35	rs7759001	ENSG00000124613	ZNF391	Testis	8.22314e-09
35	rs7759001	ENSG00000124613	ZNF391	Thyroid	2.16128e-47
35	rs7759001	ENSG00000124613	ZNF391	Uterus	7.31478e-13
35	rs7759001	ENSG00000124613	ZNF391	Vagina	2.54477e-12
35	rs7759001	ENSG00000124613	ZNF391	Whole Blood	5.85286e-13
36	rs2523946	ENSG00000204681	GABBR1	Adipose Subcutaneous	4.99765e-05
36	rs2523946	ENSG00000204681	GABBR1	Thyroid	8.21986e-05
36	rs2523946	ENSG00000270604	HCG17	Adipose Subcutaneous	2.91544e-05
36	rs2523946	ENSG00000270604	HCG17	Colon Sigmoid	2.13525e-07
36	rs2523946	ENSG00000176998	HCG4	Adipose Subcutaneous	1.24967e-05
36	rs2523946	ENSG00000176998	HCG4	Adipose Visceral Omentum	3.92122e-09
36	rs2523946	ENSG00000176998	HCG4	Artery Aorta	2.85819e-11
36	rs2523946	ENSG00000176998	HCG4	Artery Tibial	6.85422e-06
36	rs2523946	ENSG00000176998	HCG4	Brain Cerebellar Hemisphere	2.11819e-07
36	rs2523946	ENSG00000176998	HCG4	Brain Cerebellum	1.59057e-10
36	rs2523946	ENSG00000176998	HCG4	Breast Mammary Tissue	4.2129e-07
36	rs2523946	ENSG00000176998	HCG4	Cells Transformed fibroblasts	1.86227e-08
36	rs2523946	ENSG00000176998	HCG4	Colon Sigmoid	4.45969e-05
36	rs2523946	ENSG00000176998	HCG4	Colon Transverse	4.62877e-08
36	rs2523946	ENSG00000176998	HCG4	Esophagus Mucosa	0.000121853
36	rs2523946	ENSG00000176998	HCG4	Esophagus Muscularis	1.60139e-05
36	rs2523946	ENSG00000176998	HCG4	Heart Atrial Appendage	1.17398e-05
36	rs2523946	ENSG00000176998	HCG4	Lung	2.13235e-06
36	rs2523946	ENSG00000176998	HCG4	Nerve Tibial	1.08445e-07
36	rs2523946	ENSG00000176998	HCG4	Skin Not Sun Exposed Suprapubic	0.000123222
36	rs2523946	ENSG00000176998	HCG4	Small Intestine Terminal Ileum	1.5881e-05
36	rs2523946	ENSG00000176998	HCG4	Testis	3.35175e-05
36	rs2523946	ENSG00000176998	HCG4	Thyroid	5.21119e-10
36	rs2523946	ENSG00000227262	HCG4B	Adipose Visceral Omentum	1.94507e-05
36	rs2523946	ENSG00000227262	HCG4B	Cells Transformed fibroblasts	2.35942e-10
36	rs2523946	ENSG00000227262	HCG4B	Kidney	6.97494e-07
36	rs2523946	ENSG00000227262	HCG4B	Lung	1.6724e-10
36	rs2523946	ENSG00000227262	HCG4B	Pancreas	1.09213e-09
36	rs2523946	ENSG00000227262	HCG4B	Skin Not Sun Exposed Suprapubic	1.00999e-06
36	rs2523946	ENSG00000227262	HCG4B	Testis	1.28193e-08
36	rs2523946	ENSG00000227262	HCG4B	Thyroid	1.43834e-06
36	rs2523946	ENSG00000237669	HCG4P3	Adipose Subcutaneous	1.32132e-13
36	rs2523946	ENSG00000237669	HCG4P3	Adipose Visceral Omentum	4.13727e-09
36	rs2523946	ENSG00000237669	HCG4P3	Adrenal Gland	3.62021e-05
36	rs2523946	ENSG00000237669	HCG4P3	Artery Aorta	2.67825e-09
36	rs2523946	ENSG00000237669	HCG4P3	Artery Coronary	1.02185e-05
36	rs2523946	ENSG00000237669	HCG4P3	Artery Tibial	8.69243e-15
36	rs2523946	ENSG00000237669	HCG4P3	Brain Anterior cingulate cortex BA24	1.34393e-05
36	rs2523946	ENSG00000237669	HCG4P3	Brain Caudate basal ganglia	4.29747e-10
36	rs2523946	ENSG00000237669	HCG4P3	Brain Cerebellar Hemisphere	7.86661e-07
36	rs2523946	ENSG00000237669	HCG4P3	Brain Cerebellum	9.87967e-06
36	rs2523946	ENSG00000237669	HCG4P3	Brain Cortex	8.12388e-11
36	rs2523946	ENSG00000237669	HCG4P3	Brain Frontal Cortex BA9	1.04374e-05
36	rs2523946	ENSG00000237669	HCG4P3	Brain Hippocampus	2.56039e-06
36	rs2523946	ENSG00000237669	HCG4P3	Brain Nucleus accumbens basal ganglia	1.16673e-05
36	rs2523946	ENSG00000237669	HCG4P3	Brain Putamen basal ganglia	7.558e-06
36	rs2523946	ENSG00000237669	HCG4P3	Breast Mammary Tissue	3.89585e-09
36	rs2523946	ENSG00000237669	HCG4P3	Cells Transformed fibroblasts	6.52507e-12
36	rs2523946	ENSG00000237669	HCG4P3	Colon Sigmoid	1.0828e-11
36	rs2523946	ENSG00000237669	HCG4P3	Colon Transverse	8.54087e-10
36	rs2523946	ENSG00000237669	HCG4P3	Esophagus Gastroesophageal Junction	8.35738e-08
36	rs2523946	ENSG00000237669	HCG4P3	Esophagus Mucosa	2.524e-13
36	rs2523946	ENSG00000237669	HCG4P3	Esophagus Muscularis	8.66006e-18
36	rs2523946	ENSG00000237669	HCG4P3	Heart Atrial Appendage	5.04868e-13
36	rs2523946	ENSG00000237669	HCG4P3	Heart Left Ventricle	3.55988e-09
36	rs2523946	ENSG00000237669	HCG4P3	Liver	4.21646e-06
36	rs2523946	ENSG00000237669	HCG4P3	Lung	6.09309e-08
36	rs2523946	ENSG00000237669	HCG4P3	Muscle Skeletal	1.02781e-07
36	rs2523946	ENSG00000237669	HCG4P3	Nerve Tibial	1.55581e-15
36	rs2523946	ENSG00000237669	HCG4P3	Ovary	8.53571e-06
36	rs2523946	ENSG00000237669	HCG4P3	Pancreas	4.15176e-08
36	rs2523946	ENSG00000237669	HCG4P3	Skin Not Sun Exposed Suprapubic	2.16747e-15
36	rs2523946	ENSG00000237669	HCG4P3	Skin Sun Exposed Lower leg	2.20635e-14
36	rs2523946	ENSG00000237669	HCG4P3	Spleen	3.78991e-05
36	rs2523946	ENSG00000237669	HCG4P3	Stomach	1.32309e-06
36	rs2523946	ENSG00000237669	HCG4P3	Thyroid	6.03727e-11
36	rs2523946	ENSG00000237669	HCG4P3	Whole Blood	1.8117e-06
36	rs2523946	ENSG00000227766	HCG4P5	Adipose Subcutaneous	1.12267e-10
36	rs2523946	ENSG00000227766	HCG4P5	Adipose Visceral Omentum	2.96393e-12
36	rs2523946	ENSG00000227766	HCG4P5	Breast Mammary Tissue	1.06833e-11
36	rs2523946	ENSG00000227766	HCG4P5	Cells EBV-transformed lymphocytes	1.81772e-11
36	rs2523946	ENSG00000227766	HCG4P5	Colon Transverse	1.41701e-08
36	rs2523946	ENSG00000227766	HCG4P5	Lung	6.07125e-16
36	rs2523946	ENSG00000227766	HCG4P5	Nerve Tibial	2.03386e-07
36	rs2523946	ENSG00000227766	HCG4P5	Skin Not Sun Exposed Suprapubic	6.14383e-16
36	rs2523946	ENSG00000227766	HCG4P5	Skin Sun Exposed Lower leg	4.98087e-26
36	rs2523946	ENSG00000227766	HCG4P5	Spleen	3.52069e-14
36	rs2523946	ENSG00000227766	HCG4P5	Whole Blood	8.07446e-17
36	rs2523946	ENSG00000230521	HCG4P7	Artery Aorta	3.39687e-07
36	rs2523946	ENSG00000230521	HCG4P7	Artery Tibial	4.80423e-10
36	rs2523946	ENSG00000230521	HCG4P7	Brain Cerebellar Hemisphere	2.29491e-12
36	rs2523946	ENSG00000230521	HCG4P7	Brain Cerebellum	2.06289e-18
36	rs2523946	ENSG00000230521	HCG4P7	Brain Hypothalamus	6.49868e-07
36	rs2523946	ENSG00000230521	HCG4P7	Cells Transformed fibroblasts	3.25507e-16
36	rs2523946	ENSG00000230521	HCG4P7	Colon Transverse	9.08668e-06
36	rs2523946	ENSG00000230521	HCG4P7	Esophagus Mucosa	4.35413e-13
36	rs2523946	ENSG00000230521	HCG4P7	Nerve Tibial	1.57014e-11
36	rs2523946	ENSG00000230521	HCG4P7	Pituitary	1.27153e-07
36	rs2523946	ENSG00000230521	HCG4P7	Skin Not Sun Exposed Suprapubic	4.27507e-07
36	rs2523946	ENSG00000230521	HCG4P7	Skin Sun Exposed Lower leg	6.76892e-07
36	rs2523946	ENSG00000230521	HCG4P7	Testis	3.26435e-10
36	rs2523946	ENSG00000230521	HCG4P7	Thyroid	9.53898e-10
36	rs2523946	ENSG00000229142	HCG4P8	Testis	2.00543e-05
36	rs2523946	ENSG00000204625	HCG9	Adrenal Gland	2.74678e-05
36	rs2523946	ENSG00000204625	HCG9	Pancreas	1.65209e-05
36	rs2523946	ENSG00000206503	HLA-A	Artery Aorta	1.15144e-22
36	rs2523946	ENSG00000206503	HLA-A	Artery Tibial	1.32611e-13
36	rs2523946	ENSG00000206503	HLA-A	Brain Cerebellum	4.27669e-05
36	rs2523946	ENSG00000206503	HLA-A	Cells Transformed fibroblasts	3.78792e-05
36	rs2523946	ENSG00000206503	HLA-A	Esophagus Gastroesophageal Junction	1.36609e-11
36	rs2523946	ENSG00000206503	HLA-A	Esophagus Muscularis	5.35652e-22
36	rs2523946	ENSG00000206503	HLA-A	Heart Atrial Appendage	7.07842e-25
36	rs2523946	ENSG00000206503	HLA-A	Heart Left Ventricle	8.53522e-18
36	rs2523946	ENSG00000206503	HLA-A	Liver	8.6766e-10
36	rs2523946	ENSG00000206503	HLA-A	Muscle Skeletal	0.000144467
36	rs2523946	ENSG00000206503	HLA-A	Nerve Tibial	4.82266e-05
36	rs2523946	ENSG00000206503	HLA-A	Ovary	6.03523e-09
36	rs2523946	ENSG00000206503	HLA-A	Pancreas	1.7261e-08
36	rs2523946	ENSG00000206503	HLA-A	Pituitary	5.46068e-05
36	rs2523946	ENSG00000206503	HLA-A	Testis	1.23969e-24
36	rs2523946	ENSG00000206503	HLA-A	Thyroid	5.68409e-15
36	rs2523946	ENSG00000206503	HLA-A	Whole Blood	2.059e-09
36	rs2523946	ENSG00000204642	HLA-F	Brain Cerebellar Hemisphere	1.9329e-07
36	rs2523946	ENSG00000204642	HLA-F	Brain Cerebellum	3.29954e-10
36	rs2523946	ENSG00000204642	HLA-F	Cells EBV-transformed lymphocytes	1.70873e-06
36	rs2523946	ENSG00000204642	HLA-F	Cells Transformed fibroblasts	1.49407e-14
36	rs2523946	ENSG00000204642	HLA-F	Esophagus Mucosa	4.36909e-07
36	rs2523946	ENSG00000204642	HLA-F	Whole Blood	4.01353e-12
36	rs2523946	ENSG00000214922	HLA-F-AS1	Brain Cerebellar Hemisphere	4.98716e-05
36	rs2523946	ENSG00000214922	HLA-F-AS1	Brain Cerebellum	3.28747e-08
36	rs2523946	ENSG00000204632	HLA-G	Testis	3.68042e-14
36	rs2523946	ENSG00000206341	HLA-H	Brain Cerebellar Hemisphere	1.3609e-11
36	rs2523946	ENSG00000206341	HLA-H	Brain Cerebellum	2.49306e-19
36	rs2523946	ENSG00000204622	HLA-J	Adipose Subcutaneous	5.20743e-16
36	rs2523946	ENSG00000204622	HLA-J	Adipose Visceral Omentum	5.86535e-15
36	rs2523946	ENSG00000204622	HLA-J	Adrenal Gland	2.75366e-06
36	rs2523946	ENSG00000204622	HLA-J	Artery Aorta	2.52603e-20
36	rs2523946	ENSG00000204622	HLA-J	Artery Coronary	7.7699e-07
36	rs2523946	ENSG00000204622	HLA-J	Artery Tibial	3.23316e-24
36	rs2523946	ENSG00000204622	HLA-J	Brain Caudate basal ganglia	5.62185e-08
36	rs2523946	ENSG00000204622	HLA-J	Brain Cerebellar Hemisphere	3.90921e-11
36	rs2523946	ENSG00000204622	HLA-J	Brain Cerebellum	3.56529e-10
36	rs2523946	ENSG00000204622	HLA-J	Brain Cortex	2.31262e-05
36	rs2523946	ENSG00000204622	HLA-J	Brain Frontal Cortex BA9	4.77322e-05
36	rs2523946	ENSG00000204622	HLA-J	Brain Hippocampus	7.60922e-06
36	rs2523946	ENSG00000204622	HLA-J	Brain Putamen basal ganglia	2.70999e-11
36	rs2523946	ENSG00000204622	HLA-J	Breast Mammary Tissue	1.86971e-13
36	rs2523946	ENSG00000204622	HLA-J	Cells Transformed fibroblasts	2.62847e-20
36	rs2523946	ENSG00000204622	HLA-J	Colon Sigmoid	2.45984e-13
36	rs2523946	ENSG00000204622	HLA-J	Colon Transverse	8.15324e-10
36	rs2523946	ENSG00000204622	HLA-J	Esophagus Gastroesophageal Junction	4.42503e-14
36	rs2523946	ENSG00000204622	HLA-J	Esophagus Mucosa	4.8047e-17
36	rs2523946	ENSG00000204622	HLA-J	Esophagus Muscularis	2.84633e-15
36	rs2523946	ENSG00000204622	HLA-J	Heart Atrial Appendage	5.18356e-15
36	rs2523946	ENSG00000204622	HLA-J	Heart Left Ventricle	1.26614e-08
36	rs2523946	ENSG00000204622	HLA-J	Liver	4.42802e-08
36	rs2523946	ENSG00000204622	HLA-J	Lung	6.6592e-10
36	rs2523946	ENSG00000204622	HLA-J	Muscle Skeletal	1.56658e-20
36	rs2523946	ENSG00000204622	HLA-J	Nerve Tibial	8.08501e-14
36	rs2523946	ENSG00000204622	HLA-J	Ovary	1.4448e-09
36	rs2523946	ENSG00000204622	HLA-J	Pancreas	6.18435e-06
36	rs2523946	ENSG00000204622	HLA-J	Pituitary	4.46875e-10
36	rs2523946	ENSG00000204622	HLA-J	Prostate	2.68756e-14
36	rs2523946	ENSG00000204622	HLA-J	Skin Not Sun Exposed Suprapubic	9.07192e-23
36	rs2523946	ENSG00000204622	HLA-J	Skin Sun Exposed Lower leg	9.1668e-19
36	rs2523946	ENSG00000204622	HLA-J	Small Intestine Terminal Ileum	1.4851e-07
36	rs2523946	ENSG00000204622	HLA-J	Spleen	5.42397e-07
36	rs2523946	ENSG00000204622	HLA-J	Stomach	5.37278e-11
36	rs2523946	ENSG00000204622	HLA-J	Testis	1.21152e-05
36	rs2523946	ENSG00000204622	HLA-J	Thyroid	6.74586e-19
36	rs2523946	ENSG00000204622	HLA-J	Uterus	9.66181e-08
36	rs2523946	ENSG00000204622	HLA-J	Vagina	2.9483e-08
36	rs2523946	ENSG00000204622	HLA-J	Whole Blood	5.95955e-11
36	rs2523946	ENSG00000230795	HLA-K	Adipose Subcutaneous	9.33921e-19
36	rs2523946	ENSG00000230795	HLA-K	Adipose Visceral Omentum	1.10823e-21
36	rs2523946	ENSG00000230795	HLA-K	Adrenal Gland	7.29178e-06
36	rs2523946	ENSG00000230795	HLA-K	Artery Aorta	1.05724e-06
36	rs2523946	ENSG00000230795	HLA-K	Artery Coronary	1.56113e-06
36	rs2523946	ENSG00000230795	HLA-K	Artery Tibial	1.85998e-17
36	rs2523946	ENSG00000230795	HLA-K	Brain Anterior cingulate cortex BA24	6.77034e-06
36	rs2523946	ENSG00000230795	HLA-K	Brain Caudate basal ganglia	1.94497e-07
36	rs2523946	ENSG00000230795	HLA-K	Brain Cerebellar Hemisphere	2.16094e-08
36	rs2523946	ENSG00000230795	HLA-K	Brain Cerebellum	1.84452e-08
36	rs2523946	ENSG00000230795	HLA-K	Brain Cortex	8.85892e-06
36	rs2523946	ENSG00000230795	HLA-K	Brain Frontal Cortex BA9	1.40554e-05
36	rs2523946	ENSG00000230795	HLA-K	Breast Mammary Tissue	1.2701e-08
36	rs2523946	ENSG00000230795	HLA-K	Cells EBV-transformed lymphocytes	2.28716e-06
36	rs2523946	ENSG00000230795	HLA-K	Cells Transformed fibroblasts	1.50278e-25
36	rs2523946	ENSG00000230795	HLA-K	Colon Sigmoid	8.46761e-10
36	rs2523946	ENSG00000230795	HLA-K	Colon Transverse	2.44196e-09
36	rs2523946	ENSG00000230795	HLA-K	Esophagus Gastroesophageal Junction	3.39158e-05
36	rs2523946	ENSG00000230795	HLA-K	Esophagus Mucosa	1.8758e-07
36	rs2523946	ENSG00000230795	HLA-K	Esophagus Muscularis	8.88413e-12
36	rs2523946	ENSG00000230795	HLA-K	Heart Atrial Appendage	6.45453e-10
36	rs2523946	ENSG00000230795	HLA-K	Heart Left Ventricle	3.78961e-08
36	rs2523946	ENSG00000230795	HLA-K	Kidney	1.86492e-18
36	rs2523946	ENSG00000230795	HLA-K	Lung	1.69158e-26
36	rs2523946	ENSG00000230795	HLA-K	Muscle Skeletal	9.99022e-15
36	rs2523946	ENSG00000230795	HLA-K	Nerve Tibial	3.56407e-28
36	rs2523946	ENSG00000230795	HLA-K	Pancreas	6.22541e-23
36	rs2523946	ENSG00000230795	HLA-K	Pituitary	3.67546e-15
36	rs2523946	ENSG00000230795	HLA-K	Prostate	3.2003e-08
36	rs2523946	ENSG00000230795	HLA-K	Skin Not Sun Exposed Suprapubic	1.05253e-10
36	rs2523946	ENSG00000230795	HLA-K	Skin Sun Exposed Lower leg	9.69831e-10
36	rs2523946	ENSG00000230795	HLA-K	Small Intestine Terminal Ileum	8.28804e-07
36	rs2523946	ENSG00000230795	HLA-K	Spleen	1.48869e-13
36	rs2523946	ENSG00000230795	HLA-K	Testis	2.97025e-09
36	rs2523946	ENSG00000230795	HLA-K	Thyroid	2.56738e-35
36	rs2523946	ENSG00000231130	HLA-T	Brain Cerebellar Hemisphere	2.18169e-05
36	rs2523946	ENSG00000231130	HLA-T	Brain Cerebellum	2.8425e-07
36	rs2523946	ENSG00000231130	HLA-T	Nerve Tibial	2.34527e-05
36	rs2523946	ENSG00000231130	HLA-T	Testis	2.82071e-06
36	rs2523946	ENSG00000228078	HLA-U	Adipose Subcutaneous	3.38333e-09
36	rs2523946	ENSG00000228078	HLA-U	Adipose Visceral Omentum	2.01938e-05
36	rs2523946	ENSG00000228078	HLA-U	Artery Aorta	6.15736e-13
36	rs2523946	ENSG00000228078	HLA-U	Artery Tibial	3.62402e-09
36	rs2523946	ENSG00000228078	HLA-U	Brain Nucleus accumbens basal ganglia	3.08009e-05
36	rs2523946	ENSG00000228078	HLA-U	Breast Mammary Tissue	9.08348e-09
36	rs2523946	ENSG00000228078	HLA-U	Cells Transformed fibroblasts	6.28893e-08
36	rs2523946	ENSG00000228078	HLA-U	Colon Sigmoid	4.27258e-05
36	rs2523946	ENSG00000228078	HLA-U	Colon Transverse	1.28312e-07
36	rs2523946	ENSG00000228078	HLA-U	Esophagus Mucosa	6.51502e-13
36	rs2523946	ENSG00000228078	HLA-U	Esophagus Muscularis	5.16761e-10
36	rs2523946	ENSG00000228078	HLA-U	Heart Atrial Appendage	1.72675e-08
36	rs2523946	ENSG00000228078	HLA-U	Heart Left Ventricle	1.25747e-05
36	rs2523946	ENSG00000228078	HLA-U	Lung	1.16199e-06
36	rs2523946	ENSG00000228078	HLA-U	Muscle Skeletal	1.98197e-09
36	rs2523946	ENSG00000228078	HLA-U	Nerve Tibial	5.84051e-07
36	rs2523946	ENSG00000228078	HLA-U	Ovary	2.83145e-05
36	rs2523946	ENSG00000228078	HLA-U	Pituitary	1.88346e-08
36	rs2523946	ENSG00000228078	HLA-U	Prostate	1.82636e-07
36	rs2523946	ENSG00000228078	HLA-U	Skin Not Sun Exposed Suprapubic	3.40378e-12
36	rs2523946	ENSG00000228078	HLA-U	Skin Sun Exposed Lower leg	6.74312e-11
36	rs2523946	ENSG00000228078	HLA-U	Stomach	3.41117e-09
36	rs2523946	ENSG00000228078	HLA-U	Testis	6.27188e-10
36	rs2523946	ENSG00000228078	HLA-U	Thyroid	1.02683e-06
36	rs2523946	ENSG00000181126	HLA-V	Adipose Subcutaneous	6.79895e-11
36	rs2523946	ENSG00000181126	HLA-V	Adipose Visceral Omentum	4.34525e-06
36	rs2523946	ENSG00000181126	HLA-V	Adrenal Gland	8.45223e-06
36	rs2523946	ENSG00000181126	HLA-V	Artery Aorta	2.99871e-18
36	rs2523946	ENSG00000181126	HLA-V	Artery Tibial	1.85867e-08
36	rs2523946	ENSG00000181126	HLA-V	Brain Anterior cingulate cortex BA24	1.48567e-06
36	rs2523946	ENSG00000181126	HLA-V	Brain Cerebellar Hemisphere	7.8932e-09
36	rs2523946	ENSG00000181126	HLA-V	Brain Cerebellum	5.86433e-09
36	rs2523946	ENSG00000181126	HLA-V	Brain Frontal Cortex BA9	1.48045e-05
36	rs2523946	ENSG00000181126	HLA-V	Cells Transformed fibroblasts	1.7722e-08
36	rs2523946	ENSG00000181126	HLA-V	Colon Sigmoid	3.03399e-06
36	rs2523946	ENSG00000181126	HLA-V	Colon Transverse	2.79015e-11
36	rs2523946	ENSG00000181126	HLA-V	Esophagus Gastroesophageal Junction	3.35107e-05
36	rs2523946	ENSG00000181126	HLA-V	Esophagus Mucosa	4.55008e-05
36	rs2523946	ENSG00000181126	HLA-V	Esophagus Muscularis	9.81614e-10
36	rs2523946	ENSG00000181126	HLA-V	Heart Left Ventricle	1.42768e-07
36	rs2523946	ENSG00000181126	HLA-V	Lung	9.36336e-05
36	rs2523946	ENSG00000181126	HLA-V	Nerve Tibial	1.81758e-05
36	rs2523946	ENSG00000181126	HLA-V	Skin Sun Exposed Lower leg	3.98472e-07
36	rs2523946	ENSG00000181126	HLA-V	Small Intestine Terminal Ileum	9.71724e-08
36	rs2523946	ENSG00000181126	HLA-V	Stomach	1.92371e-05
36	rs2523946	ENSG00000181126	HLA-V	Thyroid	7.95142e-06
36	rs2523946	ENSG00000181126	HLA-V	Whole Blood	4.18543e-09
36	rs2523946	ENSG00000235290	HLA-W	Adipose Subcutaneous	3.08696e-05
36	rs2523946	ENSG00000235290	HLA-W	Artery Tibial	1.54224e-07
36	rs2523946	ENSG00000235290	HLA-W	Brain Nucleus accumbens basal ganglia	2.64309e-07
36	rs2523946	ENSG00000235290	HLA-W	Cells Transformed fibroblasts	5.96299e-09
36	rs2523946	ENSG00000235290	HLA-W	Esophagus Mucosa	2.53371e-07
36	rs2523946	ENSG00000235290	HLA-W	Esophagus Muscularis	7.88085e-07
36	rs2523946	ENSG00000235290	HLA-W	Heart Atrial Appendage	2.48319e-06
36	rs2523946	ENSG00000235290	HLA-W	Lung	2.65779e-05
36	rs2523946	ENSG00000235290	HLA-W	Muscle Skeletal	2.8266e-09
36	rs2523946	ENSG00000235290	HLA-W	Ovary	2.13501e-05
36	rs2523946	ENSG00000235290	HLA-W	Pituitary	2.12818e-05
36	rs2523946	ENSG00000235290	HLA-W	Skin Not Sun Exposed Suprapubic	1.07276e-07
36	rs2523946	ENSG00000235290	HLA-W	Testis	1.86716e-06
36	rs2523946	ENSG00000235290	HLA-W	Thyroid	1.03837e-07
36	rs2523946	ENSG00000235821	IFITM4P	Adipose Subcutaneous	4.24281e-06
36	rs2523946	ENSG00000235821	IFITM4P	Adipose Visceral Omentum	3.95509e-08
36	rs2523946	ENSG00000235821	IFITM4P	Adrenal Gland	3.63048e-06
36	rs2523946	ENSG00000235821	IFITM4P	Cells EBV-transformed lymphocytes	4.68264e-08
36	rs2523946	ENSG00000235821	IFITM4P	Nerve Tibial	1.99e-07
36	rs2523946	ENSG00000235821	IFITM4P	Skin Not Sun Exposed Suprapubic	5.83795e-05
36	rs2523946	ENSG00000235821	IFITM4P	Skin Sun Exposed Lower leg	3.25047e-05
36	rs2523946	ENSG00000235821	IFITM4P	Small Intestine Terminal Ileum	3.66311e-05
36	rs2523946	ENSG00000235821	IFITM4P	Spleen	2.39601e-05
36	rs2523946	ENSG00000235821	IFITM4P	Whole Blood	1.99328e-08
36	rs2523946	ENSG00000229390	MICD	Lung	5.69834e-05
36	rs2523946	ENSG00000229390	MICD	Nerve Tibial	8.4748e-05
36	rs2523946	ENSG00000273340	MICE	Brain Cerebellum	1.59177e-05
36	rs2523946	ENSG00000273340	MICE	Colon Transverse	6.89893e-11
36	rs2523946	ENSG00000233892	PAIP1P1	Adipose Subcutaneous	0.00010041
36	rs2523946	ENSG00000233892	PAIP1P1	Skin Sun Exposed Lower leg	0.000122918
36	rs2523946	ENSG00000204619	PPP1R11	Artery Aorta	4.63449e-06
36	rs2523946	ENSG00000204619	PPP1R11	Brain Cerebellar Hemisphere	1.4494e-05
36	rs2523946	ENSG00000204619	PPP1R11	Brain Cerebellum	1.87104e-05
36	rs2523946	ENSG00000204619	PPP1R11	Cells Transformed fibroblasts	4.78679e-05
36	rs2523946	ENSG00000204619	PPP1R11	Thyroid	2.30346e-08
36	rs2523946	ENSG00000204618	RNF39	Adipose Visceral Omentum	4.07624e-05
36	rs2523946	ENSG00000204618	RNF39	Artery Tibial	2.42301e-07
36	rs2523946	ENSG00000204618	RNF39	Lung	6.85081e-07
36	rs2523946	ENSG00000204618	RNF39	Nerve Tibial	1.88971e-05
36	rs2523946	ENSG00000204618	RNF39	Thyroid	1.55166e-09
36	rs2523946	ENSG00000213880	RPL7AP7	Testis	1.49037e-05
36	rs2523946	ENSG00000204616	TRIM31	Brain Cerebellar Hemisphere	5.19597e-05
36	rs2523946	ENSG00000204616	TRIM31	Testis	1.37784e-06
36	rs2523946	ENSG00000231226	TRIM31-AS1	Testis	3.10401e-06
36	rs2523946	ENSG00000204614	TRIM40	Testis	1.55722e-08
36	rs2523946	ENSG00000272236	XXbac-BPG170G13.32	Lung	1.10148e-06
36	rs2523946	ENSG00000233916	ZDHHC20P1	Testis	7.29369e-05
36	rs2523946	ENSG00000204644	ZFP57	Adipose Subcutaneous	5.02016e-20
36	rs2523946	ENSG00000204644	ZFP57	Adipose Visceral Omentum	2.36968e-11
36	rs2523946	ENSG00000204644	ZFP57	Adrenal Gland	5.1281e-10
36	rs2523946	ENSG00000204644	ZFP57	Artery Aorta	3.00657e-10
36	rs2523946	ENSG00000204644	ZFP57	Artery Coronary	5.57161e-08
36	rs2523946	ENSG00000204644	ZFP57	Artery Tibial	5.6018e-13
36	rs2523946	ENSG00000204644	ZFP57	Breast Mammary Tissue	4.29546e-09
36	rs2523946	ENSG00000204644	ZFP57	Cells EBV-transformed lymphocytes	2.91631e-05
36	rs2523946	ENSG00000204644	ZFP57	Cells Transformed fibroblasts	5.41243e-12
36	rs2523946	ENSG00000204644	ZFP57	Colon Sigmoid	1.50792e-05
36	rs2523946	ENSG00000204644	ZFP57	Colon Transverse	6.8541e-10
36	rs2523946	ENSG00000204644	ZFP57	Esophagus Gastroesophageal Junction	1.19293e-06
36	rs2523946	ENSG00000204644	ZFP57	Esophagus Mucosa	3.73558e-11
36	rs2523946	ENSG00000204644	ZFP57	Esophagus Muscularis	7.76718e-12
36	rs2523946	ENSG00000204644	ZFP57	Heart Atrial Appendage	5.76201e-14
36	rs2523946	ENSG00000204644	ZFP57	Heart Left Ventricle	5.21039e-12
36	rs2523946	ENSG00000204644	ZFP57	Liver	4.9364e-08
36	rs2523946	ENSG00000204644	ZFP57	Lung	7.41911e-14
36	rs2523946	ENSG00000204644	ZFP57	Nerve Tibial	4.57659e-12
36	rs2523946	ENSG00000204644	ZFP57	Pancreas	5.35275e-08
36	rs2523946	ENSG00000204644	ZFP57	Pituitary	2.57285e-07
36	rs2523946	ENSG00000204644	ZFP57	Skin Not Sun Exposed Suprapubic	2.43495e-11
36	rs2523946	ENSG00000204644	ZFP57	Skin Sun Exposed Lower leg	4.21691e-12
36	rs2523946	ENSG00000204644	ZFP57	Small Intestine Terminal Ileum	5.10034e-06
36	rs2523946	ENSG00000204644	ZFP57	Spleen	4.04099e-09
36	rs2523946	ENSG00000204644	ZFP57	Stomach	1.51177e-11
36	rs2523946	ENSG00000204644	ZFP57	Thyroid	3.04772e-11
36	rs2523946	ENSG00000204644	ZFP57	Uterus	1.12246e-05
36	rs2523946	ENSG00000204644	ZFP57	Vagina	5.10829e-08
36	rs2523946	ENSG00000204644	ZFP57	Whole Blood	2.92713e-17
36	rs2523946	ENSG00000066379	ZNRD1	Adipose Subcutaneous	4.7268e-06
36	rs2523946	ENSG00000066379	ZNRD1	Adipose Visceral Omentum	6.87914e-09
36	rs2523946	ENSG00000066379	ZNRD1	Artery Aorta	5.23935e-11
36	rs2523946	ENSG00000066379	ZNRD1	Brain Cerebellum	2.34946e-06
36	rs2523946	ENSG00000066379	ZNRD1	Brain Putamen basal ganglia	6.54941e-06
36	rs2523946	ENSG00000066379	ZNRD1	Cells Transformed fibroblasts	9.56634e-14
36	rs2523946	ENSG00000066379	ZNRD1	Colon Transverse	2.38269e-05
36	rs2523946	ENSG00000066379	ZNRD1	Esophagus Gastroesophageal Junction	7.23133e-06
36	rs2523946	ENSG00000066379	ZNRD1	Esophagus Mucosa	9.53006e-12
36	rs2523946	ENSG00000066379	ZNRD1	Esophagus Muscularis	1.58665e-07
36	rs2523946	ENSG00000066379	ZNRD1	Lung	8.20668e-09
36	rs2523946	ENSG00000066379	ZNRD1	Muscle Skeletal	1.53748e-06
36	rs2523946	ENSG00000066379	ZNRD1	Pituitary	8.30183e-06
36	rs2523946	ENSG00000066379	ZNRD1	Skin Not Sun Exposed Suprapubic	4.31048e-06
36	rs2523946	ENSG00000066379	ZNRD1	Skin Sun Exposed Lower leg	5.07459e-05
36	rs2523946	ENSG00000066379	ZNRD1	Thyroid	5.91142e-17
36	rs2523946	ENSG00000204623	ZNRD1-AS1	Lung	3.17342e-05
37	rs3828890	ENSG00000204536	CCHCR1	Thyroid	1.07878e-05
37	rs3828890	ENSG00000137312	FLOT1	Whole Blood	1.33344e-05
37	rs3828890	ENSG00000228789	HCG22	Esophagus Mucosa	6.66972e-08
37	rs3828890	ENSG00000228789	HCG22	Lung	4.35579e-06
37	rs3828890	ENSG00000228789	HCG22	Nerve Tibial	3.30198e-05
37	rs3828890	ENSG00000196301	HLA-DRB9	Adipose Visceral Omentum	1.62487e-05
37	rs3828890	ENSG00000204428	LY6G5C	Thyroid	5.35752e-05
37	rs3828890	ENSG00000204421	LY6G6C	Esophagus Mucosa	3.51982e-05
37	rs3828890	ENSG00000204520	MICA	Brain Putamen basal ganglia	1.38481e-05
37	rs3828890	ENSG00000204520	MICA	Cells Transformed fibroblasts	3.49594e-05
37	rs3828890	ENSG00000204520	MICA	Heart Atrial Appendage	5.35091e-07
37	rs3828890	ENSG00000204520	MICA	Heart Left Ventricle	3.4493e-09
37	rs3828890	ENSG00000204520	MICA	Testis	2.53932e-05
37	rs3828890	ENSG00000272221	XXbac-BPG181B23.7	Adipose Subcutaneous	3.79592e-05
37	rs3828890	ENSG00000272221	XXbac-BPG181B23.7	Adipose Visceral Omentum	1.0311e-05
37	rs3828890	ENSG00000272221	XXbac-BPG181B23.7	Artery Coronary	3.87129e-06
37	rs3828890	ENSG00000272221	XXbac-BPG181B23.7	Cells Transformed fibroblasts	9.17948e-05
37	rs3828890	ENSG00000272221	XXbac-BPG181B23.7	Esophagus Muscularis	6.0006e-06
37	rs3828890	ENSG00000272221	XXbac-BPG181B23.7	Heart Atrial Appendage	1.41569e-05
37	rs3828890	ENSG00000272221	XXbac-BPG181B23.7	Heart Left Ventricle	3.12357e-07
37	rs3828890	ENSG00000272221	XXbac-BPG181B23.7	Lung	4.3849e-06
37	rs3828890	ENSG00000272221	XXbac-BPG181B23.7	Muscle Skeletal	2.27819e-06
37	rs3828890	ENSG00000272221	XXbac-BPG181B23.7	Skin Not Sun Exposed Suprapubic	3.09559e-06
37	rs3828890	ENSG00000272221	XXbac-BPG181B23.7	Skin Sun Exposed Lower leg	4.92961e-06
37	rs3828890	ENSG00000272221	XXbac-BPG181B23.7	Thyroid	1.31319e-06
37	rs3828890	ENSG00000272221	XXbac-BPG181B23.7	Whole Blood	3.48815e-07
38	rs3115573	ENSG00000213676	ATF6B	Adipose Subcutaneous	2.38398e-06
38	rs3115573	ENSG00000213676	ATF6B	Muscle Skeletal	3.35271e-05
38	rs3115573	ENSG00000213760	ATP6V1G2	Nerve Tibial	8.39858e-05
38	rs3115573	ENSG00000204290	BTNL2	Brain Nucleus accumbens basal ganglia	1.1427e-05
38	rs3115573	ENSG00000204290	BTNL2	Nerve Tibial	5.81742e-06
38	rs3115573	ENSG00000204290	BTNL2	Small Intestine Terminal Ileum	6.12843e-06
38	rs3115573	ENSG00000204296	C6orf10	Testis	7.86955e-07
38	rs3115573	ENSG00000204338	CYP21A1P	Adipose Subcutaneous	6.52917e-07
38	rs3115573	ENSG00000204338	CYP21A1P	Adrenal Gland	2.68407e-06
38	rs3115573	ENSG00000204338	CYP21A1P	Artery Aorta	4.32798e-06
38	rs3115573	ENSG00000204338	CYP21A1P	Artery Tibial	3.66249e-05
38	rs3115573	ENSG00000204338	CYP21A1P	Colon Sigmoid	2.52397e-06
38	rs3115573	ENSG00000204338	CYP21A1P	Esophagus Gastroesophageal Junction	5.26714e-07
38	rs3115573	ENSG00000204338	CYP21A1P	Esophagus Mucosa	1.03509e-06
38	rs3115573	ENSG00000204338	CYP21A1P	Esophagus Muscularis	4.79653e-08
38	rs3115573	ENSG00000204338	CYP21A1P	Liver	1.22702e-05
38	rs3115573	ENSG00000204338	CYP21A1P	Nerve Tibial	2.06326e-07
38	rs3115573	ENSG00000204338	CYP21A1P	Skin Sun Exposed Lower leg	3.01891e-05
38	rs3115573	ENSG00000204338	CYP21A1P	Testis	9.3965e-06
38	rs3115573	ENSG00000231852	CYP21A2	Nerve Tibial	1.27164e-06
38	rs3115573	ENSG00000228962	HCG23	Adrenal Gland	9.44176e-06
38	rs3115573	ENSG00000228962	HCG23	Nerve Tibial	1.33094e-05
38	rs3115573	ENSG00000204525	HLA-C	Artery Aorta	1.81681e-06
38	rs3115573	ENSG00000204525	HLA-C	Colon Transverse	1.84515e-05
38	rs3115573	ENSG00000204525	HLA-C	Esophagus Gastroesophageal Junction	1.79655e-05
38	rs3115573	ENSG00000204525	HLA-C	Esophagus Mucosa	7.23167e-05
38	rs3115573	ENSG00000204525	HLA-C	Esophagus Muscularis	6.32583e-08
38	rs3115573	ENSG00000204525	HLA-C	Heart Atrial Appendage	2.8754e-05
38	rs3115573	ENSG00000204525	HLA-C	Heart Left Ventricle	1.21848e-05
38	rs3115573	ENSG00000204525	HLA-C	Lung	6.35741e-07
38	rs3115573	ENSG00000204525	HLA-C	Muscle Skeletal	4.01709e-07
38	rs3115573	ENSG00000204525	HLA-C	Nerve Tibial	3.62151e-06
38	rs3115573	ENSG00000204525	HLA-C	Pancreas	2.29753e-05
38	rs3115573	ENSG00000204525	HLA-C	Skin Not Sun Exposed Suprapubic	1.12621e-06
38	rs3115573	ENSG00000204525	HLA-C	Skin Sun Exposed Lower leg	2.70593e-05
38	rs3115573	ENSG00000237541	HLA-DQA2	Adipose Subcutaneous	1.01245e-05
38	rs3115573	ENSG00000237541	HLA-DQA2	Artery Tibial	1.37066e-05
38	rs3115573	ENSG00000237541	HLA-DQA2	Esophagus Muscularis	4.00591e-05
38	rs3115573	ENSG00000237541	HLA-DQA2	Muscle Skeletal	2.19612e-06
38	rs3115573	ENSG00000237541	HLA-DQA2	Nerve Tibial	4.60676e-06
38	rs3115573	ENSG00000237541	HLA-DQA2	Whole Blood	2.55824e-06
38	rs3115573	ENSG00000223534	HLA-DQB1-AS1	Kidney	3.05857e-06
38	rs3115573	ENSG00000196126	HLA-DRB1	Brain Cortex	9.91032e-06
38	rs3115573	ENSG00000198502	HLA-DRB5	Adipose Subcutaneous	2.17142e-05
38	rs3115573	ENSG00000198502	HLA-DRB5	Muscle Skeletal	5.1665e-05
38	rs3115573	ENSG00000198502	HLA-DRB5	Testis	4.88146e-05
38	rs3115573	ENSG00000229391	HLA-DRB6	Adipose Subcutaneous	6.83016e-05
38	rs3115573	ENSG00000229391	HLA-DRB6	Esophagus Mucosa	2.98004e-05
38	rs3115573	ENSG00000229391	HLA-DRB6	Muscle Skeletal	2.437e-06
38	rs3115573	ENSG00000229391	HLA-DRB6	Nerve Tibial	1.86159e-05
38	rs3115573	ENSG00000196301	HLA-DRB9	Artery Aorta	5.32113e-06
38	rs3115573	ENSG00000196301	HLA-DRB9	Nerve Tibial	9.67356e-06
38	rs3115573	ENSG00000196301	HLA-DRB9	Thyroid	3.70147e-06
38	rs3115573	ENSG00000240053	LY6G5B	Adipose Subcutaneous	5.32554e-05
38	rs3115573	ENSG00000204314	PRRT1	Esophagus Mucosa	1.3863e-08
38	rs3115573	ENSG00000204314	PRRT1	Skin Sun Exposed Lower leg	2.19776e-08
38	rs3115573	ENSG00000204308	RNF5	Adrenal Gland	2.16954e-05
38	rs3115573	ENSG00000204308	RNF5	Muscle Skeletal	9.51615e-07
38	rs3115573	ENSG00000204308	RNF5	Spleen	1.62768e-05
38	rs3115573	ENSG00000250535	STK19B	Nerve Tibial	8.54394e-05
38	rs3115573	ENSG00000250535	STK19B	Thyroid	5.24751e-05
38	rs3115573	ENSG00000231402	WASF5P	Pancreas	2.31602e-06
38	rs3115573	ENSG00000225914	XXbac-BPG154L12.4	Brain Nucleus accumbens basal ganglia	2.02969e-15
38	rs3115573	ENSG00000225914	XXbac-BPG154L12.4	Brain Putamen basal ganglia	6.95393e-08
38	rs3115573	ENSG00000271581	XXbac-BPG248L24.12	Colon Transverse	3.27676e-05
39	rs7763262	ENSG00000204444	APOM	Muscle Skeletal	5.92072e-05
39	rs7763262	ENSG00000213676	ATF6B	Heart Left Ventricle	2.63791e-05
39	rs7763262	ENSG00000213676	ATF6B	Muscle Skeletal	2.52526e-05
39	rs7763262	ENSG00000204463	BAG6	Artery Tibial	7.9689e-06
39	rs7763262	ENSG00000166278	C2	Adipose Subcutaneous	6.59703e-05
39	rs7763262	ENSG00000244731	C4A	Cells Transformed fibroblasts	1.35254e-05
39	rs7763262	ENSG00000244731	C4A	Liver	7.15215e-06
39	rs7763262	ENSG00000224389	C4B	Lung	1.32782e-05
39	rs7763262	ENSG00000224389	C4B	Skin Not Sun Exposed Suprapubic	2.16505e-06
39	rs7763262	ENSG00000224389	C4B	Skin Sun Exposed Lower leg	1.02797e-06
39	rs7763262	ENSG00000204296	C6orf10	Testis	1.30948e-05
39	rs7763262	ENSG00000204338	CYP21A1P	Artery Aorta	1.29439e-05
39	rs7763262	ENSG00000204338	CYP21A1P	Artery Tibial	7.42216e-05
39	rs7763262	ENSG00000204338	CYP21A1P	Nerve Tibial	2.25669e-07
39	rs7763262	ENSG00000204338	CYP21A1P	Skin Sun Exposed Lower leg	0.000116395
39	rs7763262	ENSG00000204338	CYP21A1P	Testis	9.149e-07
39	rs7763262	ENSG00000204338	CYP21A1P	Thyroid	8.36499e-06
39	rs7763262	ENSG00000231852	CYP21A2	Nerve Tibial	5.62589e-06
39	rs7763262	ENSG00000231852	CYP21A2	Thyroid	3.49224e-05
39	rs7763262	ENSG00000204438	GPANK1	Muscle Skeletal	4.87113e-06
39	rs7763262	ENSG00000228962	HCG23	Adrenal Gland	2.52868e-05
39	rs7763262	ENSG00000228962	HCG23	Esophagus Mucosa	2.62979e-06
39	rs7763262	ENSG00000228962	HCG23	Esophagus Muscularis	2.99562e-06
39	rs7763262	ENSG00000228962	HCG23	Lung	9.76485e-06
39	rs7763262	ENSG00000228962	HCG23	Nerve Tibial	8.92408e-06
39	rs7763262	ENSG00000228962	HCG23	Skin Not Sun Exposed Suprapubic	6.14039e-05
39	rs7763262	ENSG00000204257	HLA-DMA	Artery Tibial	2.16876e-05
39	rs7763262	ENSG00000204257	HLA-DMA	Muscle Skeletal	8.13934e-05
39	rs7763262	ENSG00000204257	HLA-DMA	Skin Not Sun Exposed Suprapubic	4.97192e-05
39	rs7763262	ENSG00000196735	HLA-DQA1	Artery Tibial	2.36429e-08
39	rs7763262	ENSG00000196735	HLA-DQA1	Esophagus Mucosa	3.18727e-08
39	rs7763262	ENSG00000196735	HLA-DQA1	Kidney	4.02952e-13
39	rs7763262	ENSG00000196735	HLA-DQA1	Lung	2.22773e-08
39	rs7763262	ENSG00000196735	HLA-DQA1	Nerve Tibial	1.29233e-06
39	rs7763262	ENSG00000196735	HLA-DQA1	Skin Not Sun Exposed Suprapubic	1.08628e-07
39	rs7763262	ENSG00000196735	HLA-DQA1	Skin Sun Exposed Lower leg	1.64531e-10
39	rs7763262	ENSG00000196735	HLA-DQA1	Whole Blood	1.62228e-05
39	rs7763262	ENSG00000237541	HLA-DQA2	Adipose Subcutaneous	1.62918e-14
39	rs7763262	ENSG00000237541	HLA-DQA2	Adipose Visceral Omentum	1.19556e-08
39	rs7763262	ENSG00000237541	HLA-DQA2	Artery Aorta	1.31882e-08
39	rs7763262	ENSG00000237541	HLA-DQA2	Artery Coronary	1.37349e-05
39	rs7763262	ENSG00000237541	HLA-DQA2	Artery Tibial	1.4898e-11
39	rs7763262	ENSG00000237541	HLA-DQA2	Brain Cerebellar Hemisphere	3.87379e-06
39	rs7763262	ENSG00000237541	HLA-DQA2	Brain Cerebellum	2.0655e-05
39	rs7763262	ENSG00000237541	HLA-DQA2	Brain Frontal Cortex BA9	5.80792e-06
39	rs7763262	ENSG00000237541	HLA-DQA2	Brain Hippocampus	8.00143e-06
39	rs7763262	ENSG00000237541	HLA-DQA2	Brain Hypothalamus	5.13755e-06
39	rs7763262	ENSG00000237541	HLA-DQA2	Brain Nucleus accumbens basal ganglia	8.59129e-08
39	rs7763262	ENSG00000237541	HLA-DQA2	Brain Putamen basal ganglia	1.72502e-05
39	rs7763262	ENSG00000237541	HLA-DQA2	Breast Mammary Tissue	1.58005e-06
39	rs7763262	ENSG00000237541	HLA-DQA2	Cells EBV-transformed lymphocytes	1.70077e-06
39	rs7763262	ENSG00000237541	HLA-DQA2	Colon Sigmoid	1.16192e-08
39	rs7763262	ENSG00000237541	HLA-DQA2	Colon Transverse	8.14172e-08
39	rs7763262	ENSG00000237541	HLA-DQA2	Esophagus Gastroesophageal Junction	4.92207e-08
39	rs7763262	ENSG00000237541	HLA-DQA2	Esophagus Mucosa	3.85439e-15
39	rs7763262	ENSG00000237541	HLA-DQA2	Esophagus Muscularis	1.18828e-10
39	rs7763262	ENSG00000237541	HLA-DQA2	Heart Atrial Appendage	1.37467e-08
39	rs7763262	ENSG00000237541	HLA-DQA2	Heart Left Ventricle	1.7239e-10
39	rs7763262	ENSG00000237541	HLA-DQA2	Kidney	2.55815e-13
39	rs7763262	ENSG00000237541	HLA-DQA2	Liver	4.66396e-07
39	rs7763262	ENSG00000237541	HLA-DQA2	Lung	9.53429e-11
39	rs7763262	ENSG00000237541	HLA-DQA2	Muscle Skeletal	1.85674e-15
39	rs7763262	ENSG00000237541	HLA-DQA2	Nerve Tibial	7.32542e-10
39	rs7763262	ENSG00000237541	HLA-DQA2	Pancreas	1.11016e-07
39	rs7763262	ENSG00000237541	HLA-DQA2	Pituitary	1.12705e-06
39	rs7763262	ENSG00000237541	HLA-DQA2	Prostate	2.32965e-06
39	rs7763262	ENSG00000237541	HLA-DQA2	Skin Not Sun Exposed Suprapubic	1.16302e-07
39	rs7763262	ENSG00000237541	HLA-DQA2	Skin Sun Exposed Lower leg	1.08075e-13
39	rs7763262	ENSG00000237541	HLA-DQA2	Spleen	2.16767e-05
39	rs7763262	ENSG00000237541	HLA-DQA2	Stomach	7.27168e-07
39	rs7763262	ENSG00000237541	HLA-DQA2	Testis	1.49315e-08
39	rs7763262	ENSG00000237541	HLA-DQA2	Thyroid	9.99898e-14
39	rs7763262	ENSG00000237541	HLA-DQA2	Uterus	5.84937e-06
39	rs7763262	ENSG00000237541	HLA-DQA2	Whole Blood	4.03222e-23
39	rs7763262	ENSG00000179344	HLA-DQB1	Adipose Subcutaneous	8.38021e-08
39	rs7763262	ENSG00000179344	HLA-DQB1	Adrenal Gland	1.88313e-05
39	rs7763262	ENSG00000179344	HLA-DQB1	Artery Aorta	2.7079e-07
39	rs7763262	ENSG00000179344	HLA-DQB1	Artery Tibial	1.93576e-13
39	rs7763262	ENSG00000179344	HLA-DQB1	Brain Cerebellum	2.23737e-05
39	rs7763262	ENSG00000179344	HLA-DQB1	Colon Sigmoid	1.46727e-05
39	rs7763262	ENSG00000179344	HLA-DQB1	Esophagus Mucosa	9.88851e-09
39	rs7763262	ENSG00000179344	HLA-DQB1	Esophagus Muscularis	2.46395e-05
39	rs7763262	ENSG00000179344	HLA-DQB1	Heart Atrial Appendage	4.59512e-05
39	rs7763262	ENSG00000179344	HLA-DQB1	Kidney	3.82704e-11
39	rs7763262	ENSG00000179344	HLA-DQB1	Lung	3.60742e-12
39	rs7763262	ENSG00000179344	HLA-DQB1	Nerve Tibial	2.37198e-10
39	rs7763262	ENSG00000179344	HLA-DQB1	Pituitary	2.20091e-05
39	rs7763262	ENSG00000179344	HLA-DQB1	Skin Not Sun Exposed Suprapubic	5.30785e-06
39	rs7763262	ENSG00000179344	HLA-DQB1	Skin Sun Exposed Lower leg	1.62657e-08
39	rs7763262	ENSG00000179344	HLA-DQB1	Stomach	3.87092e-07
39	rs7763262	ENSG00000179344	HLA-DQB1	Testis	6.98076e-07
39	rs7763262	ENSG00000179344	HLA-DQB1	Thyroid	8.49275e-08
39	rs7763262	ENSG00000179344	HLA-DQB1	Whole Blood	3.82637e-11
39	rs7763262	ENSG00000223534	HLA-DQB1-AS1	Adipose Subcutaneous	7.15242e-11
39	rs7763262	ENSG00000223534	HLA-DQB1-AS1	Adipose Visceral Omentum	3.64099e-07
39	rs7763262	ENSG00000223534	HLA-DQB1-AS1	Artery Aorta	1.59999e-05
39	rs7763262	ENSG00000223534	HLA-DQB1-AS1	Artery Tibial	4.7895e-10
39	rs7763262	ENSG00000223534	HLA-DQB1-AS1	Breast Mammary Tissue	3.27596e-06
39	rs7763262	ENSG00000223534	HLA-DQB1-AS1	Colon Sigmoid	6.43616e-06
39	rs7763262	ENSG00000223534	HLA-DQB1-AS1	Esophagus Gastroesophageal Junction	2.69521e-06
39	rs7763262	ENSG00000223534	HLA-DQB1-AS1	Heart Atrial Appendage	1.56302e-07
39	rs7763262	ENSG00000223534	HLA-DQB1-AS1	Kidney	1.35552e-12
39	rs7763262	ENSG00000223534	HLA-DQB1-AS1	Lung	1.99991e-08
39	rs7763262	ENSG00000223534	HLA-DQB1-AS1	Muscle Skeletal	3.399e-09
39	rs7763262	ENSG00000223534	HLA-DQB1-AS1	Nerve Tibial	3.34732e-11
39	rs7763262	ENSG00000223534	HLA-DQB1-AS1	Pancreas	2.64704e-05
39	rs7763262	ENSG00000223534	HLA-DQB1-AS1	Skin Not Sun Exposed Suprapubic	2.82765e-05
39	rs7763262	ENSG00000223534	HLA-DQB1-AS1	Skin Sun Exposed Lower leg	1.36289e-08
39	rs7763262	ENSG00000223534	HLA-DQB1-AS1	Stomach	8.40613e-06
39	rs7763262	ENSG00000223534	HLA-DQB1-AS1	Testis	3.86801e-08
39	rs7763262	ENSG00000223534	HLA-DQB1-AS1	Thyroid	1.05436e-07
39	rs7763262	ENSG00000223534	HLA-DQB1-AS1	Whole Blood	4.83765e-07
39	rs7763262	ENSG00000232629	HLA-DQB2	Adipose Subcutaneous	6.79643e-06
39	rs7763262	ENSG00000232629	HLA-DQB2	Cells EBV-transformed lymphocytes	3.23108e-06
39	rs7763262	ENSG00000232629	HLA-DQB2	Colon Sigmoid	8.4507e-06
39	rs7763262	ENSG00000232629	HLA-DQB2	Thyroid	1.13385e-05
39	rs7763262	ENSG00000232629	HLA-DQB2	Whole Blood	1.78082e-14
39	rs7763262	ENSG00000196126	HLA-DRB1	Adipose Subcutaneous	6.26299e-10
39	rs7763262	ENSG00000196126	HLA-DRB1	Adipose Visceral Omentum	3.09339e-07
39	rs7763262	ENSG00000196126	HLA-DRB1	Artery Aorta	1.22495e-09
39	rs7763262	ENSG00000196126	HLA-DRB1	Artery Tibial	3.75391e-17
39	rs7763262	ENSG00000196126	HLA-DRB1	Brain Anterior cingulate cortex BA24	1.40169e-05
39	rs7763262	ENSG00000196126	HLA-DRB1	Brain Caudate basal ganglia	1.0291e-07
39	rs7763262	ENSG00000196126	HLA-DRB1	Brain Cerebellum	7.80552e-07
39	rs7763262	ENSG00000196126	HLA-DRB1	Brain Cortex	8.52654e-09
39	rs7763262	ENSG00000196126	HLA-DRB1	Breast Mammary Tissue	1.89651e-05
39	rs7763262	ENSG00000196126	HLA-DRB1	Cells Transformed fibroblasts	1.40678e-08
39	rs7763262	ENSG00000196126	HLA-DRB1	Colon Transverse	2.40092e-05
39	rs7763262	ENSG00000196126	HLA-DRB1	Esophagus Mucosa	2.25159e-10
39	rs7763262	ENSG00000196126	HLA-DRB1	Heart Atrial Appendage	1.04905e-12
39	rs7763262	ENSG00000196126	HLA-DRB1	Heart Left Ventricle	3.79766e-12
39	rs7763262	ENSG00000196126	HLA-DRB1	Kidney	5.82829e-22
39	rs7763262	ENSG00000196126	HLA-DRB1	Liver	6.24539e-06
39	rs7763262	ENSG00000196126	HLA-DRB1	Lung	1.02542e-14
39	rs7763262	ENSG00000196126	HLA-DRB1	Muscle Skeletal	8.4497e-11
39	rs7763262	ENSG00000196126	HLA-DRB1	Nerve Tibial	8.29996e-11
39	rs7763262	ENSG00000196126	HLA-DRB1	Pancreas	9.93153e-10
39	rs7763262	ENSG00000196126	HLA-DRB1	Skin Not Sun Exposed Suprapubic	7.60375e-12
39	rs7763262	ENSG00000196126	HLA-DRB1	Skin Sun Exposed Lower leg	3.65226e-13
39	rs7763262	ENSG00000196126	HLA-DRB1	Testis	2.68371e-15
39	rs7763262	ENSG00000196126	HLA-DRB1	Thyroid	1.82313e-11
39	rs7763262	ENSG00000196126	HLA-DRB1	Whole Blood	8.92278e-10
39	rs7763262	ENSG00000198502	HLA-DRB5	Adipose Subcutaneous	2.63033e-13
39	rs7763262	ENSG00000198502	HLA-DRB5	Adipose Visceral Omentum	2.31728e-11
39	rs7763262	ENSG00000198502	HLA-DRB5	Adrenal Gland	9.51203e-07
39	rs7763262	ENSG00000198502	HLA-DRB5	Artery Aorta	1.10919e-07
39	rs7763262	ENSG00000198502	HLA-DRB5	Artery Coronary	8.24472e-07
39	rs7763262	ENSG00000198502	HLA-DRB5	Artery Tibial	7.11628e-18
39	rs7763262	ENSG00000198502	HLA-DRB5	Brain Caudate basal ganglia	4.24113e-11
39	rs7763262	ENSG00000198502	HLA-DRB5	Brain Cerebellar Hemisphere	1.64064e-05
39	rs7763262	ENSG00000198502	HLA-DRB5	Brain Cerebellum	1.20862e-06
39	rs7763262	ENSG00000198502	HLA-DRB5	Brain Cortex	7.4993e-07
39	rs7763262	ENSG00000198502	HLA-DRB5	Brain Hippocampus	2.02128e-07
39	rs7763262	ENSG00000198502	HLA-DRB5	Breast Mammary Tissue	1.7705e-06
39	rs7763262	ENSG00000198502	HLA-DRB5	Colon Transverse	1.60371e-09
39	rs7763262	ENSG00000198502	HLA-DRB5	Esophagus Mucosa	5.10227e-10
39	rs7763262	ENSG00000198502	HLA-DRB5	Esophagus Muscularis	7.61048e-08
39	rs7763262	ENSG00000198502	HLA-DRB5	Heart Atrial Appendage	5.46228e-12
39	rs7763262	ENSG00000198502	HLA-DRB5	Heart Left Ventricle	2.50911e-11
39	rs7763262	ENSG00000198502	HLA-DRB5	Kidney	1.08497e-08
39	rs7763262	ENSG00000198502	HLA-DRB5	Liver	1.94721e-05
39	rs7763262	ENSG00000198502	HLA-DRB5	Lung	1.337e-11
39	rs7763262	ENSG00000198502	HLA-DRB5	Muscle Skeletal	8.11071e-18
39	rs7763262	ENSG00000198502	HLA-DRB5	Nerve Tibial	1.02467e-11
39	rs7763262	ENSG00000198502	HLA-DRB5	Ovary	2.78155e-07
39	rs7763262	ENSG00000198502	HLA-DRB5	Pancreas	7.80239e-10
39	rs7763262	ENSG00000198502	HLA-DRB5	Pituitary	2.55834e-05
39	rs7763262	ENSG00000198502	HLA-DRB5	Skin Not Sun Exposed Suprapubic	6.52703e-09
39	rs7763262	ENSG00000198502	HLA-DRB5	Skin Sun Exposed Lower leg	1.17253e-09
39	rs7763262	ENSG00000198502	HLA-DRB5	Stomach	1.29684e-06
39	rs7763262	ENSG00000198502	HLA-DRB5	Testis	7.86046e-09
39	rs7763262	ENSG00000198502	HLA-DRB5	Thyroid	4.3303e-14
39	rs7763262	ENSG00000198502	HLA-DRB5	Vagina	1.40596e-06
39	rs7763262	ENSG00000198502	HLA-DRB5	Whole Blood	4.06532e-09
39	rs7763262	ENSG00000229391	HLA-DRB6	Adipose Subcutaneous	1.35905e-19
39	rs7763262	ENSG00000229391	HLA-DRB6	Adipose Visceral Omentum	1.10757e-13
39	rs7763262	ENSG00000229391	HLA-DRB6	Artery Aorta	4.35901e-12
39	rs7763262	ENSG00000229391	HLA-DRB6	Artery Coronary	4.03693e-07
39	rs7763262	ENSG00000229391	HLA-DRB6	Artery Tibial	2.12422e-16
39	rs7763262	ENSG00000229391	HLA-DRB6	Brain Caudate basal ganglia	6.60959e-11
39	rs7763262	ENSG00000229391	HLA-DRB6	Brain Cerebellar Hemisphere	9.7148e-07
39	rs7763262	ENSG00000229391	HLA-DRB6	Brain Cerebellum	6.72048e-06
39	rs7763262	ENSG00000229391	HLA-DRB6	Brain Hippocampus	8.38986e-08
39	rs7763262	ENSG00000229391	HLA-DRB6	Brain Nucleus accumbens basal ganglia	1.42013e-08
39	rs7763262	ENSG00000229391	HLA-DRB6	Brain Putamen basal ganglia	8.83931e-08
39	rs7763262	ENSG00000229391	HLA-DRB6	Breast Mammary Tissue	1.80765e-10
39	rs7763262	ENSG00000229391	HLA-DRB6	Cells EBV-transformed lymphocytes	7.1171e-06
39	rs7763262	ENSG00000229391	HLA-DRB6	Colon Sigmoid	6.18727e-11
39	rs7763262	ENSG00000229391	HLA-DRB6	Colon Transverse	2.14959e-10
39	rs7763262	ENSG00000229391	HLA-DRB6	Esophagus Gastroesophageal Junction	1.45464e-10
39	rs7763262	ENSG00000229391	HLA-DRB6	Esophagus Mucosa	6.34794e-17
39	rs7763262	ENSG00000229391	HLA-DRB6	Esophagus Muscularis	1.89023e-14
39	rs7763262	ENSG00000229391	HLA-DRB6	Heart Atrial Appendage	4.20926e-10
39	rs7763262	ENSG00000229391	HLA-DRB6	Heart Left Ventricle	2.26495e-16
39	rs7763262	ENSG00000229391	HLA-DRB6	Kidney	5.9405e-07
39	rs7763262	ENSG00000229391	HLA-DRB6	Liver	1.65387e-07
39	rs7763262	ENSG00000229391	HLA-DRB6	Lung	3.81789e-13
39	rs7763262	ENSG00000229391	HLA-DRB6	Muscle Skeletal	1.81212e-24
39	rs7763262	ENSG00000229391	HLA-DRB6	Nerve Tibial	4.07311e-13
39	rs7763262	ENSG00000229391	HLA-DRB6	Pancreas	6.01411e-08
39	rs7763262	ENSG00000229391	HLA-DRB6	Pituitary	2.60247e-11
39	rs7763262	ENSG00000229391	HLA-DRB6	Prostate	2.95009e-07
39	rs7763262	ENSG00000229391	HLA-DRB6	Skin Not Sun Exposed Suprapubic	7.17405e-12
39	rs7763262	ENSG00000229391	HLA-DRB6	Skin Sun Exposed Lower leg	4.87195e-19
39	rs7763262	ENSG00000229391	HLA-DRB6	Stomach	1.62079e-09
39	rs7763262	ENSG00000229391	HLA-DRB6	Testis	1.86736e-10
39	rs7763262	ENSG00000229391	HLA-DRB6	Thyroid	7.74813e-19
39	rs7763262	ENSG00000229391	HLA-DRB6	Uterus	3.1758e-06
39	rs7763262	ENSG00000229391	HLA-DRB6	Whole Blood	5.06611e-17
39	rs7763262	ENSG00000196301	HLA-DRB9	Adipose Subcutaneous	1.69876e-07
39	rs7763262	ENSG00000196301	HLA-DRB9	Artery Aorta	1.64069e-05
39	rs7763262	ENSG00000196301	HLA-DRB9	Nerve Tibial	2.55418e-06
39	rs7763262	ENSG00000196301	HLA-DRB9	Skin Not Sun Exposed Suprapubic	2.35101e-05
39	rs7763262	ENSG00000196301	HLA-DRB9	Skin Sun Exposed Lower leg	9.60202e-08
39	rs7763262	ENSG00000196301	HLA-DRB9	Thyroid	1.79854e-06
39	rs7763262	ENSG00000196301	HLA-DRB9	Whole Blood	1.11785e-05
39	rs7763262	ENSG00000240053	LY6G5B	Adipose Subcutaneous	2.83353e-09
39	rs7763262	ENSG00000240053	LY6G5B	Artery Tibial	2.36136e-07
39	rs7763262	ENSG00000240053	LY6G5B	Esophagus Gastroesophageal Junction	4.71598e-05
39	rs7763262	ENSG00000240053	LY6G5B	Esophagus Muscularis	1.64782e-08
39	rs7763262	ENSG00000240053	LY6G5B	Heart Left Ventricle	1.46232e-06
39	rs7763262	ENSG00000240053	LY6G5B	Muscle Skeletal	5.364e-05
39	rs7763262	ENSG00000240053	LY6G5B	Nerve Tibial	4.98933e-05
39	rs7763262	ENSG00000240053	LY6G5B	Small Intestine Terminal Ileum	1.20161e-05
39	rs7763262	ENSG00000240053	LY6G5B	Thyroid	4.80531e-05
39	rs7763262	ENSG00000204516	MICB	Artery Aorta	4.80112e-05
39	rs7763262	ENSG00000204516	MICB	Skin Sun Exposed Lower leg	4.34355e-05
39	rs7763262	ENSG00000204314	PRRT1	Adipose Subcutaneous	3.95623e-05
39	rs7763262	ENSG00000204314	PRRT1	Adrenal Gland	1.21131e-05
39	rs7763262	ENSG00000204314	PRRT1	Esophagus Mucosa	6.71952e-12
39	rs7763262	ENSG00000204314	PRRT1	Skin Not Sun Exposed Suprapubic	1.54487e-11
39	rs7763262	ENSG00000204314	PRRT1	Skin Sun Exposed Lower leg	7.60202e-08
39	rs7763262	ENSG00000204314	PRRT1	Thyroid	1.53733e-06
39	rs7763262	ENSG00000204308	RNF5	Muscle Skeletal	9.38637e-06
39	rs7763262	ENSG00000204351	SKIV2L	Adipose Subcutaneous	6.67707e-06
39	rs7763262	ENSG00000204351	SKIV2L	Nerve Tibial	6.58451e-05
39	rs7763262	ENSG00000204351	SKIV2L	Skin Not Sun Exposed Suprapubic	3.09989e-06
39	rs7763262	ENSG00000204351	SKIV2L	Skin Sun Exposed Lower leg	6.31539e-05
39	rs7763262	ENSG00000204351	SKIV2L	Thyroid	5.51088e-05
39	rs7763262	ENSG00000250535	STK19B	Artery Aorta	5.03581e-05
39	rs7763262	ENSG00000250535	STK19B	Skin Sun Exposed Lower leg	2.4131e-05
39	rs7763262	ENSG00000250535	STK19B	Thyroid	1.87403e-05
39	rs7763262	ENSG00000225914	XXbac-BPG154L12.4	Adipose Subcutaneous	1.14147e-05
39	rs7763262	ENSG00000241287	XXbac-BPG254F23.6	Adipose Subcutaneous	1.57689e-08
39	rs7763262	ENSG00000241287	XXbac-BPG254F23.6	Breast Mammary Tissue	3.36276e-08
39	rs7763262	ENSG00000241287	XXbac-BPG254F23.6	Lung	8.81742e-12
39	rs7763262	ENSG00000241287	XXbac-BPG254F23.6	Nerve Tibial	3.5068e-08
39	rs7763262	ENSG00000232080	XXbac-BPG254F23.7	Testis	1.83741e-06
40	rs660895	ENSG00000241106	HLA-DOB	Cells Transformed fibroblasts	2.32271e-07
40	rs660895	ENSG00000241106	HLA-DOB	Esophagus Muscularis	1.54752e-08
40	rs660895	ENSG00000241106	HLA-DOB	Lung	6.81782e-05
40	rs660895	ENSG00000241106	HLA-DOB	Muscle Skeletal	3.29192e-05
40	rs660895	ENSG00000241106	HLA-DOB	Nerve Tibial	2.81168e-06
40	rs660895	ENSG00000196735	HLA-DQA1	Adipose Subcutaneous	5.62556e-11
40	rs660895	ENSG00000196735	HLA-DQA1	Artery Tibial	6.85242e-09
40	rs660895	ENSG00000196735	HLA-DQA1	Cells EBV-transformed lymphocytes	2.83093e-09
40	rs660895	ENSG00000196735	HLA-DQA1	Esophagus Mucosa	8.59229e-11
40	rs660895	ENSG00000196735	HLA-DQA1	Lung	5.67723e-05
40	rs660895	ENSG00000196735	HLA-DQA1	Muscle Skeletal	2.80782e-06
40	rs660895	ENSG00000196735	HLA-DQA1	Nerve Tibial	2.32542e-06
40	rs660895	ENSG00000196735	HLA-DQA1	Skin Not Sun Exposed Suprapubic	6.1177e-15
40	rs660895	ENSG00000196735	HLA-DQA1	Skin Sun Exposed Lower leg	8.08341e-19
40	rs660895	ENSG00000196735	HLA-DQA1	Spleen	9.50691e-11
40	rs660895	ENSG00000196735	HLA-DQA1	Whole Blood	1.07949e-06
40	rs660895	ENSG00000237541	HLA-DQA2	Adipose Subcutaneous	2.00733e-36
40	rs660895	ENSG00000237541	HLA-DQA2	Adipose Visceral Omentum	1.16581e-37
40	rs660895	ENSG00000237541	HLA-DQA2	Adrenal Gland	4.73863e-17
40	rs660895	ENSG00000237541	HLA-DQA2	Artery Aorta	4.9892e-30
40	rs660895	ENSG00000237541	HLA-DQA2	Artery Coronary	2.92954e-15
40	rs660895	ENSG00000237541	HLA-DQA2	Artery Tibial	3.68693e-44
40	rs660895	ENSG00000237541	HLA-DQA2	Brain Anterior cingulate cortex BA24	1.06637e-09
40	rs660895	ENSG00000237541	HLA-DQA2	Brain Caudate basal ganglia	5.94877e-17
40	rs660895	ENSG00000237541	HLA-DQA2	Brain Cerebellar Hemisphere	3.40405e-12
40	rs660895	ENSG00000237541	HLA-DQA2	Brain Cerebellum	2.15068e-13
40	rs660895	ENSG00000237541	HLA-DQA2	Brain Cortex	1.96355e-12
40	rs660895	ENSG00000237541	HLA-DQA2	Brain Frontal Cortex BA9	6.67913e-11
40	rs660895	ENSG00000237541	HLA-DQA2	Brain Hippocampus	1.57798e-09
40	rs660895	ENSG00000237541	HLA-DQA2	Brain Hypothalamus	1.88643e-10
40	rs660895	ENSG00000237541	HLA-DQA2	Brain Nucleus accumbens basal ganglia	6.48099e-14
40	rs660895	ENSG00000237541	HLA-DQA2	Brain Putamen basal ganglia	1.54734e-10
40	rs660895	ENSG00000237541	HLA-DQA2	Breast Mammary Tissue	4.97758e-25
40	rs660895	ENSG00000237541	HLA-DQA2	Cells EBV-transformed lymphocytes	1.54336e-13
40	rs660895	ENSG00000237541	HLA-DQA2	Colon Sigmoid	1.42986e-26
40	rs660895	ENSG00000237541	HLA-DQA2	Colon Transverse	1.62138e-26
40	rs660895	ENSG00000237541	HLA-DQA2	Esophagus Gastroesophageal Junction	1.24591e-23
40	rs660895	ENSG00000237541	HLA-DQA2	Esophagus Mucosa	3.10963e-39
40	rs660895	ENSG00000237541	HLA-DQA2	Esophagus Muscularis	2.01968e-42
40	rs660895	ENSG00000237541	HLA-DQA2	Heart Atrial Appendage	9.34099e-31
40	rs660895	ENSG00000237541	HLA-DQA2	Heart Left Ventricle	8.11405e-31
40	rs660895	ENSG00000237541	HLA-DQA2	Kidney	7.47153e-34
40	rs660895	ENSG00000237541	HLA-DQA2	Liver	1.40616e-17
40	rs660895	ENSG00000237541	HLA-DQA2	Lung	1.92481e-44
40	rs660895	ENSG00000237541	HLA-DQA2	Muscle Skeletal	9.21439e-61
40	rs660895	ENSG00000237541	HLA-DQA2	Nerve Tibial	2.48982e-39
40	rs660895	ENSG00000237541	HLA-DQA2	Ovary	8.88345e-14
40	rs660895	ENSG00000237541	HLA-DQA2	Pancreas	1.00959e-20
40	rs660895	ENSG00000237541	HLA-DQA2	Pituitary	6.21895e-19
40	rs660895	ENSG00000237541	HLA-DQA2	Prostate	1.99087e-15
40	rs660895	ENSG00000237541	HLA-DQA2	Skin Not Sun Exposed Suprapubic	1.42478e-30
40	rs660895	ENSG00000237541	HLA-DQA2	Skin Sun Exposed Lower leg	6.79921e-52
40	rs660895	ENSG00000237541	HLA-DQA2	Small Intestine Terminal Ileum	9.50882e-18
40	rs660895	ENSG00000237541	HLA-DQA2	Spleen	1.51751e-22
40	rs660895	ENSG00000237541	HLA-DQA2	Stomach	8.16105e-29
40	rs660895	ENSG00000237541	HLA-DQA2	Testis	8.39887e-21
40	rs660895	ENSG00000237541	HLA-DQA2	Thyroid	3.17934e-44
40	rs660895	ENSG00000237541	HLA-DQA2	Uterus	9.64055e-14
40	rs660895	ENSG00000237541	HLA-DQA2	Vagina	8.71659e-11
40	rs660895	ENSG00000237541	HLA-DQA2	Whole Blood	2.78085e-38
40	rs660895	ENSG00000179344	HLA-DQB1	Adipose Subcutaneous	6.44315e-12
40	rs660895	ENSG00000179344	HLA-DQB1	Adipose Visceral Omentum	4.24241e-10
40	rs660895	ENSG00000179344	HLA-DQB1	Artery Tibial	2.67007e-06
40	rs660895	ENSG00000179344	HLA-DQB1	Brain Caudate basal ganglia	4.2325e-06
40	rs660895	ENSG00000179344	HLA-DQB1	Brain Putamen basal ganglia	4.50845e-06
40	rs660895	ENSG00000179344	HLA-DQB1	Breast Mammary Tissue	7.94769e-07
40	rs660895	ENSG00000179344	HLA-DQB1	Cells EBV-transformed lymphocytes	3.55027e-06
40	rs660895	ENSG00000179344	HLA-DQB1	Esophagus Gastroesophageal Junction	6.86696e-06
40	rs660895	ENSG00000179344	HLA-DQB1	Esophagus Mucosa	9.74074e-07
40	rs660895	ENSG00000179344	HLA-DQB1	Esophagus Muscularis	1.03126e-09
40	rs660895	ENSG00000179344	HLA-DQB1	Muscle Skeletal	1.66706e-16
40	rs660895	ENSG00000179344	HLA-DQB1	Nerve Tibial	1.30202e-07
40	rs660895	ENSG00000179344	HLA-DQB1	Skin Not Sun Exposed Suprapubic	5.40426e-08
40	rs660895	ENSG00000179344	HLA-DQB1	Skin Sun Exposed Lower leg	9.50421e-09
40	rs660895	ENSG00000179344	HLA-DQB1	Thyroid	3.72645e-08
40	rs660895	ENSG00000179344	HLA-DQB1	Whole Blood	2.47805e-12
40	rs660895	ENSG00000223534	HLA-DQB1-AS1	Adipose Visceral Omentum	2.9963e-07
40	rs660895	ENSG00000223534	HLA-DQB1-AS1	Muscle Skeletal	1.553e-08
40	rs660895	ENSG00000223534	HLA-DQB1-AS1	Whole Blood	5.83803e-07
40	rs660895	ENSG00000232629	HLA-DQB2	Adipose Visceral Omentum	3.35949e-05
40	rs660895	ENSG00000232629	HLA-DQB2	Artery Aorta	1.7392e-07
40	rs660895	ENSG00000232629	HLA-DQB2	Artery Tibial	2.66164e-10
40	rs660895	ENSG00000232629	HLA-DQB2	Cells EBV-transformed lymphocytes	3.13997e-08
40	rs660895	ENSG00000232629	HLA-DQB2	Colon Sigmoid	1.36593e-05
40	rs660895	ENSG00000232629	HLA-DQB2	Colon Transverse	1.84129e-06
40	rs660895	ENSG00000232629	HLA-DQB2	Esophagus Mucosa	3.50449e-05
40	rs660895	ENSG00000232629	HLA-DQB2	Lung	9.00204e-12
40	rs660895	ENSG00000232629	HLA-DQB2	Nerve Tibial	3.72469e-12
40	rs660895	ENSG00000232629	HLA-DQB2	Pancreas	4.15117e-07
40	rs660895	ENSG00000232629	HLA-DQB2	Pituitary	3.38741e-07
40	rs660895	ENSG00000232629	HLA-DQB2	Small Intestine Terminal Ileum	1.30673e-05
40	rs660895	ENSG00000232629	HLA-DQB2	Spleen	8.5773e-08
40	rs660895	ENSG00000232629	HLA-DQB2	Stomach	3.22641e-09
40	rs660895	ENSG00000232629	HLA-DQB2	Testis	4.06952e-07
40	rs660895	ENSG00000232629	HLA-DQB2	Thyroid	2.57431e-06
40	rs660895	ENSG00000232629	HLA-DQB2	Whole Blood	4.94948e-13
40	rs660895	ENSG00000196126	HLA-DRB1	Adipose Subcutaneous	3.38528e-11
40	rs660895	ENSG00000196126	HLA-DRB1	Adipose Visceral Omentum	9.21162e-06
40	rs660895	ENSG00000196126	HLA-DRB1	Artery Tibial	3.85417e-09
40	rs660895	ENSG00000196126	HLA-DRB1	Brain Anterior cingulate cortex BA24	2.33533e-07
40	rs660895	ENSG00000196126	HLA-DRB1	Brain Cortex	3.45646e-06
40	rs660895	ENSG00000196126	HLA-DRB1	Brain Hippocampus	1.01282e-05
40	rs660895	ENSG00000196126	HLA-DRB1	Esophagus Mucosa	1.27181e-06
40	rs660895	ENSG00000196126	HLA-DRB1	Kidney	1.55528e-07
40	rs660895	ENSG00000196126	HLA-DRB1	Lung	3.28647e-06
40	rs660895	ENSG00000196126	HLA-DRB1	Muscle Skeletal	3.22984e-11
40	rs660895	ENSG00000196126	HLA-DRB1	Nerve Tibial	4.67943e-06
40	rs660895	ENSG00000196126	HLA-DRB1	Skin Not Sun Exposed Suprapubic	3.70572e-13
40	rs660895	ENSG00000196126	HLA-DRB1	Skin Sun Exposed Lower leg	1.31279e-11
40	rs660895	ENSG00000196126	HLA-DRB1	Spleen	1.21894e-05
40	rs660895	ENSG00000196126	HLA-DRB1	Thyroid	5.63362e-08
40	rs660895	ENSG00000196126	HLA-DRB1	Whole Blood	5.32507e-14
40	rs660895	ENSG00000229391	HLA-DRB6	Adipose Subcutaneous	1.38893e-09
40	rs660895	ENSG00000229391	HLA-DRB6	Adipose Visceral Omentum	1.01115e-11
40	rs660895	ENSG00000229391	HLA-DRB6	Artery Aorta	2.97406e-08
40	rs660895	ENSG00000229391	HLA-DRB6	Artery Tibial	9.10396e-09
40	rs660895	ENSG00000229391	HLA-DRB6	Brain Caudate basal ganglia	3.06241e-07
40	rs660895	ENSG00000229391	HLA-DRB6	Brain Cerebellar Hemisphere	3.42463e-05
40	rs660895	ENSG00000229391	HLA-DRB6	Brain Cerebellum	5.39134e-06
40	rs660895	ENSG00000229391	HLA-DRB6	Breast Mammary Tissue	1.04684e-09
40	rs660895	ENSG00000229391	HLA-DRB6	Colon Sigmoid	3.94289e-11
40	rs660895	ENSG00000229391	HLA-DRB6	Colon Transverse	4.05989e-08
40	rs660895	ENSG00000229391	HLA-DRB6	Esophagus Gastroesophageal Junction	2.18948e-09
40	rs660895	ENSG00000229391	HLA-DRB6	Esophagus Mucosa	9.59156e-10
40	rs660895	ENSG00000229391	HLA-DRB6	Esophagus Muscularis	3.43654e-13
40	rs660895	ENSG00000229391	HLA-DRB6	Heart Atrial Appendage	6.38133e-09
40	rs660895	ENSG00000229391	HLA-DRB6	Heart Left Ventricle	6.30171e-09
40	rs660895	ENSG00000229391	HLA-DRB6	Kidney	1.26605e-06
40	rs660895	ENSG00000229391	HLA-DRB6	Lung	6.22419e-09
40	rs660895	ENSG00000229391	HLA-DRB6	Muscle Skeletal	4.78064e-18
40	rs660895	ENSG00000229391	HLA-DRB6	Nerve Tibial	1.69611e-12
40	rs660895	ENSG00000229391	HLA-DRB6	Pituitary	5.91082e-06
40	rs660895	ENSG00000229391	HLA-DRB6	Skin Not Sun Exposed Suprapubic	6.58209e-07
40	rs660895	ENSG00000229391	HLA-DRB6	Skin Sun Exposed Lower leg	1.2454e-12
40	rs660895	ENSG00000229391	HLA-DRB6	Stomach	7.21152e-09
40	rs660895	ENSG00000229391	HLA-DRB6	Testis	1.76395e-05
40	rs660895	ENSG00000229391	HLA-DRB6	Thyroid	1.58881e-10
40	rs660895	ENSG00000229391	HLA-DRB6	Whole Blood	9.94517e-09
40	rs660895	ENSG00000240053	LY6G5B	Heart Left Ventricle	2.92924e-05
40	rs660895	ENSG00000240053	LY6G5B	Whole Blood	7.93955e-06
40	rs660895	ENSG00000204267	TAP2	Esophagus Mucosa	6.41134e-05
41	rs2187668	ENSG00000204444	APOM	Muscle Skeletal	2.04049e-05
41	rs2187668	ENSG00000213676	ATF6B	Muscle Skeletal	5.09069e-05
41	rs2187668	ENSG00000166278	C2	Whole Blood	1.23473e-05
41	rs2187668	ENSG00000244731	C4A	Adipose Subcutaneous	2.81457e-17
41	rs2187668	ENSG00000244731	C4A	Adipose Visceral Omentum	3.92145e-14
41	rs2187668	ENSG00000244731	C4A	Adrenal Gland	3.0947e-07
41	rs2187668	ENSG00000244731	C4A	Artery Aorta	3.34866e-16
41	rs2187668	ENSG00000244731	C4A	Artery Coronary	1.08324e-07
41	rs2187668	ENSG00000244731	C4A	Artery Tibial	3.0125e-10
41	rs2187668	ENSG00000244731	C4A	Brain Anterior cingulate cortex BA24	4.54586e-09
41	rs2187668	ENSG00000244731	C4A	Brain Caudate basal ganglia	9.12414e-08
41	rs2187668	ENSG00000244731	C4A	Brain Cerebellar Hemisphere	1.03982e-09
41	rs2187668	ENSG00000244731	C4A	Brain Cerebellum	1.47565e-12
41	rs2187668	ENSG00000244731	C4A	Brain Frontal Cortex BA9	2.00135e-06
41	rs2187668	ENSG00000244731	C4A	Brain Hypothalamus	8.48241e-07
41	rs2187668	ENSG00000244731	C4A	Breast Mammary Tissue	1.46156e-18
41	rs2187668	ENSG00000244731	C4A	Cells EBV-transformed lymphocytes	7.42295e-09
41	rs2187668	ENSG00000244731	C4A	Cells Transformed fibroblasts	2.70235e-11
41	rs2187668	ENSG00000244731	C4A	Colon Sigmoid	1.44342e-10
41	rs2187668	ENSG00000244731	C4A	Colon Transverse	3.01044e-15
41	rs2187668	ENSG00000244731	C4A	Esophagus Gastroesophageal Junction	1.64615e-15
41	rs2187668	ENSG00000244731	C4A	Esophagus Mucosa	1.19281e-12
41	rs2187668	ENSG00000244731	C4A	Esophagus Muscularis	1.08606e-21
41	rs2187668	ENSG00000244731	C4A	Heart Atrial Appendage	5.84552e-17
41	rs2187668	ENSG00000244731	C4A	Heart Left Ventricle	6.84515e-16
41	rs2187668	ENSG00000244731	C4A	Liver	2.45702e-16
41	rs2187668	ENSG00000244731	C4A	Lung	8.79295e-23
41	rs2187668	ENSG00000244731	C4A	Muscle Skeletal	3.26039e-16
41	rs2187668	ENSG00000244731	C4A	Nerve Tibial	6.82619e-18
41	rs2187668	ENSG00000244731	C4A	Pancreas	8.55682e-11
41	rs2187668	ENSG00000244731	C4A	Pituitary	8.5791e-11
41	rs2187668	ENSG00000244731	C4A	Skin Not Sun Exposed Suprapubic	4.80842e-19
41	rs2187668	ENSG00000244731	C4A	Skin Sun Exposed Lower leg	1.13696e-16
41	rs2187668	ENSG00000244731	C4A	Small Intestine Terminal Ileum	4.20669e-07
41	rs2187668	ENSG00000244731	C4A	Spleen	1.5158e-06
41	rs2187668	ENSG00000244731	C4A	Stomach	6.24578e-10
41	rs2187668	ENSG00000244731	C4A	Testis	2.3165e-08
41	rs2187668	ENSG00000244731	C4A	Thyroid	8.87861e-25
41	rs2187668	ENSG00000244731	C4A	Whole Blood	1.98291e-14
41	rs2187668	ENSG00000224389	C4B	Cells EBV-transformed lymphocytes	5.06337e-06
41	rs2187668	ENSG00000224389	C4B	Cells Transformed fibroblasts	2.09304e-17
41	rs2187668	ENSG00000224389	C4B	Skin Not Sun Exposed Suprapubic	1.03469e-09
41	rs2187668	ENSG00000224389	C4B	Skin Sun Exposed Lower leg	1.62457e-13
41	rs2187668	ENSG00000224389	C4B	Testis	5.22509e-09
41	rs2187668	ENSG00000224389	C4B	Whole Blood	8.82498e-12
41	rs2187668	ENSG00000204420	C6orf25	Esophagus Mucosa	5.3848e-05
41	rs2187668	ENSG00000213719	CLIC1	Adipose Subcutaneous	1.51011e-05
41	rs2187668	ENSG00000213719	CLIC1	Spleen	2.26825e-07
41	rs2187668	ENSG00000204338	CYP21A1P	Adipose Subcutaneous	7.26073e-19
41	rs2187668	ENSG00000204338	CYP21A1P	Adipose Visceral Omentum	6.77946e-13
41	rs2187668	ENSG00000204338	CYP21A1P	Adrenal Gland	2.44818e-08
41	rs2187668	ENSG00000204338	CYP21A1P	Artery Aorta	1.41053e-12
41	rs2187668	ENSG00000204338	CYP21A1P	Artery Coronary	1.20048e-07
41	rs2187668	ENSG00000204338	CYP21A1P	Artery Tibial	1.33449e-11
41	rs2187668	ENSG00000204338	CYP21A1P	Brain Anterior cingulate cortex BA24	1.1966e-09
41	rs2187668	ENSG00000204338	CYP21A1P	Brain Caudate basal ganglia	5.54321e-09
41	rs2187668	ENSG00000204338	CYP21A1P	Brain Cerebellar Hemisphere	5.65731e-11
41	rs2187668	ENSG00000204338	CYP21A1P	Brain Cerebellum	2.33196e-13
41	rs2187668	ENSG00000204338	CYP21A1P	Brain Cortex	6.18738e-07
41	rs2187668	ENSG00000204338	CYP21A1P	Brain Frontal Cortex BA9	2.26043e-08
41	rs2187668	ENSG00000204338	CYP21A1P	Brain Hippocampus	2.99809e-07
41	rs2187668	ENSG00000204338	CYP21A1P	Brain Hypothalamus	1.97013e-07
41	rs2187668	ENSG00000204338	CYP21A1P	Brain Nucleus accumbens basal ganglia	5.96402e-08
41	rs2187668	ENSG00000204338	CYP21A1P	Brain Putamen basal ganglia	6.36413e-07
41	rs2187668	ENSG00000204338	CYP21A1P	Breast Mammary Tissue	1.56111e-14
41	rs2187668	ENSG00000204338	CYP21A1P	Cells Transformed fibroblasts	2.85471e-07
41	rs2187668	ENSG00000204338	CYP21A1P	Colon Sigmoid	6.03359e-08
41	rs2187668	ENSG00000204338	CYP21A1P	Colon Transverse	1.32822e-07
41	rs2187668	ENSG00000204338	CYP21A1P	Esophagus Gastroesophageal Junction	8.48907e-12
41	rs2187668	ENSG00000204338	CYP21A1P	Esophagus Mucosa	4.17078e-14
41	rs2187668	ENSG00000204338	CYP21A1P	Esophagus Muscularis	7.55328e-17
41	rs2187668	ENSG00000204338	CYP21A1P	Heart Atrial Appendage	8.66857e-10
41	rs2187668	ENSG00000204338	CYP21A1P	Heart Left Ventricle	1.18097e-11
41	rs2187668	ENSG00000204338	CYP21A1P	Liver	7.59166e-12
41	rs2187668	ENSG00000204338	CYP21A1P	Lung	1.39479e-12
41	rs2187668	ENSG00000204338	CYP21A1P	Muscle Skeletal	2.55575e-11
41	rs2187668	ENSG00000204338	CYP21A1P	Nerve Tibial	1.96555e-19
41	rs2187668	ENSG00000204338	CYP21A1P	Ovary	1.67123e-05
41	rs2187668	ENSG00000204338	CYP21A1P	Pancreas	5.04049e-08
41	rs2187668	ENSG00000204338	CYP21A1P	Pituitary	1.53895e-06
41	rs2187668	ENSG00000204338	CYP21A1P	Skin Not Sun Exposed Suprapubic	1.185e-14
41	rs2187668	ENSG00000204338	CYP21A1P	Skin Sun Exposed Lower leg	1.24542e-13
41	rs2187668	ENSG00000204338	CYP21A1P	Small Intestine Terminal Ileum	1.80429e-10
41	rs2187668	ENSG00000204338	CYP21A1P	Stomach	7.43512e-08
41	rs2187668	ENSG00000204338	CYP21A1P	Testis	2.40603e-13
41	rs2187668	ENSG00000204338	CYP21A1P	Thyroid	5.55594e-23
41	rs2187668	ENSG00000204338	CYP21A1P	Whole Blood	2.32838e-11
41	rs2187668	ENSG00000231852	CYP21A2	Adipose Subcutaneous	1.25407e-12
41	rs2187668	ENSG00000231852	CYP21A2	Artery Aorta	2.49606e-09
41	rs2187668	ENSG00000231852	CYP21A2	Artery Tibial	8.93541e-10
41	rs2187668	ENSG00000231852	CYP21A2	Brain Cerebellar Hemisphere	5.40792e-07
41	rs2187668	ENSG00000231852	CYP21A2	Brain Cerebellum	1.94694e-10
41	rs2187668	ENSG00000231852	CYP21A2	Brain Cortex	9.29281e-08
41	rs2187668	ENSG00000231852	CYP21A2	Lung	2.22918e-05
41	rs2187668	ENSG00000231852	CYP21A2	Muscle Skeletal	7.71764e-06
41	rs2187668	ENSG00000231852	CYP21A2	Pituitary	7.89473e-06
41	rs2187668	ENSG00000231852	CYP21A2	Skin Not Sun Exposed Suprapubic	3.72742e-11
41	rs2187668	ENSG00000231852	CYP21A2	Skin Sun Exposed Lower leg	1.6354e-17
41	rs2187668	ENSG00000231852	CYP21A2	Testis	1.25265e-07
41	rs2187668	ENSG00000231852	CYP21A2	Whole Blood	2.12716e-10
41	rs2187668	ENSG00000204257	HLA-DMA	Artery Aorta	2.17832e-06
41	rs2187668	ENSG00000204257	HLA-DMA	Artery Tibial	1.77233e-08
41	rs2187668	ENSG00000204257	HLA-DMA	Brain Cortex	4.4895e-08
41	rs2187668	ENSG00000204257	HLA-DMA	Cells Transformed fibroblasts	1.02453e-09
41	rs2187668	ENSG00000204257	HLA-DMA	Colon Sigmoid	3.48818e-06
41	rs2187668	ENSG00000204257	HLA-DMA	Colon Transverse	3.94181e-06
41	rs2187668	ENSG00000204257	HLA-DMA	Esophagus Gastroesophageal Junction	3.59553e-08
41	rs2187668	ENSG00000204257	HLA-DMA	Esophagus Mucosa	2.79043e-09
41	rs2187668	ENSG00000204257	HLA-DMA	Esophagus Muscularis	1.74262e-06
41	rs2187668	ENSG00000204257	HLA-DMA	Heart Atrial Appendage	4.69351e-07
41	rs2187668	ENSG00000204257	HLA-DMA	Heart Left Ventricle	8.15237e-08
41	rs2187668	ENSG00000204257	HLA-DMA	Liver	6.2896e-12
41	rs2187668	ENSG00000204257	HLA-DMA	Muscle Skeletal	8.99363e-12
41	rs2187668	ENSG00000204257	HLA-DMA	Ovary	9.52114e-06
41	rs2187668	ENSG00000204257	HLA-DMA	Pancreas	2.03146e-14
41	rs2187668	ENSG00000204257	HLA-DMA	Skin Not Sun Exposed Suprapubic	9.22727e-08
41	rs2187668	ENSG00000204257	HLA-DMA	Skin Sun Exposed Lower leg	8.61985e-12
41	rs2187668	ENSG00000204257	HLA-DMA	Stomach	5.48959e-06
41	rs2187668	ENSG00000204257	HLA-DMA	Thyroid	7.46643e-14
41	rs2187668	ENSG00000242574	HLA-DMB	Artery Tibial	2.72896e-05
41	rs2187668	ENSG00000242574	HLA-DMB	Brain Cortex	4.5295e-06
41	rs2187668	ENSG00000242574	HLA-DMB	Cells Transformed fibroblasts	1.0137e-08
41	rs2187668	ENSG00000196735	HLA-DQA1	Heart Left Ventricle	3.62539e-05
41	rs2187668	ENSG00000179344	HLA-DQB1	Adipose Subcutaneous	7.26299e-07
41	rs2187668	ENSG00000179344	HLA-DQB1	Adipose Visceral Omentum	9.70263e-08
41	rs2187668	ENSG00000179344	HLA-DQB1	Artery Coronary	7.8253e-06
41	rs2187668	ENSG00000179344	HLA-DQB1	Artery Tibial	6.96583e-08
41	rs2187668	ENSG00000179344	HLA-DQB1	Brain Anterior cingulate cortex BA24	4.90885e-07
41	rs2187668	ENSG00000179344	HLA-DQB1	Brain Cortex	2.64372e-06
41	rs2187668	ENSG00000179344	HLA-DQB1	Brain Frontal Cortex BA9	1.52709e-06
41	rs2187668	ENSG00000179344	HLA-DQB1	Breast Mammary Tissue	1.89859e-06
41	rs2187668	ENSG00000179344	HLA-DQB1	Cells EBV-transformed lymphocytes	1.00187e-06
41	rs2187668	ENSG00000179344	HLA-DQB1	Colon Sigmoid	2.48221e-06
41	rs2187668	ENSG00000179344	HLA-DQB1	Colon Transverse	1.84304e-10
41	rs2187668	ENSG00000179344	HLA-DQB1	Esophagus Gastroesophageal Junction	1.91127e-07
41	rs2187668	ENSG00000179344	HLA-DQB1	Esophagus Mucosa	5.88858e-13
41	rs2187668	ENSG00000179344	HLA-DQB1	Esophagus Muscularis	4.39228e-07
41	rs2187668	ENSG00000179344	HLA-DQB1	Heart Left Ventricle	1.41478e-07
41	rs2187668	ENSG00000179344	HLA-DQB1	Kidney	3.10737e-09
41	rs2187668	ENSG00000179344	HLA-DQB1	Liver	7.87684e-09
41	rs2187668	ENSG00000179344	HLA-DQB1	Lung	5.40527e-12
41	rs2187668	ENSG00000179344	HLA-DQB1	Muscle Skeletal	1.32548e-08
41	rs2187668	ENSG00000179344	HLA-DQB1	Nerve Tibial	2.20984e-10
41	rs2187668	ENSG00000179344	HLA-DQB1	Pancreas	3.75885e-09
41	rs2187668	ENSG00000179344	HLA-DQB1	Pituitary	7.02701e-08
41	rs2187668	ENSG00000179344	HLA-DQB1	Skin Not Sun Exposed Suprapubic	4.00916e-17
41	rs2187668	ENSG00000179344	HLA-DQB1	Skin Sun Exposed Lower leg	2.49798e-13
41	rs2187668	ENSG00000179344	HLA-DQB1	Spleen	7.97938e-09
41	rs2187668	ENSG00000179344	HLA-DQB1	Stomach	2.37737e-07
41	rs2187668	ENSG00000179344	HLA-DQB1	Thyroid	1.66446e-11
41	rs2187668	ENSG00000179344	HLA-DQB1	Whole Blood	4.23205e-07
41	rs2187668	ENSG00000223534	HLA-DQB1-AS1	Esophagus Mucosa	2.96641e-06
41	rs2187668	ENSG00000223534	HLA-DQB1-AS1	Lung	4.58742e-05
41	rs2187668	ENSG00000223534	HLA-DQB1-AS1	Skin Not Sun Exposed Suprapubic	2.63529e-08
41	rs2187668	ENSG00000223534	HLA-DQB1-AS1	Spleen	1.28427e-05
41	rs2187668	ENSG00000223534	HLA-DQB1-AS1	Thyroid	3.73045e-06
41	rs2187668	ENSG00000232629	HLA-DQB2	Adipose Subcutaneous	1.21557e-10
41	rs2187668	ENSG00000232629	HLA-DQB2	Adipose Visceral Omentum	1.2e-10
41	rs2187668	ENSG00000232629	HLA-DQB2	Adrenal Gland	1.44318e-05
41	rs2187668	ENSG00000232629	HLA-DQB2	Artery Aorta	3.84303e-06
41	rs2187668	ENSG00000232629	HLA-DQB2	Artery Tibial	2.27341e-05
41	rs2187668	ENSG00000232629	HLA-DQB2	Breast Mammary Tissue	7.07982e-09
41	rs2187668	ENSG00000232629	HLA-DQB2	Colon Sigmoid	1.30526e-05
41	rs2187668	ENSG00000232629	HLA-DQB2	Esophagus Gastroesophageal Junction	4.18904e-09
41	rs2187668	ENSG00000232629	HLA-DQB2	Esophagus Muscularis	3.27173e-11
41	rs2187668	ENSG00000232629	HLA-DQB2	Heart Atrial Appendage	1.2619e-08
41	rs2187668	ENSG00000232629	HLA-DQB2	Heart Left Ventricle	8.26983e-11
41	rs2187668	ENSG00000232629	HLA-DQB2	Muscle Skeletal	3.5565e-14
41	rs2187668	ENSG00000232629	HLA-DQB2	Stomach	6.03387e-06
41	rs2187668	ENSG00000232629	HLA-DQB2	Thyroid	2.3346e-07
41	rs2187668	ENSG00000196126	HLA-DRB1	Artery Aorta	2.57227e-08
41	rs2187668	ENSG00000196126	HLA-DRB1	Artery Tibial	4.97349e-05
41	rs2187668	ENSG00000196126	HLA-DRB1	Spleen	4.34621e-07
41	rs2187668	ENSG00000198502	HLA-DRB5	Adipose Subcutaneous	4.93806e-08
41	rs2187668	ENSG00000198502	HLA-DRB5	Breast Mammary Tissue	2.63282e-05
41	rs2187668	ENSG00000198502	HLA-DRB5	Colon Sigmoid	1.78232e-06
41	rs2187668	ENSG00000198502	HLA-DRB5	Esophagus Gastroesophageal Junction	2.25208e-06
41	rs2187668	ENSG00000198502	HLA-DRB5	Esophagus Mucosa	4.79323e-06
41	rs2187668	ENSG00000198502	HLA-DRB5	Esophagus Muscularis	9.97488e-07
41	rs2187668	ENSG00000198502	HLA-DRB5	Kidney	3.81129e-10
41	rs2187668	ENSG00000198502	HLA-DRB5	Lung	5.01339e-06
41	rs2187668	ENSG00000198502	HLA-DRB5	Muscle Skeletal	9.83885e-08
41	rs2187668	ENSG00000198502	HLA-DRB5	Nerve Tibial	2.86793e-06
41	rs2187668	ENSG00000198502	HLA-DRB5	Skin Not Sun Exposed Suprapubic	6.78918e-08
41	rs2187668	ENSG00000198502	HLA-DRB5	Skin Sun Exposed Lower leg	7.66889e-09
41	rs2187668	ENSG00000198502	HLA-DRB5	Thyroid	1.50841e-09
41	rs2187668	ENSG00000198502	HLA-DRB5	Whole Blood	2.06922e-07
41	rs2187668	ENSG00000204421	LY6G6C	Esophagus Mucosa	4.99991e-08
41	rs2187668	ENSG00000204410	MSH5	Thyroid	4.47598e-06
41	rs2187668	ENSG00000204301	NOTCH4	Adipose Subcutaneous	2.689e-09
41	rs2187668	ENSG00000204301	NOTCH4	Adipose Visceral Omentum	4.62805e-11
41	rs2187668	ENSG00000204301	NOTCH4	Artery Aorta	1.3155e-05
41	rs2187668	ENSG00000204301	NOTCH4	Esophagus Mucosa	1.43252e-05
41	rs2187668	ENSG00000204301	NOTCH4	Esophagus Muscularis	1.52042e-05
41	rs2187668	ENSG00000204301	NOTCH4	Heart Left Ventricle	7.33032e-08
41	rs2187668	ENSG00000204301	NOTCH4	Lung	2.06048e-07
41	rs2187668	ENSG00000204301	NOTCH4	Muscle Skeletal	5.19142e-09
41	rs2187668	ENSG00000204301	NOTCH4	Skin Sun Exposed Lower leg	1.70212e-08
41	rs2187668	ENSG00000204301	NOTCH4	Thyroid	1.18942e-06
41	rs2187668	ENSG00000221988	PPT2	Muscle Skeletal	1.25139e-06
41	rs2187668	ENSG00000240065	PSMB9	Adipose Visceral Omentum	2.73508e-07
41	rs2187668	ENSG00000240065	PSMB9	Breast Mammary Tissue	2.01001e-05
41	rs2187668	ENSG00000240065	PSMB9	Muscle Skeletal	3.42938e-05
41	rs2187668	ENSG00000240065	PSMB9	Stomach	1.82982e-05
41	rs2187668	ENSG00000204308	RNF5	Colon Transverse	1.67555e-07
41	rs2187668	ENSG00000204308	RNF5	Esophagus Muscularis	2.06197e-06
41	rs2187668	ENSG00000204308	RNF5	Muscle Skeletal	6.72032e-10
41	rs2187668	ENSG00000204308	RNF5	Pancreas	9.96781e-07
41	rs2187668	ENSG00000204308	RNF5	Skin Not Sun Exposed Suprapubic	3.67391e-05
41	rs2187668	ENSG00000204308	RNF5	Skin Sun Exposed Lower leg	5.6502e-06
41	rs2187668	ENSG00000204308	RNF5	Spleen	2.69242e-05
41	rs2187668	ENSG00000204308	RNF5	Stomach	4.65615e-06
41	rs2187668	ENSG00000204308	RNF5	Thyroid	6.51968e-05
41	rs2187668	ENSG00000112473	SLC39A7	Nerve Tibial	6.18329e-05
41	rs2187668	ENSG00000204385	SLC44A4	Thyroid	5.32561e-05
41	rs2187668	ENSG00000250535	STK19B	Adipose Visceral Omentum	3.89077e-05
41	rs2187668	ENSG00000250535	STK19B	Liver	2.22371e-08
41	rs2187668	ENSG00000204267	TAP2	Esophagus Mucosa	4.25267e-05
41	rs2187668	ENSG00000248290	TNXA	Adrenal Gland	1.77851e-05
41	rs2187668	ENSG00000248290	TNXA	Liver	2.43028e-09
41	rs2187668	ENSG00000248290	TNXA	Nerve Tibial	1.86937e-05
41	rs2187668	ENSG00000241287	XXbac-BPG254F23.6	Adipose Subcutaneous	7.41187e-07
41	rs2187668	ENSG00000241287	XXbac-BPG254F23.6	Cells EBV-transformed lymphocytes	1.93922e-07
41	rs2187668	ENSG00000241287	XXbac-BPG254F23.6	Lung	8.85332e-07
41	rs2187668	ENSG00000241287	XXbac-BPG254F23.6	Nerve Tibial	1.55461e-05
41	rs2187668	ENSG00000241287	XXbac-BPG254F23.6	Spleen	6.54513e-06
41	rs2187668	ENSG00000232080	XXbac-BPG254F23.7	Testis	4.73114e-05
42	rs1129740	ENSG00000204305	AGER	Nerve Tibial	2.80495e-05
42	rs1129740	ENSG00000244731	C4A	Heart Left Ventricle	1.93902e-05
42	rs1129740	ENSG00000244731	C4A	Nerve Tibial	4.42023e-05
42	rs1129740	ENSG00000244731	C4A	Skin Sun Exposed Lower leg	1.56234e-05
42	rs1129740	ENSG00000244731	C4A	Thyroid	8.52894e-06
42	rs1129740	ENSG00000196735	HLA-DQA1	Adipose Subcutaneous	1.19539e-16
42	rs1129740	ENSG00000196735	HLA-DQA1	Adipose Visceral Omentum	3.4853e-21
42	rs1129740	ENSG00000196735	HLA-DQA1	Artery Aorta	1.16562e-13
42	rs1129740	ENSG00000196735	HLA-DQA1	Artery Coronary	1.25717e-09
42	rs1129740	ENSG00000196735	HLA-DQA1	Artery Tibial	4.91833e-27
42	rs1129740	ENSG00000196735	HLA-DQA1	Brain Anterior cingulate cortex BA24	4.73252e-07
42	rs1129740	ENSG00000196735	HLA-DQA1	Brain Caudate basal ganglia	6.79985e-11
42	rs1129740	ENSG00000196735	HLA-DQA1	Brain Putamen basal ganglia	8.93716e-06
42	rs1129740	ENSG00000196735	HLA-DQA1	Breast Mammary Tissue	3.40788e-17
42	rs1129740	ENSG00000196735	HLA-DQA1	Cells EBV-transformed lymphocytes	1.3621e-08
42	rs1129740	ENSG00000196735	HLA-DQA1	Colon Sigmoid	2.45392e-15
42	rs1129740	ENSG00000196735	HLA-DQA1	Colon Transverse	9.38236e-14
42	rs1129740	ENSG00000196735	HLA-DQA1	Esophagus Gastroesophageal Junction	6.24623e-21
42	rs1129740	ENSG00000196735	HLA-DQA1	Esophagus Mucosa	1.13791e-28
42	rs1129740	ENSG00000196735	HLA-DQA1	Esophagus Muscularis	3.26414e-28
42	rs1129740	ENSG00000196735	HLA-DQA1	Heart Atrial Appendage	1.50381e-21
42	rs1129740	ENSG00000196735	HLA-DQA1	Heart Left Ventricle	1.61687e-21
42	rs1129740	ENSG00000196735	HLA-DQA1	Kidney	1.56608e-25
42	rs1129740	ENSG00000196735	HLA-DQA1	Liver	6.45809e-08
42	rs1129740	ENSG00000196735	HLA-DQA1	Lung	6.22842e-62
42	rs1129740	ENSG00000196735	HLA-DQA1	Muscle Skeletal	1.41575e-31
42	rs1129740	ENSG00000196735	HLA-DQA1	Nerve Tibial	4.88481e-29
42	rs1129740	ENSG00000196735	HLA-DQA1	Pancreas	1.25367e-20
42	rs1129740	ENSG00000196735	HLA-DQA1	Pituitary	7.63374e-11
42	rs1129740	ENSG00000196735	HLA-DQA1	Prostate	1.42874e-09
42	rs1129740	ENSG00000196735	HLA-DQA1	Skin Not Sun Exposed Suprapubic	8.68515e-20
42	rs1129740	ENSG00000196735	HLA-DQA1	Skin Sun Exposed Lower leg	4.58208e-23
42	rs1129740	ENSG00000196735	HLA-DQA1	Small Intestine Terminal Ileum	4.33156e-07
42	rs1129740	ENSG00000196735	HLA-DQA1	Spleen	1.06871e-11
42	rs1129740	ENSG00000196735	HLA-DQA1	Stomach	2.49712e-15
42	rs1129740	ENSG00000196735	HLA-DQA1	Testis	1.15403e-07
42	rs1129740	ENSG00000196735	HLA-DQA1	Thyroid	1.36852e-30
42	rs1129740	ENSG00000196735	HLA-DQA1	Whole Blood	9.35732e-37
42	rs1129740	ENSG00000237541	HLA-DQA2	Adipose Subcutaneous	1.19511e-45
42	rs1129740	ENSG00000237541	HLA-DQA2	Adipose Visceral Omentum	1.05532e-33
42	rs1129740	ENSG00000237541	HLA-DQA2	Adrenal Gland	8.71456e-15
42	rs1129740	ENSG00000237541	HLA-DQA2	Artery Aorta	8.11371e-31
42	rs1129740	ENSG00000237541	HLA-DQA2	Artery Coronary	4.45659e-14
42	rs1129740	ENSG00000237541	HLA-DQA2	Artery Tibial	6.68619e-44
42	rs1129740	ENSG00000237541	HLA-DQA2	Brain Anterior cingulate cortex BA24	6.56236e-11
42	rs1129740	ENSG00000237541	HLA-DQA2	Brain Caudate basal ganglia	2.66579e-15
42	rs1129740	ENSG00000237541	HLA-DQA2	Brain Cerebellar Hemisphere	5.46076e-10
42	rs1129740	ENSG00000237541	HLA-DQA2	Brain Cerebellum	1.06719e-08
42	rs1129740	ENSG00000237541	HLA-DQA2	Brain Cortex	7.55702e-12
42	rs1129740	ENSG00000237541	HLA-DQA2	Brain Frontal Cortex BA9	8.0164e-13
42	rs1129740	ENSG00000237541	HLA-DQA2	Brain Hippocampus	5.98428e-16
42	rs1129740	ENSG00000237541	HLA-DQA2	Brain Hypothalamus	8.71561e-12
42	rs1129740	ENSG00000237541	HLA-DQA2	Brain Nucleus accumbens basal ganglia	1.09165e-15
42	rs1129740	ENSG00000237541	HLA-DQA2	Brain Putamen basal ganglia	2.52329e-10
42	rs1129740	ENSG00000237541	HLA-DQA2	Breast Mammary Tissue	1.89908e-30
42	rs1129740	ENSG00000237541	HLA-DQA2	Cells EBV-transformed lymphocytes	3.15382e-25
42	rs1129740	ENSG00000237541	HLA-DQA2	Colon Sigmoid	2.97156e-23
42	rs1129740	ENSG00000237541	HLA-DQA2	Colon Transverse	1.97012e-32
42	rs1129740	ENSG00000237541	HLA-DQA2	Esophagus Gastroesophageal Junction	1.12208e-23
42	rs1129740	ENSG00000237541	HLA-DQA2	Esophagus Mucosa	1.68808e-39
42	rs1129740	ENSG00000237541	HLA-DQA2	Esophagus Muscularis	2.78339e-41
42	rs1129740	ENSG00000237541	HLA-DQA2	Heart Atrial Appendage	1.79068e-19
42	rs1129740	ENSG00000237541	HLA-DQA2	Heart Left Ventricle	1.44718e-21
42	rs1129740	ENSG00000237541	HLA-DQA2	Kidney	3.18467e-60
42	rs1129740	ENSG00000237541	HLA-DQA2	Liver	1.98483e-10
42	rs1129740	ENSG00000237541	HLA-DQA2	Lung	1.17787e-43
42	rs1129740	ENSG00000237541	HLA-DQA2	Muscle Skeletal	9.22275e-49
42	rs1129740	ENSG00000237541	HLA-DQA2	Nerve Tibial	6.04647e-46
42	rs1129740	ENSG00000237541	HLA-DQA2	Ovary	4.45697e-12
42	rs1129740	ENSG00000237541	HLA-DQA2	Pancreas	5.39837e-21
42	rs1129740	ENSG00000237541	HLA-DQA2	Pituitary	2.20972e-18
42	rs1129740	ENSG00000237541	HLA-DQA2	Prostate	1.6472e-19
42	rs1129740	ENSG00000237541	HLA-DQA2	Skin Not Sun Exposed Suprapubic	9.02316e-31
42	rs1129740	ENSG00000237541	HLA-DQA2	Skin Sun Exposed Lower leg	1.11426e-48
42	rs1129740	ENSG00000237541	HLA-DQA2	Small Intestine Terminal Ileum	5.86421e-19
42	rs1129740	ENSG00000237541	HLA-DQA2	Spleen	1.90014e-19
42	rs1129740	ENSG00000237541	HLA-DQA2	Stomach	1.99711e-28
42	rs1129740	ENSG00000237541	HLA-DQA2	Testis	3.15391e-18
42	rs1129740	ENSG00000237541	HLA-DQA2	Thyroid	1.25194e-48
42	rs1129740	ENSG00000237541	HLA-DQA2	Uterus	1.06287e-11
42	rs1129740	ENSG00000237541	HLA-DQA2	Vagina	9.4917e-10
42	rs1129740	ENSG00000237541	HLA-DQA2	Whole Blood	4.93678e-53
42	rs1129740	ENSG00000179344	HLA-DQB1	Adipose Subcutaneous	5.07426e-91
42	rs1129740	ENSG00000179344	HLA-DQB1	Adipose Visceral Omentum	5.56444e-71
42	rs1129740	ENSG00000179344	HLA-DQB1	Adrenal Gland	1.14383e-11
42	rs1129740	ENSG00000179344	HLA-DQB1	Artery Aorta	3.5115e-35
42	rs1129740	ENSG00000179344	HLA-DQB1	Artery Coronary	1.79734e-25
42	rs1129740	ENSG00000179344	HLA-DQB1	Artery Tibial	7.84195e-79
42	rs1129740	ENSG00000179344	HLA-DQB1	Brain Anterior cingulate cortex BA24	1.2596e-09
42	rs1129740	ENSG00000179344	HLA-DQB1	Brain Caudate basal ganglia	9.4071e-31
42	rs1129740	ENSG00000179344	HLA-DQB1	Brain Cerebellar Hemisphere	1.50173e-22
42	rs1129740	ENSG00000179344	HLA-DQB1	Brain Cerebellum	1.88493e-25
42	rs1129740	ENSG00000179344	HLA-DQB1	Brain Cortex	6.22398e-07
42	rs1129740	ENSG00000179344	HLA-DQB1	Brain Frontal Cortex BA9	1.42918e-05
42	rs1129740	ENSG00000179344	HLA-DQB1	Brain Hippocampus	5.28669e-23
42	rs1129740	ENSG00000179344	HLA-DQB1	Brain Hypothalamus	2.56487e-19
42	rs1129740	ENSG00000179344	HLA-DQB1	Brain Nucleus accumbens basal ganglia	2.01957e-21
42	rs1129740	ENSG00000179344	HLA-DQB1	Brain Putamen basal ganglia	8.07519e-25
42	rs1129740	ENSG00000179344	HLA-DQB1	Breast Mammary Tissue	2.7846e-71
42	rs1129740	ENSG00000179344	HLA-DQB1	Cells EBV-transformed lymphocytes	5.06538e-30
42	rs1129740	ENSG00000179344	HLA-DQB1	Colon Sigmoid	5.20347e-46
42	rs1129740	ENSG00000179344	HLA-DQB1	Colon Transverse	1.66753e-45
42	rs1129740	ENSG00000179344	HLA-DQB1	Esophagus Gastroesophageal Junction	3.33116e-51
42	rs1129740	ENSG00000179344	HLA-DQB1	Esophagus Mucosa	5.89106e-80
42	rs1129740	ENSG00000179344	HLA-DQB1	Esophagus Muscularis	6.60833e-77
42	rs1129740	ENSG00000179344	HLA-DQB1	Heart Atrial Appendage	1.29779e-55
42	rs1129740	ENSG00000179344	HLA-DQB1	Heart Left Ventricle	2.92044e-65
42	rs1129740	ENSG00000179344	HLA-DQB1	Kidney	2.7132e-21
42	rs1129740	ENSG00000179344	HLA-DQB1	Liver	2.6829e-24
42	rs1129740	ENSG00000179344	HLA-DQB1	Lung	3.49116e-71
42	rs1129740	ENSG00000179344	HLA-DQB1	Muscle Skeletal	1.5093e-124
42	rs1129740	ENSG00000179344	HLA-DQB1	Nerve Tibial	8.00404e-88
42	rs1129740	ENSG00000179344	HLA-DQB1	Ovary	1.40397e-12
42	rs1129740	ENSG00000179344	HLA-DQB1	Pancreas	9.53555e-42
42	rs1129740	ENSG00000179344	HLA-DQB1	Pituitary	6.56929e-24
42	rs1129740	ENSG00000179344	HLA-DQB1	Prostate	3.51166e-26
42	rs1129740	ENSG00000179344	HLA-DQB1	Skin Not Sun Exposed Suprapubic	8.25103e-97
42	rs1129740	ENSG00000179344	HLA-DQB1	Skin Sun Exposed Lower leg	7.95028e-124
42	rs1129740	ENSG00000179344	HLA-DQB1	Small Intestine Terminal Ileum	3.46446e-22
42	rs1129740	ENSG00000179344	HLA-DQB1	Spleen	1.10271e-43
42	rs1129740	ENSG00000179344	HLA-DQB1	Stomach	2.55166e-42
42	rs1129740	ENSG00000179344	HLA-DQB1	Testis	4.75345e-40
42	rs1129740	ENSG00000179344	HLA-DQB1	Thyroid	4.77741e-90
42	rs1129740	ENSG00000179344	HLA-DQB1	Uterus	3.11686e-22
42	rs1129740	ENSG00000179344	HLA-DQB1	Vagina	3.39683e-24
42	rs1129740	ENSG00000179344	HLA-DQB1	Whole Blood	1.49326e-91
42	rs1129740	ENSG00000223534	HLA-DQB1-AS1	Adipose Subcutaneous	3.62611e-19
42	rs1129740	ENSG00000223534	HLA-DQB1-AS1	Adipose Visceral Omentum	7.07224e-22
42	rs1129740	ENSG00000223534	HLA-DQB1-AS1	Artery Aorta	1.55177e-16
42	rs1129740	ENSG00000223534	HLA-DQB1-AS1	Artery Coronary	3.52624e-06
42	rs1129740	ENSG00000223534	HLA-DQB1-AS1	Artery Tibial	4.60793e-15
42	rs1129740	ENSG00000223534	HLA-DQB1-AS1	Brain Anterior cingulate cortex BA24	4.82511e-08
42	rs1129740	ENSG00000223534	HLA-DQB1-AS1	Brain Caudate basal ganglia	1.37644e-07
42	rs1129740	ENSG00000223534	HLA-DQB1-AS1	Brain Cerebellum	6.33256e-10
42	rs1129740	ENSG00000223534	HLA-DQB1-AS1	Brain Cortex	5.72559e-07
42	rs1129740	ENSG00000223534	HLA-DQB1-AS1	Brain Hippocampus	6.70002e-08
42	rs1129740	ENSG00000223534	HLA-DQB1-AS1	Brain Hypothalamus	2.74385e-06
42	rs1129740	ENSG00000223534	HLA-DQB1-AS1	Brain Nucleus accumbens basal ganglia	4.90338e-08
42	rs1129740	ENSG00000223534	HLA-DQB1-AS1	Breast Mammary Tissue	7.22699e-15
42	rs1129740	ENSG00000223534	HLA-DQB1-AS1	Colon Sigmoid	4.20527e-08
42	rs1129740	ENSG00000223534	HLA-DQB1-AS1	Colon Transverse	1.75764e-09
42	rs1129740	ENSG00000223534	HLA-DQB1-AS1	Esophagus Gastroesophageal Junction	3.59036e-08
42	rs1129740	ENSG00000223534	HLA-DQB1-AS1	Esophagus Mucosa	1.01512e-18
42	rs1129740	ENSG00000223534	HLA-DQB1-AS1	Esophagus Muscularis	7.00568e-11
42	rs1129740	ENSG00000223534	HLA-DQB1-AS1	Heart Atrial Appendage	2.01618e-17
42	rs1129740	ENSG00000223534	HLA-DQB1-AS1	Heart Left Ventricle	1.27897e-10
42	rs1129740	ENSG00000223534	HLA-DQB1-AS1	Kidney	4.79824e-26
42	rs1129740	ENSG00000223534	HLA-DQB1-AS1	Liver	2.71595e-12
42	rs1129740	ENSG00000223534	HLA-DQB1-AS1	Lung	4.88205e-20
42	rs1129740	ENSG00000223534	HLA-DQB1-AS1	Muscle Skeletal	1.25151e-29
42	rs1129740	ENSG00000223534	HLA-DQB1-AS1	Nerve Tibial	6.4817e-15
42	rs1129740	ENSG00000223534	HLA-DQB1-AS1	Pancreas	1.96979e-07
42	rs1129740	ENSG00000223534	HLA-DQB1-AS1	Pituitary	5.41642e-07
42	rs1129740	ENSG00000223534	HLA-DQB1-AS1	Prostate	1.08178e-09
42	rs1129740	ENSG00000223534	HLA-DQB1-AS1	Skin Not Sun Exposed Suprapubic	4.91588e-13
42	rs1129740	ENSG00000223534	HLA-DQB1-AS1	Skin Sun Exposed Lower leg	2.24355e-21
42	rs1129740	ENSG00000223534	HLA-DQB1-AS1	Small Intestine Terminal Ileum	3.1516e-06
42	rs1129740	ENSG00000223534	HLA-DQB1-AS1	Spleen	6.64069e-11
42	rs1129740	ENSG00000223534	HLA-DQB1-AS1	Stomach	2.22986e-10
42	rs1129740	ENSG00000223534	HLA-DQB1-AS1	Testis	4.07119e-07
42	rs1129740	ENSG00000223534	HLA-DQB1-AS1	Thyroid	2.38984e-16
[truncated: 1,692 more rows]
