# Supplementary material for: Molecular insights into genome-wide association studies of chronic kidney disease-defining traits
Source: Nat Commun. 2018 Nov 22;9:4800. doi: 10.1038/s41467-018-07260-4 (PMC6250666; doi:10.1038/s41467-018-07260-4)
Supplement: Supplementary file 13 — Supplementary Data 11 [file 41467_2018_7260_MOESM13_ESM.xlsx]

## Sheet: Sheet1
Supplementary data 11. Overview of transcriptionally active single nucleotide variants associated with chronic kidney disease and its defining traits in genome-wide association studies - single and multi-tissue analyses.
ID - internal identifier for each of 117 SNPs, dbSNP rsID - Single Nucleotide Polymorphism database identifier, GTEx - Genotype-Tissue Expression, eSNP - single nucleotide variant with at least one expression partner gene (eGene), Single tissue eSNP - eSNP found in a single tissue (either from kidney or a GTEx tissue), Multiple tissue eSNP - eSNP implicated by the meta-analysis using multiple GTE…
ID	dbSNP rsID	Kidney	Adipose Subcutaneous	Adipose Visceral Omentum	Adrenal Gland	Artery Aorta	Artery Coronary	Artery Tibial	Brain Anterior cingulate cortex BA24	Brain Caudate basal ganglia	Brain Cerebellar Hemisphere	Brain Cerebellum	Brain Cortex	Brain Frontal Cortex BA9	Brain Hippocampus	Brain Hypothalamus	Brain Nucleus accumbens basal ganglia	Brain Putamen basal ganglia	Breast Mammary Tissue	Cells EBV.transformed lymphocytes	Cells Transformed fibroblasts	Colon Sigmoid	Colon Transverse	Esophagus Gastroesophageal Junction	Esophagus Mucosa	Esophagus Muscularis	Heart Atrial Appendage	Heart Left Ventricle	Liver	Lung	Muscle Skeletal	Nerve Tibial	Ovary	Pancreas	Pituitary	Prostate	Skin Not Sun Exposed Suprapubic	Skin Sun Exposed Lower leg	Small Intestine Terminal Ileum	Spleen	Stomach	Testis	Thyroid	Uterus	Vagina	Whole Blood	Multi-tissue eSNP	eSNP
1	rs12124078	9.8536e-08	2.47279e-12	1.5087e-06	1.63806e-06	4.8122e-07	NA	NA	NA	6.32474e-07	NA	1.07338e-05	1.30081e-09	2.85468e-11	NA	NA	1.59803e-06	NA	7.85705e-07	2.36556e-06	5.67104e-28	NA	4.54377e-08	1.85505e-05	5.53211e-19	1.06453e-06	5.65719e-08	7.29011e-12	NA	1.05009e-09	3.62988e-11	5.74334e-07	NA	NA	NA	NA	NA	NA	7.17144e-06	4.02286e-07	2.90011e-07	1.11336e-06	8.37969e-09	NA	NA	NA	NA	Yes
2	rs10874312	NA	NA	NA	NA	NA	NA	NA	NA	NA	NA	NA	NA	NA	NA	NA	NA	NA	NA	NA	NA	NA	NA	NA	NA	NA	NA	NA	NA	NA	NA	NA	NA	NA	NA	NA	NA	NA	NA	NA	NA	NA	NA	NA	NA	NA	NA	No
3	rs17019602	NA	NA	NA	NA	NA	NA	NA	NA	NA	NA	NA	NA	NA	NA	NA	NA	NA	NA	NA	NA	NA	NA	NA	NA	NA	NA	NA	NA	NA	NA	NA	NA	NA	NA	NA	NA	NA	NA	NA	NA	NA	NA	NA	NA	NA	8.571e-05	Yes
4	rs1933182	NA	2.95054e-09	NA	9.61504e-14	2.81388e-11	NA	8.75153e-15	NA	NA	1.91982e-10	2.89304e-14	7.5004e-07	NA	NA	NA	NA	NA	2.27499e-08	NA	6.49108e-13	1.24421e-07	NA	1.93713e-11	9.95092e-11	4.53128e-22	1.15542e-11	1.50345e-16	1.91325e-24	8.90126e-32	2.34684e-31	2.13694e-11	1.34687e-25	3.09008e-23	1.46951e-06	NA	1.80595e-08	2.98272e-12	NA	NA	4.74547e-29	1.1278e-79	7.6911e-16	2.10958e-09	NA	8.50992e-07	NA	Yes
5	rs267734	NA	9.86581e-13	1.91623e-05	NA	4.35693e-06	NA	1.40348e-13	NA	NA	5.22504e-06	NA	NA	NA	NA	NA	NA	NA	1.20878e-07	NA	2.96876e-11	8.34792e-06	2.06231e-06	3.54399e-06	6.17198e-15	1.0018e-09	1.07523e-05	5.78843e-05	NA	5.13689e-11	3.09218e-10	8.72102e-13	NA	1.12529e-07	6.37532e-06	NA	5.75774e-15	2.07603e-24	NA	NA	6.76782e-06	1.43693e-20	5.92305e-13	NA	NA	1.97385e-08	NA	Yes
6	rs2049805	1.52362e-08	4.58466e-40	4.51587e-21	1.07087e-14	4.55033e-41	2.40869e-14	1.04888e-44	NA	NA	1.54012e-10	6.76572e-08	NA	3.53874e-06	NA	NA	NA	NA	5.56537e-26	6.52606e-21	3.07104e-33	7.05293e-21	1.30224e-30	6.14351e-26	3.51027e-44	1.77171e-40	2.09416e-21	1.51489e-35	1.59707e-11	9.62537e-34	4.15053e-09	8.22753e-32	NA	1.62932e-29	3.12429e-06	6.4409e-23	3.45836e-15	3.14907e-08	4.98111e-15	1.20425e-26	1.03238e-25	3.65355e-09	5.30191e-38	2.35628e-06	4.75424e-08	1.32532e-28	NA	Yes
7	rs6677604	5.81509e-09	1.05768e-16	4.27042e-20	1.28291e-14	7.50799e-15	2.00718e-12	1.23836e-15	NA	NA	NA	NA	NA	NA	NA	3.58689e-06	NA	NA	2.68151e-08	NA	6.90944e-12	1.57899e-05	3.11776e-15	2.44454e-07	8.5262e-14	4.08828e-15	1.56391e-13	NA	4.51515e-33	1.32568e-29	NA	7.60346e-27	5.36337e-07	NA	6.80834e-09	1.92031e-06	4.94191e-06	8.02173e-07	NA	4.61407e-10	4.37754e-12	2.64427e-12	6.32753e-25	NA	1.39974e-07	NA	NA	Yes
8	rs3850625	NA	NA	NA	NA	NA	NA	5.44811e-08	NA	NA	NA	NA	NA	NA	NA	NA	NA	NA	NA	NA	NA	NA	NA	NA	NA	NA	NA	NA	NA	NA	NA	NA	NA	NA	NA	NA	NA	NA	NA	NA	NA	NA	1.47707e-05	NA	NA	NA	NA	Yes
9	rs2802729	4.0132e-06	1.7806e-08	5.13868e-09	NA	4.66146e-08	2.40363e-06	NA	NA	NA	NA	5.43959e-07	NA	NA	NA	NA	NA	NA	1.79806e-07	NA	1.6976e-13	1.02489e-06	9.60406e-10	NA	NA	4.76814e-10	1.89216e-09	NA	NA	3.16473e-07	NA	1.8571e-27	3.78351e-08	2.1685e-07	1.16819e-06	NA	NA	2.4851e-09	3.91095e-06	3.19357e-06	2.12885e-06	4.07057e-06	8.47163e-07	NA	NA	6.23711e-12	NA	Yes
10	rs16864170	NA	NA	NA	NA	NA	NA	NA	NA	NA	NA	NA	NA	NA	NA	NA	NA	NA	NA	NA	NA	NA	NA	NA	NA	NA	NA	NA	NA	NA	NA	NA	NA	NA	NA	NA	NA	NA	NA	NA	NA	NA	NA	NA	NA	NA	NA	No
11	rs6431731	NA	NA	NA	NA	NA	NA	NA	NA	NA	NA	NA	NA	NA	NA	NA	NA	NA	NA	NA	NA	NA	NA	NA	NA	NA	NA	NA	NA	NA	NA	NA	NA	NA	NA	NA	NA	NA	NA	NA	NA	NA	NA	NA	NA	NA	NA	No
12	rs1260326	NA	2.34503e-10	NA	3.76477e-08	NA	NA	2.84902e-06	NA	1.81884e-05	2.71699e-06	5.67944e-08	2.35936e-06	NA	NA	NA	NA	NA	NA	NA	1.00332e-07	NA	2.5686e-05	NA	4.53214e-05	8.22022e-06	NA	NA	NA	3.33593e-07	9.92725e-23	1.26661e-05	NA	NA	NA	NA	1.2977e-08	1.11427e-11	1.24773e-06	1.2337e-06	NA	NA	6.02202e-15	NA	NA	9.22979e-07	NA	Yes
13	rs10206899	1.32358e-05	1.4931e-17	1.61995e-11	2.13247e-10	4.68385e-10	2.62613e-09	2.50111e-20	NA	1.58173e-07	2.21672e-13	6.923e-17	1.39862e-09	2.76066e-07	NA	NA	2.4258e-06	1.35068e-06	1.41669e-08	1.87923e-05	7.26693e-14	5.16713e-13	1.97762e-13	2.48944e-14	1.20726e-14	3.7166e-21	7.68839e-15	2.94305e-09	NA	7.18486e-11	8.00127e-19	3.27658e-34	2.7953e-06	4.47251e-17	1.15179e-24	2.50081e-17	1.17426e-21	5.50517e-23	2.01836e-12	7.95229e-08	5.03022e-16	2.05268e-24	2.23267e-37	5.92999e-06	1.99628e-08	5.87524e-11	NA	Yes
14	rs7583877	NA	NA	NA	NA	NA	NA	NA	NA	NA	NA	NA	NA	NA	NA	NA	NA	NA	NA	NA	NA	NA	NA	NA	NA	NA	NA	NA	NA	NA	NA	NA	NA	NA	NA	NA	NA	NA	NA	NA	NA	NA	NA	NA	NA	NA	0.020568	Yes
15	rs11123170	NA	1.47497e-54	4.84721e-43	2.8828e-23	1.06828e-43	1.14102e-21	5.10131e-54	2.41776e-10	1.38316e-19	5.54457e-10	5.69193e-17	7.10541e-12	8.76638e-14	5.9756e-16	1.34491e-13	4.67551e-18	1.27362e-15	1.23384e-40	1.69895e-07	4.35581e-36	1.99779e-30	3.4805e-29	2.58866e-27	3.613e-45	1.04972e-47	4.40257e-40	1.88867e-35	4.05117e-21	3.60161e-62	3.21799e-77	4.26424e-57	1.88906e-18	2.2104e-35	4.01688e-22	6.65342e-13	1.39406e-52	1.1534e-51	2.07213e-11	2.65447e-30	3.70085e-23	2.36221e-19	2.59729e-11	2.11622e-10	6.37994e-14	1.4875e-48	NA	Yes
16	rs7560163	NA	NA	NA	NA	NA	NA	NA	NA	NA	NA	NA	NA	NA	NA	NA	NA	NA	NA	NA	NA	NA	NA	NA	NA	NA	NA	NA	NA	NA	NA	NA	NA	NA	NA	NA	NA	NA	NA	NA	NA	NA	NA	NA	NA	NA	NA	No
17	rs4664308	NA	5.52996e-14	1.32484e-15	3.33529e-07	9.39691e-08	NA	2.33135e-12	NA	NA	NA	NA	NA	NA	NA	NA	NA	NA	9.8974e-08	NA	3.14623e-26	2.70553e-10	6.45679e-06	4.27478e-09	1.02592e-27	1.11e-14	1.88249e-06	2.54469e-05	1.06834e-06	5.64377e-14	7.25354e-18	1.08951e-16	NA	2.1414e-14	NA	4.63957e-07	1.46222e-06	3.01745e-12	NA	1.0481e-05	2.25231e-07	2.69452e-07	8.44447e-09	NA	NA	1.06293e-09	NA	Yes
18	rs4667594	NA	NA	NA	NA	NA	NA	NA	NA	NA	NA	NA	NA	NA	NA	NA	NA	NA	NA	NA	NA	NA	NA	NA	NA	NA	NA	NA	NA	NA	NA	NA	NA	NA	NA	NA	NA	NA	NA	NA	NA	NA	NA	NA	NA	NA	0.011167	Yes
19	rs4972593	NA	NA	NA	NA	NA	NA	NA	NA	NA	NA	NA	NA	NA	NA	NA	NA	NA	NA	NA	NA	NA	NA	NA	NA	NA	NA	NA	NA	NA	NA	NA	NA	NA	NA	NA	NA	NA	NA	NA	NA	NA	NA	NA	NA	NA	2.30719e-05	Yes
20	rs1047891	NA	NA	NA	NA	NA	NA	NA	NA	NA	NA	NA	NA	NA	NA	NA	NA	NA	NA	NA	NA	NA	NA	NA	NA	NA	NA	NA	NA	NA	NA	NA	NA	NA	NA	NA	NA	NA	NA	NA	NA	NA	NA	NA	NA	NA	NA	No
21	rs2712184	NA	NA	NA	NA	NA	NA	NA	NA	7.28915e-06	NA	NA	NA	NA	NA	NA	NA	NA	NA	NA	NA	NA	NA	NA	NA	NA	NA	NA	NA	NA	NA	NA	NA	NA	NA	NA	NA	NA	NA	NA	NA	NA	NA	NA	NA	NA	NA	Yes
22	rs6795744	NA	NA	NA	NA	NA	NA	NA	NA	NA	NA	NA	NA	NA	NA	NA	NA	NA	NA	NA	NA	NA	NA	NA	NA	NA	NA	NA	NA	1.19627e-06	3.72791e-05	NA	NA	NA	NA	NA	NA	NA	NA	NA	NA	2.46504e-07	NA	NA	NA	NA	NA	Yes
23	rs13069000	NA	NA	NA	NA	NA	NA	NA	NA	NA	NA	NA	NA	NA	NA	NA	NA	NA	NA	NA	NA	NA	NA	NA	NA	NA	NA	NA	NA	NA	NA	NA	NA	NA	NA	NA	NA	NA	NA	NA	NA	NA	NA	NA	NA	NA	0.000110774	Yes
24	rs347685	4.62078e-08	NA	NA	NA	NA	NA	NA	NA	NA	NA	NA	NA	NA	NA	NA	NA	NA	NA	NA	NA	NA	NA	NA	NA	NA	NA	NA	NA	NA	NA	NA	NA	NA	NA	NA	NA	NA	NA	NA	NA	NA	NA	NA	NA	NA	NA	Yes
25	rs16853722	NA	NA	NA	NA	NA	NA	NA	NA	NA	NA	NA	NA	NA	NA	NA	NA	NA	NA	NA	NA	NA	NA	NA	NA	NA	NA	NA	NA	NA	3.5374e-06	NA	NA	NA	NA	NA	NA	NA	NA	NA	NA	NA	NA	NA	NA	NA	NA	Yes
26	rs9682041	NA	NA	NA	NA	NA	NA	NA	NA	NA	NA	NA	NA	NA	NA	NA	NA	NA	NA	NA	NA	NA	NA	NA	NA	NA	NA	NA	NA	NA	1.64901e-11	4.02937e-07	NA	NA	NA	NA	NA	NA	NA	NA	NA	1.43814e-09	NA	NA	NA	NA	NA	Yes
27	rs10513801	NA	NA	NA	NA	NA	NA	NA	NA	NA	NA	NA	NA	NA	NA	NA	NA	NA	NA	NA	NA	NA	NA	NA	NA	NA	NA	NA	NA	NA	NA	NA	NA	NA	NA	NA	NA	NA	NA	NA	NA	NA	NA	NA	NA	NA	2.47138e-06	Yes
28	rs7634389	NA	NA	NA	NA	NA	NA	NA	NA	NA	NA	NA	NA	NA	NA	NA	NA	NA	NA	NA	NA	NA	NA	NA	NA	NA	NA	NA	NA	NA	NA	NA	NA	4.01275e-06	NA	NA	NA	NA	NA	NA	NA	NA	8.19689e-13	NA	NA	NA	NA	Yes
29	rs10937329	NA	NA	NA	NA	NA	NA	NA	NA	NA	NA	NA	NA	NA	NA	NA	NA	NA	NA	NA	NA	NA	NA	NA	NA	NA	NA	NA	NA	NA	NA	NA	NA	NA	NA	NA	NA	NA	NA	NA	NA	NA	NA	NA	NA	NA	0.0262318	Yes
30	rs13146355	NA	NA	NA	NA	4.81394e-08	NA	1.97553e-11	NA	NA	NA	NA	NA	NA	NA	NA	NA	NA	3.89772e-06	NA	9.62185e-08	6.4807e-06	NA	7.38953e-08	2.1664e-06	1.15079e-08	NA	NA	NA	2.07574e-08	8.36734e-06	1.04472e-13	NA	1.67535e-05	1.66042e-07	NA	NA	NA	NA	6.34614e-07	1.35835e-06	NA	3.24124e-13	NA	NA	NA	NA	Yes
31	rs228611	1.07489e-05	1.35642e-06	NA	9.16569e-06	3.60226e-06	NA	1.19562e-08	NA	NA	1.80231e-07	NA	NA	NA	NA	NA	NA	NA	1.23522e-06	NA	2.59902e-18	NA	1.48765e-06	NA	1.96397e-08	7.81967e-07	NA	NA	NA	5.51594e-14	1.17633e-06	3.85428e-09	1.66448e-05	6.52663e-07	NA	NA	1.73365e-07	1.20635e-11	5.43962e-06	1.12452e-06	1.45853e-06	NA	6.35071e-14	5.18867e-06	NA	NA	NA	Yes
32	rs11959928	NA	NA	NA	NA	NA	NA	NA	NA	NA	NA	NA	NA	NA	NA	NA	NA	NA	NA	NA	NA	NA	NA	NA	NA	NA	NA	NA	NA	NA	NA	NA	NA	NA	NA	NA	NA	NA	NA	NA	NA	NA	NA	NA	NA	NA	0.0254514	Yes
33	rs111366116	NA	NA	NA	NA	NA	NA	NA	NA	NA	NA	NA	NA	NA	NA	NA	NA	NA	NA	NA	NA	NA	NA	NA	NA	NA	NA	NA	NA	NA	NA	NA	NA	NA	NA	NA	NA	NA	NA	NA	NA	NA	NA	NA	NA	NA	NA	No
34	rs12654812	1.60497e-09	3.10914e-26	5.96611e-11	3.67677e-25	1.51236e-37	3.94946e-10	1.08019e-51	NA	NA	1.08433e-06	4.18113e-13	8.98262e-08	7.08673e-10	NA	NA	NA	NA	9.3191e-16	NA	8.02456e-59	1.86233e-13	4.90127e-20	6.12596e-20	3.11928e-28	1.16085e-37	2.61465e-25	1.97621e-23	NA	1.7733e-16	3.49836e-25	1.61194e-30	NA	1.39881e-13	6.27633e-20	2.97552e-09	1.61971e-21	3.7379e-31	NA	NA	6.77129e-18	9.92932e-52	1.62332e-24	NA	NA	NA	NA	Yes
35	rs7759001	2.0984e-05	1.87267e-31	2.84542e-22	2.78566e-11	4.72692e-44	7.63254e-20	1.77413e-69	1.7556e-08	5.38454e-16	1.81628e-19	1.04856e-18	6.26591e-12	3.57563e-09	7.90698e-06	1.29305e-16	1.77554e-10	6.63386e-08	2.35388e-19	4.3244e-08	6.55831e-64	3.52743e-36	7.74381e-37	8.81055e-40	1.27397e-47	8.57215e-53	1.2143e-26	4.79612e-32	2.67384e-06	2.9658e-50	3.27676e-34	1.41709e-65	1.19482e-21	9.19221e-23	1.45827e-15	1.84805e-09	3.71682e-35	7.69978e-38	3.20005e-19	1.7558e-28	1.35234e-19	8.22314e-09	2.16128e-47	7.31478e-13	2.54477e-12	5.85286e-13	NA	Yes
36	rs2523946	1.86492e-18	5.02016e-20	1.10823e-21	5.1281e-10	1.15144e-22	5.57161e-08	3.23316e-24	1.48567e-06	4.29747e-10	2.29491e-12	2.49306e-19	8.12388e-11	1.04374e-05	2.56039e-06	6.49868e-07	2.64309e-07	2.70999e-11	1.86971e-13	1.81772e-11	1.50278e-25	2.45984e-13	2.79015e-11	4.42503e-14	4.8047e-17	5.35652e-22	7.07842e-25	8.53522e-18	8.6766e-10	1.69158e-26	1.56658e-20	3.56407e-28	1.4448e-09	6.22541e-23	3.67546e-15	2.68756e-14	9.07192e-23	4.98087e-26	9.71724e-08	3.52069e-14	1.51177e-11	1.23969e-24	2.56738e-35	9.66181e-08	2.9483e-08	2.92713e-17	NA	Yes
37	rs3828890	NA	3.79592e-05	1.0311e-05	NA	NA	3.87129e-06	NA	NA	NA	NA	NA	NA	NA	NA	NA	NA	1.38481e-05	NA	NA	3.49594e-05	NA	NA	NA	6.66972e-08	6.0006e-06	5.35091e-07	3.4493e-09	NA	4.35579e-06	2.27819e-06	3.30198e-05	NA	NA	NA	NA	3.09559e-06	4.92961e-06	NA	NA	NA	2.53932e-05	1.31319e-06	NA	NA	3.48815e-07	NA	Yes
38	rs3115573	3.05857e-06	6.52917e-07	NA	2.68407e-06	1.81681e-06	NA	1.37066e-05	NA	NA	NA	NA	9.91032e-06	NA	NA	NA	2.02969e-15	6.95393e-08	NA	NA	NA	2.52397e-06	1.84515e-05	5.26714e-07	1.3863e-08	4.79653e-08	2.8754e-05	1.21848e-05	1.22702e-05	6.35741e-07	4.01709e-07	2.06326e-07	NA	2.31602e-06	NA	NA	1.12621e-06	2.19776e-08	6.12843e-06	1.62768e-05	NA	7.86955e-07	3.70147e-06	NA	NA	2.55824e-06	NA	Yes
39	rs7763262	5.82829e-22	1.35905e-19	1.10757e-13	9.51203e-07	4.35901e-12	4.03693e-07	7.11628e-18	1.40169e-05	4.24113e-11	9.7148e-07	7.80552e-07	8.52654e-09	5.80792e-06	8.38986e-08	5.13755e-06	1.42013e-08	8.83931e-08	1.80765e-10	1.70077e-06	1.40678e-08	6.18727e-11	2.14959e-10	1.45464e-10	6.34794e-17	1.89023e-14	1.04905e-12	2.26495e-16	1.65387e-07	1.02542e-14	1.81212e-24	4.07311e-13	2.78155e-07	7.80239e-10	2.60247e-11	2.95009e-07	7.17405e-12	4.87195e-19	1.20161e-05	2.16767e-05	1.62079e-09	2.68371e-15	7.74813e-19	3.1758e-06	1.40596e-06	4.03222e-23	NA	Yes
40	rs660895	7.47153e-34	2.00733e-36	1.16581e-37	4.73863e-17	4.9892e-30	2.92954e-15	3.68693e-44	1.06637e-09	5.94877e-17	3.40405e-12	2.15068e-13	1.96355e-12	6.67913e-11	1.57798e-09	1.88643e-10	6.48099e-14	1.54734e-10	4.97758e-25	1.54336e-13	2.32271e-07	1.42986e-26	1.62138e-26	1.24591e-23	3.10963e-39	2.01968e-42	9.34099e-31	8.11405e-31	1.40616e-17	1.92481e-44	9.21439e-61	2.48982e-39	8.88345e-14	1.00959e-20	6.21895e-19	1.99087e-15	1.42478e-30	6.79921e-52	9.50882e-18	1.51751e-22	8.16105e-29	8.39887e-21	3.17934e-44	9.64055e-14	8.71659e-11	2.78085e-38	NA	Yes
41	rs2187668	3.81129e-10	7.26073e-19	3.92145e-14	2.44818e-08	3.34866e-16	1.08324e-07	1.33449e-11	1.1966e-09	5.54321e-09	5.65731e-11	2.33196e-13	4.4895e-08	2.26043e-08	2.99809e-07	1.97013e-07	5.96402e-08	6.36413e-07	1.46156e-18	7.42295e-09	2.09304e-17	1.44342e-10	3.01044e-15	1.64615e-15	4.17078e-14	1.08606e-21	5.84552e-17	6.84515e-16	2.45702e-16	8.79295e-23	3.26039e-16	1.96555e-19	9.52114e-06	2.03146e-14	8.5791e-11	NA	4.80842e-19	1.6354e-17	1.80429e-10	7.97938e-09	6.24578e-10	2.40603e-13	8.87861e-25	NA	NA	1.98291e-14	NA	Yes
42	rs1129740	3.18467e-60	5.07426e-91	5.56444e-71	7.11088e-25	1.65883e-53	3.59849e-29	1.0632e-79	1.06516e-14	9.4071e-31	1.50173e-22	1.88493e-25	6.39515e-15	8.0164e-13	5.28669e-23	2.32645e-20	2.01957e-21	8.07519e-25	2.7846e-71	1.34406e-34	NA	5.20347e-46	1.28385e-50	3.33116e-51	5.89106e-80	6.60833e-77	1.29779e-55	2.92044e-65	2.6829e-24	2.40766e-78	1.5093e-124	8.00404e-88	4.65089e-20	1.71174e-43	3.94269e-29	3.51166e-26	8.25103e-97	7.95028e-124	9.927e-24	1.58307e-44	2.45739e-55	4.75345e-40	4.77741e-90	3.11686e-22	3.39683e-24	1.49326e-91	NA	Yes
43	rs9275424	1.85993e-07	5.23399e-11	1.82629e-07	NA	4.05284e-06	NA	1.88969e-06	NA	NA	NA	NA	NA	NA	NA	NA	NA	NA	2.62827e-05	3.50217e-06	NA	NA	NA	1.21314e-05	2.02795e-06	1.21701e-06	7.45426e-07	1.70668e-07	NA	1.79769e-12	1.51854e-06	4.99344e-11	NA	NA	NA	NA	NA	1.66429e-05	7.12729e-06	1.27539e-10	3.78188e-06	NA	8.32382e-06	NA	NA	5.04357e-07	NA	Yes
44	rs1794275	1.28992e-06	1.81277e-09	4.21811e-07	NA	2.09911e-05	NA	3.9785e-08	3.88822e-06	NA	NA	1.11206e-05	2.38701e-07	NA	NA	NA	NA	NA	7.38115e-07	1.37627e-05	NA	2.69574e-05	3.90478e-07	1.28392e-08	2.48408e-06	3.07383e-10	2.19044e-07	7.88035e-07	NA	6.43768e-12	5.40946e-25	1.21547e-13	NA	4.33861e-07	8.82548e-06	NA	7.8848e-07	1.07188e-09	3.06056e-07	1.77004e-06	4.5254e-09	2.19473e-06	1.2194e-09	NA	NA	7.59842e-07	NA	Yes
45	rs9275596	1.10707e-22	1.61749e-23	5.67488e-18	9.11676e-08	1.49326e-16	3.12551e-09	1.0953e-22	2.23539e-06	5.65719e-09	2.41869e-06	1.61113e-08	1.17831e-07	2.05327e-07	7.43265e-09	4.90489e-08	2.51403e-08	4.65713e-07	3.62697e-14	6.18366e-09	6.47949e-06	1.49572e-09	3.85631e-13	1.99818e-13	6.82183e-20	1.4891e-15	3.42748e-14	6.9109e-15	2.4202e-10	4.80547e-19	2.35352e-23	1.46648e-25	NA	4.78382e-11	3.21063e-11	2.01365e-09	1.60795e-13	3.14905e-21	7.07271e-06	4.71942e-09	5.44221e-10	2.19524e-13	2.09602e-21	3.01656e-08	NA	6.88065e-25	NA	Yes
46	rs9357155	NA	4.28447e-06	NA	NA	1.33311e-09	4.08489e-07	4.92124e-06	NA	NA	NA	NA	NA	NA	NA	NA	NA	NA	NA	NA	2.90254e-14	1.91795e-06	NA	7.11676e-06	5.83297e-07	4.29094e-06	NA	3.5574e-05	NA	1.11308e-06	2.67462e-06	3.63573e-11	NA	1.67675e-06	NA	NA	1.51299e-06	3.75048e-05	NA	1.98149e-06	NA	2.4855e-05	NA	NA	NA	8.26572e-07	NA	Yes
47	rs1883414	NA	2.01577e-10	5.44591e-10	NA	6.61068e-06	3.82269e-06	2.97449e-09	2.27793e-10	7.66636e-08	4.09899e-06	1.7253e-05	1.08517e-12	4.71898e-08	NA	NA	NA	1.99653e-08	2.16517e-06	NA	NA	NA	4.88991e-07	NA	4.80945e-07	7.80219e-12	NA	4.28713e-06	NA	3.73198e-08	7.17044e-11	7.04937e-08	NA	NA	NA	NA	3.38389e-07	6.16413e-11	9.61316e-07	NA	NA	1.34923e-05	4.72581e-10	NA	NA	1.36601e-08	NA	Yes
48	rs881858	NA	NA	NA	NA	NA	NA	NA	NA	NA	NA	NA	NA	NA	NA	NA	NA	NA	NA	NA	NA	NA	NA	NA	NA	NA	NA	NA	NA	NA	NA	NA	NA	NA	NA	NA	NA	NA	NA	NA	NA	NA	1.64213e-05	NA	NA	NA	NA	Yes
49	rs1936800	NA	NA	NA	NA	NA	NA	NA	NA	NA	NA	NA	NA	NA	NA	NA	NA	NA	NA	NA	NA	NA	NA	NA	NA	NA	NA	NA	NA	NA	NA	NA	NA	NA	NA	NA	NA	NA	NA	NA	NA	NA	NA	NA	NA	NA	0.0161078	Yes
50	rs7764488	NA	NA	2.1848e-07	NA	1.07892e-05	NA	NA	NA	NA	NA	NA	NA	NA	NA	NA	NA	NA	NA	NA	2.86213e-07	1.22176e-11	1.68376e-11	NA	5.78006e-11	6.29597e-11	1.28133e-05	NA	NA	1.78007e-13	NA	NA	1.34602e-07	NA	NA	NA	NA	NA	NA	NA	3.14471e-08	1.52373e-06	2.86043e-06	6.68011e-07	NA	NA	NA	Yes
51	rs2279463	NA	NA	NA	NA	NA	NA	NA	NA	NA	NA	NA	NA	NA	NA	NA	NA	NA	NA	NA	NA	NA	NA	NA	NA	5.74299e-06	NA	NA	NA	NA	NA	NA	NA	NA	NA	7.13196e-06	5.30568e-06	4.40729e-06	NA	NA	NA	NA	NA	NA	NA	NA	NA	Yes
52	rs3127573	2.81377e-07	NA	NA	NA	NA	NA	NA	NA	NA	NA	NA	NA	NA	NA	NA	NA	NA	NA	NA	NA	NA	NA	NA	NA	1.93412e-06	NA	NA	NA	NA	NA	8.2773e-06	8.11689e-06	NA	NA	NA	1.9139e-05	1.22863e-06	NA	NA	NA	NA	NA	NA	NA	NA	NA	Yes
53	rs10275044	NA	NA	NA	NA	NA	NA	NA	NA	NA	NA	NA	NA	NA	NA	NA	NA	NA	NA	NA	NA	NA	NA	NA	NA	NA	NA	NA	NA	NA	NA	NA	NA	NA	NA	NA	NA	NA	NA	NA	NA	4.89945e-10	NA	NA	NA	NA	NA	Yes
54	rs10277115	NA	NA	NA	NA	NA	NA	NA	NA	NA	NA	NA	NA	NA	NA	NA	NA	NA	NA	NA	NA	NA	NA	NA	NA	NA	NA	NA	NA	NA	NA	NA	NA	NA	NA	NA	NA	NA	NA	NA	NA	1.08679e-10	NA	NA	NA	NA	NA	Yes
55	rs3750082	NA	NA	NA	NA	NA	NA	NA	NA	7.70562e-06	NA	4.67301e-08	NA	NA	NA	NA	NA	NA	NA	NA	NA	NA	1.14295e-05	1.44137e-05	1.44393e-05	5.57886e-06	NA	NA	NA	1.43429e-06	NA	4.43057e-06	NA	1.70698e-05	NA	NA	NA	1.29808e-10	NA	NA	NA	NA	1.36383e-12	NA	NA	2.81234e-05	NA	Yes
56	rs6465825	NA	7.42406e-18	5.28575e-13	NA	1.3897e-07	NA	1.93383e-09	NA	NA	NA	1.90988e-10	NA	NA	NA	NA	NA	NA	1.39478e-05	NA	1.44796e-15	6.53093e-19	1.01743e-06	6.67581e-17	5.18314e-07	5.7881e-33	NA	1.57947e-05	4.63753e-07	2.06427e-07	1.14151e-22	5.3933e-15	3.71198e-06	NA	2.23225e-06	NA	4.43317e-08	7.07506e-15	NA	NA	NA	1.25115e-05	4.78947e-09	NA	NA	2.73743e-10	NA	Yes
57	rs7805747	NA	NA	NA	NA	NA	NA	NA	NA	NA	NA	NA	NA	NA	NA	NA	NA	NA	NA	NA	NA	NA	NA	NA	NA	NA	NA	NA	NA	NA	NA	NA	NA	NA	NA	NA	NA	NA	NA	NA	NA	NA	NA	NA	NA	NA	0.0175133	Yes
58	rs6459680	NA	NA	NA	NA	NA	NA	NA	NA	NA	NA	NA	NA	NA	NA	NA	NA	NA	NA	NA	NA	NA	NA	NA	NA	NA	NA	NA	NA	NA	NA	NA	NA	NA	NA	NA	NA	NA	NA	NA	NA	NA	NA	NA	NA	NA	NA	No
59	rs9314614	NA	NA	NA	NA	NA	NA	NA	NA	NA	NA	NA	NA	NA	NA	NA	NA	NA	NA	NA	NA	NA	NA	NA	6.33765e-17	NA	NA	NA	NA	NA	NA	NA	NA	NA	NA	1.36864e-07	6.58207e-13	5.05731e-18	NA	NA	NA	1.16107e-15	NA	NA	NA	NA	NA	Yes
60	rs2738048	NA	NA	NA	NA	NA	NA	NA	NA	NA	NA	NA	NA	NA	NA	NA	NA	NA	NA	NA	NA	NA	NA	NA	NA	NA	NA	NA	NA	NA	NA	NA	NA	NA	NA	NA	NA	NA	NA	NA	NA	NA	NA	NA	NA	NA	0.00730973	Yes
61	rs12716641	NA	NA	NA	NA	NA	NA	NA	NA	NA	NA	NA	NA	NA	NA	NA	NA	NA	NA	NA	NA	NA	NA	NA	NA	NA	NA	NA	NA	NA	NA	NA	NA	NA	NA	NA	NA	NA	NA	NA	NA	NA	NA	NA	NA	NA	3.87976e-08	Yes
62	rs10086568	NA	NA	NA	NA	NA	NA	NA	NA	NA	NA	NA	NA	NA	NA	NA	NA	NA	NA	NA	NA	NA	NA	NA	NA	NA	NA	NA	NA	NA	NA	NA	NA	NA	NA	NA	NA	NA	NA	NA	NA	NA	NA	NA	NA	NA	0.0230603	Yes
63	rs10109414	NA	NA	NA	NA	NA	NA	NA	NA	NA	NA	NA	NA	NA	NA	NA	NA	NA	NA	NA	NA	NA	NA	NA	NA	NA	NA	NA	NA	NA	NA	NA	NA	NA	NA	NA	NA	NA	NA	NA	NA	NA	NA	NA	NA	NA	0.00478396	Yes
64	rs2033562	NA	NA	NA	NA	NA	NA	NA	NA	NA	NA	NA	NA	NA	NA	NA	NA	NA	NA	6.74539e-06	NA	NA	NA	NA	NA	NA	NA	NA	NA	NA	NA	NA	NA	NA	NA	NA	NA	NA	NA	NA	NA	2.56523e-14	NA	NA	NA	NA	NA	Yes
65	rs4744712	NA	7.85598e-05	NA	NA	1.49967e-11	NA	6.23309e-18	NA	NA	1.2176e-05	1.06274e-06	NA	NA	NA	NA	NA	NA	NA	NA	NA	NA	NA	NA	1.42537e-09	NA	NA	NA	NA	3.19206e-07	NA	NA	NA	NA	NA	NA	2.24429e-05	NA	NA	NA	NA	2.72957e-07	NA	NA	NA	NA	NA	Yes
66	rs13298297	NA	NA	NA	NA	NA	NA	NA	NA	NA	NA	NA	NA	NA	NA	NA	NA	NA	NA	NA	NA	NA	NA	NA	NA	NA	NA	NA	NA	NA	NA	NA	NA	NA	NA	NA	NA	NA	NA	NA	NA	NA	NA	NA	NA	NA	9.30498e-10	Yes
67	rs4077515	1.32836e-06	3.82009e-10	8.70101e-07	NA	4.40855e-06	NA	7.77363e-07	2.21918e-08	1.4916e-12	2.85989e-08	2.03551e-13	1.72472e-06	NA	7.00812e-07	NA	4.17956e-07	2.20962e-06	NA	NA	6.14751e-11	1.26786e-05	NA	NA	1.34685e-10	2.58956e-06	1.68226e-07	1.2842e-05	1.42237e-08	7.18407e-09	5.95072e-09	5.23011e-09	NA	5.43989e-12	1.15075e-05	NA	5.26506e-07	2.87808e-07	NA	NA	8.43029e-07	1.65986e-16	4.1342e-45	NA	NA	1.24553e-27	NA	Yes
68	rs10794720	NA	NA	NA	NA	1.24799e-05	NA	NA	NA	NA	NA	NA	NA	NA	NA	NA	NA	NA	NA	NA	NA	NA	NA	NA	NA	NA	NA	NA	NA	NA	3.03387e-10	NA	NA	NA	NA	NA	NA	NA	NA	NA	NA	NA	2.86215e-06	NA	NA	1.34553e-08	NA	Yes
69	rs1801239	NA	NA	NA	NA	NA	NA	NA	NA	NA	NA	NA	NA	NA	NA	NA	NA	NA	NA	NA	NA	NA	NA	NA	NA	NA	NA	NA	NA	NA	NA	NA	NA	NA	NA	NA	NA	NA	NA	NA	NA	NA	NA	NA	NA	NA	0.00323469	Yes
70	rs10994860	2.18002e-07	3.67199e-12	2.73202e-12	1.35228e-09	2.59815e-11	NA	1.25631e-11	1.0242e-05	1.00273e-07	6.71801e-07	3.41403e-05	4.02043e-07	2.92817e-08	NA	3.62245e-12	6.39353e-06	2.17184e-05	NA	NA	1.57921e-13	NA	3.01596e-11	2.65373e-10	1.09434e-14	2.65154e-10	1.16816e-13	1.23734e-13	1.01419e-05	9.6186e-14	6.52481e-12	1.6905e-13	NA	1.20254e-11	1.36694e-08	NA	3.88391e-12	1.30338e-12	NA	NA	5.45721e-07	1.93502e-08	6.54655e-17	NA	NA	NA	NA	Yes
71	rs163160	NA	NA	NA	NA	NA	NA	NA	NA	NA	NA	NA	NA	NA	NA	NA	NA	NA	NA	NA	NA	NA	NA	NA	NA	NA	NA	NA	NA	NA	NA	NA	NA	NA	NA	NA	NA	NA	NA	NA	NA	NA	NA	NA	NA	NA	0.000170334	Yes
72	rs3925584	NA	NA	NA	NA	NA	NA	NA	NA	NA	NA	NA	NA	NA	NA	NA	NA	NA	NA	NA	NA	NA	NA	NA	NA	NA	NA	NA	NA	NA	NA	NA	NA	NA	NA	NA	NA	NA	NA	NA	NA	NA	NA	NA	NA	NA	0.0122083	Yes
73	rs2074038	4.1519e-44	7.07003e-45	1.78521e-41	1.79543e-06	3.07213e-23	4.46418e-14	4.64074e-21	NA	8.23436e-12	6.79473e-09	3.20281e-09	2.28255e-08	1.90159e-13	2.51436e-07	5.33166e-08	3.81253e-09	3.23817e-08	3.68414e-27	1.9194e-15	6.01134e-57	1.80093e-16	3.42329e-35	2.55677e-16	6.67863e-64	3.05267e-21	3.2094e-33	1.20471e-35	1.72707e-12	2.06262e-52	3.48739e-52	1.34132e-46	NA	5.26048e-30	6.1178e-14	2.95476e-17	1.66957e-50	3.64824e-50	3.70572e-18	3.22162e-29	7.43596e-36	9.44869e-13	9.36419e-68	NA	2.22167e-08	2.29528e-86	NA	Yes
74	rs4014195	NA	7.33004e-19	7.19075e-14	NA	4.38715e-15	1.06926e-06	8.30939e-31	NA	2.20583e-05	9.6719e-09	2.18002e-09	2.19813e-09	NA	NA	NA	1.61859e-05	1.69194e-06	3.63189e-13	1.22743e-06	2.0416e-08	2.07961e-10	1.85001e-08	9.30288e-17	5.79121e-15	1.03394e-19	1.07908e-08	3.0239e-06	NA	2.71369e-20	2.05223e-13	3.28124e-23	NA	2.59028e-08	8.52006e-07	1.09187e-10	4.34799e-17	2.08844e-14	3.85526e-10	1.03493e-13	8.32214e-08	2.62595e-05	1.51255e-28	NA	NA	3.87648e-21	NA	Yes
75	rs10774021	NA	NA	NA	NA	NA	NA	2.09724e-05	NA	NA	NA	NA	NA	NA	NA	2.77766e-06	NA	NA	NA	NA	NA	NA	NA	NA	NA	NA	NA	NA	NA	NA	NA	NA	NA	NA	NA	NA	NA	NA	NA	NA	NA	NA	4.69278e-14	NA	NA	NA	NA	Yes
76	rs10491967	NA	NA	NA	NA	1.10653e-06	NA	NA	NA	NA	NA	NA	NA	NA	NA	NA	NA	NA	NA	NA	NA	4.30273e-08	NA	5.73493e-06	NA	NA	NA	NA	NA	1.17556e-05	NA	NA	NA	NA	NA	NA	NA	NA	NA	NA	NA	NA	4.33743e-06	NA	NA	NA	NA	Yes
77	rs7956634	NA	NA	NA	NA	NA	NA	NA	NA	NA	NA	NA	NA	NA	NA	NA	NA	NA	NA	NA	NA	NA	NA	NA	NA	NA	NA	NA	NA	NA	NA	NA	NA	NA	NA	NA	NA	NA	NA	NA	NA	NA	NA	NA	NA	NA	0.0107107	Yes
78	rs1106766	NA	NA	NA	NA	NA	NA	2.99511e-11	NA	NA	NA	NA	NA	NA	NA	NA	NA	NA	NA	NA	NA	NA	2.69574e-05	NA	NA	NA	NA	NA	NA	NA	NA	4.7803e-05	NA	NA	NA	NA	NA	NA	NA	NA	NA	NA	6.14035e-06	NA	NA	NA	NA	Yes
79	rs653178	NA	NA	NA	NA	NA	NA	NA	NA	NA	NA	NA	NA	NA	NA	NA	NA	NA	NA	NA	NA	NA	NA	NA	2.4892e-07	NA	NA	NA	NA	NA	NA	NA	NA	NA	NA	NA	1.5034e-09	2.85575e-09	NA	NA	NA	NA	3.65545e-05	NA	NA	6.70254e-05	NA	Yes
80	rs2074356	NA	NA	NA	NA	NA	NA	NA	NA	NA	NA	NA	NA	NA	NA	NA	NA	NA	NA	NA	NA	NA	NA	NA	NA	NA	NA	NA	NA	NA	NA	NA	NA	NA	NA	NA	NA	NA	NA	NA	NA	NA	NA	NA	NA	NA	NA	No
81	rs626277	5.92495e-13	NA	NA	NA	NA	NA	NA	NA	NA	NA	NA	NA	NA	NA	NA	NA	NA	NA	NA	NA	NA	NA	NA	NA	NA	NA	NA	NA	NA	NA	NA	NA	NA	NA	NA	NA	NA	NA	NA	NA	NA	NA	NA	NA	NA	NA	Yes
82	rs2928148	1.8402e-05	2.38425e-14	4.89711e-10	1.34142e-05	1.66454e-10	1.66579e-05	2.19057e-16	1.28523e-07	3.06091e-09	NA	6.09516e-06	1.13193e-05	NA	NA	NA	2.89865e-07	1.77739e-06	6.5087e-14	1.87431e-09	1.11437e-09	3.10407e-07	1.60884e-11	8.47936e-08	2.73859e-16	2.97671e-12	1.90598e-08	4.71616e-11	NA	1.50886e-13	2.06597e-21	1.15528e-19	NA	3.56007e-07	6.86475e-08	NA	5.51544e-14	3.27176e-17	NA	NA	NA	3.49926e-05	4.4198e-18	NA	NA	1.77524e-05	NA	Yes
83	rs2467853	1.95682e-23	1.56677e-53	8.93536e-43	3.49537e-21	3.75499e-34	1.28668e-18	4.80047e-58	3.45836e-17	1.85681e-23	3.53581e-27	1.32789e-30	2.66273e-21	5.56066e-14	7.05766e-22	3.30214e-15	4.72324e-20	1.25273e-17	1.95935e-37	7.07829e-08	5.43326e-42	2.62893e-36	6.48091e-28	2.92723e-34	1.71739e-20	7.42634e-50	2.57612e-36	4.06623e-35	9.56343e-13	7.60536e-40	2.02689e-49	3.92846e-75	1.92013e-16	6.4646e-20	2.98158e-28	1.77614e-17	3.14591e-42	1.83799e-47	2.18697e-12	3.16881e-11	4.92139e-31	5.78955e-31	6.70412e-60	8.11946e-15	8.84843e-14	1.15962e-14	NA	Yes
84	rs491567	NA	NA	NA	NA	1.40444e-08	NA	6.64965e-10	NA	NA	NA	NA	NA	NA	NA	NA	NA	NA	NA	NA	NA	NA	NA	NA	NA	NA	2.26538e-07	NA	NA	1.22144e-08	NA	NA	NA	NA	8.34167e-06	NA	NA	NA	NA	NA	NA	NA	NA	NA	NA	NA	NA	Yes
85	rs1394125	NA	NA	NA	NA	NA	NA	NA	NA	NA	2.31242e-05	NA	NA	NA	NA	NA	NA	NA	NA	NA	NA	NA	NA	NA	NA	NA	NA	NA	NA	NA	NA	4.2843e-06	NA	NA	NA	NA	3.26528e-05	NA	NA	NA	NA	NA	NA	NA	NA	NA	NA	Yes
86	rs12437854	NA	NA	NA	NA	NA	NA	NA	NA	NA	NA	NA	NA	NA	NA	NA	NA	NA	NA	NA	NA	NA	NA	NA	NA	NA	NA	NA	NA	NA	NA	NA	NA	NA	NA	NA	NA	NA	NA	NA	NA	NA	NA	NA	NA	NA	NA	No
87	rs12917707	NA	NA	NA	NA	NA	NA	NA	NA	NA	NA	NA	NA	NA	NA	NA	NA	NA	NA	NA	NA	NA	NA	NA	NA	NA	NA	NA	NA	NA	NA	NA	NA	NA	NA	NA	NA	NA	NA	NA	NA	NA	NA	NA	NA	NA	0.0283837	Yes
88	rs11864909	NA	NA	NA	NA	NA	NA	NA	NA	NA	NA	NA	NA	1.50766e-05	7.27031e-06	NA	NA	NA	NA	NA	NA	NA	NA	NA	NA	NA	NA	NA	NA	NA	NA	NA	NA	NA	NA	NA	NA	NA	NA	NA	NA	2.65895e-08	NA	NA	NA	NA	NA	Yes
89	rs11150612	NA	2.28114e-06	1.23943e-05	NA	NA	NA	6.09209e-07	NA	8.79013e-06	NA	2.33279e-05	NA	NA	NA	NA	NA	NA	2.04499e-05	NA	1.12054e-06	NA	2.76523e-05	NA	2.06392e-07	4.86499e-07	7.71816e-06	NA	NA	1.70955e-05	1.16309e-05	5.90264e-05	NA	5.87767e-05	NA	NA	8.30048e-08	2.66758e-07	NA	1.52708e-05	NA	NA	7.45286e-06	NA	NA	1.54167e-07	NA	Yes
90	rs11574637	NA	NA	NA	NA	NA	NA	NA	NA	NA	NA	NA	NA	NA	NA	NA	NA	NA	NA	NA	8.18185e-05	NA	NA	NA	NA	NA	NA	NA	NA	NA	NA	NA	NA	NA	NA	NA	NA	NA	NA	NA	NA	NA	NA	NA	NA	6.23157e-07	NA	Yes
91	rs164748	1.91535e-18	5.3995e-23	7.31836e-12	NA	3.06533e-09	7.07287e-07	1.19261e-11	9.94406e-07	3.74504e-09	2.75016e-05	1.28477e-07	8.39269e-08	NA	4.25999e-06	NA	3.39855e-06	NA	5.31487e-21	NA	6.49107e-10	2.16438e-10	2.34321e-10	1.98158e-10	2.00593e-12	2.47581e-13	1.16658e-10	1.15756e-08	NA	1.01233e-27	1.61576e-07	1.52177e-37	1.77407e-10	1.90992e-10	5.11679e-21	3.88933e-07	6.70809e-13	5.76566e-18	3.35756e-09	1.2232e-08	9.04151e-08	7.85319e-27	1.45462e-29	NA	NA	3.20555e-17	NA	Yes
92	rs3803800	NA	NA	NA	NA	NA	NA	NA	NA	NA	NA	NA	NA	NA	NA	NA	NA	NA	NA	NA	NA	NA	NA	NA	NA	NA	NA	NA	NA	NA	1.71811e-06	NA	NA	NA	NA	NA	NA	NA	NA	NA	NA	NA	NA	NA	NA	NA	NA	Yes
93	rs4227	4.92797e-06	NA	NA	7.11218e-07	NA	NA	NA	NA	NA	NA	NA	7.37227e-07	NA	NA	NA	NA	NA	NA	NA	7.72195e-14	NA	NA	1.0263e-06	2.68418e-06	1.48197e-05	NA	NA	NA	NA	3.26596e-22	1.42442e-06	NA	1.12867e-05	NA	NA	1.76009e-05	NA	NA	NA	1.42087e-08	NA	1.63964e-06	NA	NA	2.41239e-12	NA	Yes
94	rs2453580	NA	2.05132e-05	9.15273e-08	NA	1.39203e-06	7.88326e-06	7.80814e-22	NA	8.37338e-06	NA	NA	NA	NA	NA	NA	NA	2.18741e-08	NA	NA	1.41231e-45	9.976e-10	1.97441e-05	5.09131e-12	1.59519e-18	2.60631e-12	2.48141e-15	NA	NA	2.72888e-06	NA	8.21183e-29	2.1468e-08	NA	NA	NA	5.21448e-05	4.63672e-06	NA	NA	5.43577e-09	NA	4.24037e-24	NA	NA	NA	NA	Yes
95	rs11078903	2.34002e-11	4.79465e-05	2.85208e-05	NA	1.1573e-06	NA	3.43867e-06	NA	NA	NA	NA	NA	NA	NA	NA	NA	NA	1.29248e-06	NA	3.13564e-07	NA	1.10418e-09	NA	5.13475e-09	2.54171e-08	1.44558e-08	2.92143e-08	NA	6.27939e-05	4.81031e-09	6.05196e-09	NA	NA	2.03905e-05	NA	6.33984e-11	1.28665e-06	3.42932e-09	NA	5.55505e-07	NA	5.42848e-09	NA	NA	2.6139e-05	NA	Yes
96	rs11868441	NA	NA	NA	NA	NA	NA	NA	NA	NA	NA	NA	NA	NA	NA	NA	NA	NA	NA	NA	NA	NA	NA	NA	NA	NA	NA	NA	NA	NA	NA	NA	NA	NA	NA	NA	NA	NA	NA	NA	NA	NA	NA	NA	NA	NA	0.0140075	Yes
97	rs9895661	NA	NA	NA	NA	NA	NA	NA	NA	NA	NA	NA	NA	NA	NA	NA	NA	NA	NA	NA	NA	NA	NA	NA	8.32529e-06	NA	NA	NA	NA	NA	NA	NA	NA	NA	NA	NA	NA	NA	NA	NA	NA	NA	NA	NA	NA	NA	NA	Yes
98	rs8068318	NA	9.39544e-06	2.99741e-07	NA	4.60954e-07	NA	4.17985e-10	NA	NA	NA	NA	7.21225e-07	NA	NA	NA	NA	1.22595e-05	1.08798e-06	NA	1.14313e-10	NA	NA	5.29182e-06	7.11048e-10	6.47722e-07	NA	1.65362e-05	NA	1.13619e-08	7.67966e-07	7.11399e-05	NA	NA	NA	NA	NA	NA	NA	NA	NA	6.46838e-10	3.26623e-07	NA	NA	NA	NA	Yes
99	rs9962915	NA	NA	NA	NA	NA	NA	NA	NA	NA	NA	NA	NA	NA	NA	NA	NA	NA	NA	NA	NA	NA	NA	NA	NA	NA	NA	NA	NA	NA	NA	NA	NA	NA	NA	NA	NA	NA	NA	NA	NA	NA	NA	NA	NA	NA	8.29517e-06	Yes
100	rs7227483	NA	NA	NA	NA	NA	NA	NA	NA	NA	NA	NA	NA	NA	NA	NA	NA	NA	NA	NA	NA	NA	NA	NA	NA	NA	NA	NA	NA	NA	NA	NA	NA	NA	NA	NA	NA	NA	NA	NA	NA	NA	NA	NA	NA	NA	0.016976	Yes
101	rs12458009	1.41584e-06	NA	NA	NA	NA	NA	NA	NA	NA	NA	NA	NA	NA	NA	NA	NA	NA	NA	NA	NA	NA	NA	NA	NA	NA	NA	NA	NA	NA	NA	NA	NA	NA	NA	NA	1.44584e-05	NA	NA	NA	NA	1.43458e-05	NA	NA	NA	NA	NA	Yes
102	rs8091180	NA	NA	NA	NA	NA	NA	NA	NA	NA	NA	NA	NA	NA	NA	NA	NA	NA	NA	NA	NA	NA	NA	NA	NA	NA	NA	NA	NA	NA	8.01026e-15	NA	NA	8.82207e-06	NA	NA	NA	NA	NA	NA	NA	NA	NA	NA	NA	NA	NA	Yes
103	rs12460876	NA	1.16084e-16	3.64683e-10	1.6156e-07	1.5066e-09	NA	8.26713e-11	3.10806e-08	NA	NA	NA	1.10021e-06	NA	NA	NA	NA	NA	2.18125e-09	NA	3.15911e-08	NA	NA	2.49303e-06	3.66631e-11	3.20669e-08	1.44868e-06	NA	NA	3.79534e-12	3.5823e-07	3.24043e-19	1.15748e-07	NA	1.33324e-08	2.83838e-06	2.25229e-18	2.33732e-22	NA	NA	2.96687e-09	5.29298e-09	3.13549e-23	NA	NA	1.99597e-05	NA	Yes
104	rs4805834	NA	7.19553e-24	2.7464e-16	3.44307e-06	5.48477e-15	1.93113e-08	6.52008e-19	9.12003e-07	1.48591e-07	8.30592e-09	4.07903e-10	8.12211e-10	2.57396e-06	9.42326e-09	2.10053e-07	5.23244e-07	2.09181e-07	1.05646e-14	NA	1.60905e-09	2.4136e-10	1.78804e-09	3.99064e-13	5.4052e-22	1.34755e-23	5.57675e-14	2.68279e-08	NA	8.56903e-21	1.64146e-10	3.44935e-37	1.68882e-10	1.31791e-05	4.21147e-13	2.56301e-08	8.98377e-27	1.12707e-32	NA	1.40778e-06	1.92791e-11	1.14718e-14	3.95783e-26	3.78292e-10	2.32288e-07	6.65767e-08	NA	Yes
105	rs11666497	NA	2.59578e-05	NA	NA	NA	NA	NA	NA	9.75802e-07	5.07138e-05	1.74196e-07	NA	NA	NA	3.30492e-06	2.51033e-06	NA	NA	NA	NA	NA	NA	NA	NA	2.07872e-06	1.28489e-05	NA	NA	5.42147e-05	2.96877e-05	2.86788e-07	NA	NA	3.30608e-05	NA	1.11986e-15	1.07794e-14	NA	NA	NA	4.83345e-13	1.87042e-10	NA	NA	NA	NA	Yes
106	rs6040055	NA	NA	NA	NA	NA	NA	NA	NA	NA	NA	NA	NA	NA	NA	NA	NA	NA	NA	NA	NA	NA	NA	NA	NA	NA	NA	NA	NA	NA	NA	NA	NA	NA	NA	NA	NA	NA	NA	NA	NA	NA	NA	NA	NA	NA	NA	No
107	rs13038305	1.0267e-06	NA	7.61118e-06	NA	1.25111e-08	NA	7.7781e-07	NA	1.21226e-05	3.9781e-07	2.1597e-05	NA	NA	3.33556e-06	4.07586e-08	3.48266e-06	NA	NA	NA	NA	7.06998e-10	NA	5.50295e-06	1.60621e-06	8.65759e-12	1.37052e-07	5.34716e-06	NA	1.51048e-13	1.11781e-09	1.24155e-07	NA	NA	NA	NA	2.61762e-09	NA	NA	1.45107e-06	NA	1.14526e-19	4.77898e-06	NA	NA	5.08011e-13	NA	Yes
108	rs6088580	NA	2.16975e-29	1.0897e-23	NA	5.3236e-18	1.97817e-06	8.37236e-28	8.06468e-08	9.43721e-06	4.79409e-15	7.48363e-25	1.74413e-12	4.33204e-08	NA	NA	2.60882e-07	8.61717e-06	3.28309e-15	1.50364e-05	1.09741e-06	8.75013e-13	4.14039e-10	1.80371e-08	0.000107071	4.91246e-22	4.08413e-15	2.50262e-13	5.69011e-07	2.14148e-12	5.75995e-21	9.71456e-22	NA	6.11013e-06	1.58774e-10	2.78777e-09	1.34586e-05	1.71502e-13	7.56768e-07	2.99903e-05	1.38759e-08	3.83204e-20	4.20496e-33	NA	2.16967e-05	7.40591e-07	NA	Yes
109	rs6066043	NA	NA	NA	NA	NA	NA	NA	NA	NA	NA	NA	NA	NA	NA	NA	NA	NA	NA	NA	NA	NA	NA	NA	NA	NA	NA	NA	NA	NA	NA	NA	NA	NA	NA	NA	NA	NA	NA	NA	NA	NA	NA	NA	NA	NA	NA	No
110	rs17216707	NA	NA	NA	NA	NA	NA	NA	NA	NA	NA	NA	NA	NA	NA	NA	NA	NA	NA	NA	NA	NA	NA	NA	NA	NA	NA	NA	NA	NA	NA	NA	NA	NA	NA	NA	NA	NA	NA	NA	NA	NA	NA	NA	NA	NA	NA	No
111	rs6026584	NA	NA	NA	NA	NA	NA	NA	NA	NA	NA	NA	NA	NA	NA	NA	NA	NA	NA	NA	NA	NA	NA	NA	NA	NA	NA	NA	NA	NA	NA	7.75427e-08	NA	NA	5.45578e-07	9.88575e-07	1.80985e-05	6.44129e-08	NA	NA	1.3091e-06	1.19055e-05	1.44414e-13	NA	NA	NA	NA	Yes
112	rs12537	NA	2.09009e-09	4.38677e-06	NA	NA	NA	5.76539e-05	NA	NA	NA	1.07467e-05	NA	NA	NA	NA	NA	NA	NA	NA	NA	NA	NA	NA	1.15763e-05	1.37044e-05	NA	2.26891e-05	NA	NA	NA	1.36526e-06	NA	2.34289e-05	NA	NA	NA	NA	NA	NA	NA	1.9604e-08	4.20776e-05	NA	NA	NA	NA	Yes
113	rs4821469	NA	NA	NA	NA	NA	NA	NA	NA	NA	NA	NA	NA	NA	NA	NA	NA	NA	NA	NA	NA	NA	NA	NA	4.43339e-07	NA	NA	NA	NA	NA	NA	NA	NA	NA	NA	NA	NA	NA	NA	NA	NA	NA	NA	NA	NA	NA	NA	Yes
114	rs2239785	NA	NA	NA	NA	NA	NA	NA	NA	NA	NA	NA	NA	NA	NA	NA	NA	NA	NA	NA	NA	NA	NA	NA	NA	NA	NA	NA	NA	NA	NA	NA	NA	NA	NA	NA	NA	NA	NA	NA	NA	NA	NA	NA	NA	6.60763e-07	NA	Yes
115	rs4821475	NA	NA	NA	NA	NA	NA	NA	NA	NA	NA	NA	NA	NA	NA	NA	NA	NA	NA	NA	NA	NA	NA	NA	NA	NA	NA	NA	NA	NA	NA	NA	NA	NA	NA	NA	NA	NA	NA	NA	NA	NA	NA	NA	NA	NA	0.00519671	Yes
116	rs2157256	NA	NA	NA	NA	NA	NA	NA	NA	NA	NA	NA	NA	NA	NA	NA	NA	NA	NA	NA	NA	NA	NA	NA	NA	NA	NA	NA	NA	NA	NA	NA	NA	NA	NA	NA	NA	NA	NA	NA	NA	NA	NA	NA	NA	NA	0.0170905	Yes
117	rs16996672	NA	NA	NA	NA	NA	NA	NA	NA	NA	NA	NA	NA	NA	NA	NA	NA	NA	NA	NA	NA	NA	NA	NA	NA	NA	NA	NA	NA	NA	NA	NA	NA	NA	NA	NA	NA	NA	NA	NA	NA	NA	NA	NA	NA	NA	NA	No
