# Supplementary material for: Molecular insights into genome-wide association studies of chronic kidney disease-defining traits
Source: Nat Commun. 2018 Nov 22;9:4800. doi: 10.1038/s41467-018-07260-4 (PMC6250666; doi:10.1038/s41467-018-07260-4)
Supplement: Supplementary file 14 — Supplementary Data 12 [file 41467_2018_7260_MOESM14_ESM.xlsx]

## Sheet: Sheet1
Supplementary data 12. All pairs of transcriptionally active single nucleotide variants identified in genome wide association studies of chronic kidney disease and its defining traits (CKD-dt GWAS eSNPs) and their renal expression partner genes (eGenes) identified in non-renal tissues (Genotype-Tissue Expression project) - multiple tissue cis-expression quantitative trait loci analysis.
ID - internal ID for each of 117 SNPs, dbSNP rsID - Single Nucleotide Polymorphism database identifier, ID - internal variant identifier, dbSNP rsID - Single Nucleotide Polymorphism database identifier, eGene - gene associated with at least one SNPs, P-value - level of statistical significance for an association between each variant and its respective eGene in the multiple human tissues
ID	dbSNP rsID	eGene	External gene name	P-value
3	rs17019602	ENSG00000162636	FAM102B	4.37136e-05
14	rs7583877	ENSG00000144218	AFF3	8.25817e-06
14	rs7583877	ENSG00000273045	C2orf15	0.00260896
14	rs7583877	ENSG00000144182	LIPT1	1.05643e-12
14	rs7583877	ENSG00000144214	LYG1	0.0178863
14	rs7583877	ENSG00000158411	MITD1	4.88642e-12
14	rs7583877	ENSG00000135945	REV1	0.0174962
14	rs7583877	ENSG00000135951	TSGA10	3.22548e-12
18	rs4667594	ENSG00000163072	NOSTRIN	8.18173e-07
18	rs4667594	ENSG00000144362	PHOSPHO2	0.00122114
18	rs4667594	ENSG00000144357	UBR3	0.011167
19	rs4972593	ENSG00000226853	AC010894.3	8.87318e-06
19	rs4972593	ENSG00000091436	AC013461.1	0.00385714
19	rs4972593	ENSG00000144354	CDCA7	1.34268e-07
19	rs4972593	ENSG00000138433	CIR1	3.57435e-07
19	rs4972593	ENSG00000163328	GPR155	1.39289e-08
19	rs4972593	ENSG00000138430	OLA1	0.000484251
19	rs4972593	ENSG00000091428	RAPGEF4	1.26836e-05
19	rs4972593	ENSG00000271151	RP11-394I13.2	1.26247e-07
19	rs4972593	ENSG00000144306	SCRN3	5.11874e-06
19	rs4972593	ENSG00000172845	SP3	1.5637e-06
23	rs13069000	ENSG00000163376	KBTBD8	0.00483069
23	rs13069000	ENSG00000144741	SLC25A26	8.11563e-07
27	rs10513801	ENSG00000181092	ADIPOQ	2.68052e-05
27	rs10513801	ENSG00000213139	CRYGS	8.10778e-08
27	rs10513801	ENSG00000090520	DNAJB11	2.25162e-07
27	rs10513801	ENSG00000113790	EHHADH	6.10477e-06
27	rs10513801	ENSG00000156976	EIF4A2	6.34694e-09
27	rs10513801	ENSG00000244405	ETV5	2.21984e-10
27	rs10513801	ENSG00000073792	IGF2BP2	1.24337e-06
27	rs10513801	ENSG00000073803	MAP3K13	1.04404e-06
27	rs10513801	ENSG00000163918	RFC4	4.69362e-05
27	rs10513801	ENSG00000263826	RP11-573D15.9	1.3722e-05
27	rs10513801	ENSG00000229638	RPL4P4	2.76658e-06
27	rs10513801	ENSG00000223803	RPS20P14	0.00218985
27	rs10513801	ENSG00000163904	SENP2	7.76303e-06
27	rs10513801	ENSG00000263776	SNORA4	0.000415296
27	rs10513801	ENSG00000200320	SNORA63	0.000409863
27	rs10513801	ENSG00000221420	SNORA81	1.76493e-05
27	rs10513801	ENSG00000073849	ST6GAL1	2.31571e-06
27	rs10513801	ENSG00000113838	TBCCD1	2.39559e-07
27	rs10513801	ENSG00000163900	TMEM41A	2.46752e-06
27	rs10513801	ENSG00000136527	TRA2B	2.55548e-06
29	rs10937329	ENSG00000113916	BCL6	0.0252469
32	rs11959928	ENSG00000082074	FYB	0.0254514
32	rs11959928	ENSG00000145623	OSMR	4.40831e-05
49	rs1936800	ENSG00000203760	CENPW	0.00642429
49	rs1936800	ENSG00000093144	ECHDC1	0.000706219
49	rs1936800	ENSG00000189367	KIAA0408	0.00856096
49	rs1936800	ENSG00000118518	RNF146	0.000431155
57	rs7805747	ENSG00000033050	ABCF2	0.000247186
57	rs7805747	ENSG00000133612	AGAP3	0.0227902
57	rs7805747	ENSG00000213199	ASIC3	0.000221978
57	rs7805747	ENSG00000181652	ATG9B	0.00018749
57	rs7805747	ENSG00000164885	CDK5	0.0182919
57	rs7805747	ENSG00000178234	GALNT11	0.0118402
57	rs7805747	ENSG00000196329	GIMAP5	5.23125e-05
57	rs7805747	ENSG00000055609	KMT2C	0.0081309
57	rs7805747	ENSG00000261455	LINC01003	1.59674e-11
57	rs7805747	ENSG00000013374	NUB1	0.00188719
57	rs7805747	ENSG00000106617	PRKAG2	0.0119821
57	rs7805747	ENSG00000106615	RHEB	0.0142828
57	rs7805747	ENSG00000229591	RP5-981O7.2	0.0224066
57	rs7805747	ENSG00000002933	TMEM176A	0.00945622
57	rs7805747	ENSG00000106565	TMEM176B	0.0029092
57	rs7805747	ENSG00000187260	WDR86	0.000104095
57	rs7805747	ENSG00000196584	XRCC2	0.00955319
60	rs2738048	ENSG00000155189	AGPAT5	1.83055e-06
60	rs2738048	ENSG00000091879	ANGPT2	0.0038585
60	rs2738048	ENSG00000147316	MCPH1	1.14239e-05
60	rs2738048	ENSG00000249898	MCPH1-AS1	1.74293e-06
60	rs2738048	ENSG00000246089	RP11-115C21.2	0.000219813
60	rs2738048	ENSG00000271927	NA	1.51921e-06
61	rs12716641	ENSG00000155189	AGPAT5	2.04827e-06
61	rs12716641	ENSG00000091879	ANGPT2	1.95492e-08
61	rs12716641	ENSG00000147316	MCPH1	1.54487e-05
61	rs12716641	ENSG00000249898	MCPH1-AS1	2.81812e-06
61	rs12716641	ENSG00000246089	RP11-115C21.2	2.32003e-05
61	rs12716641	ENSG00000271927	NA	1.54229e-07
62	rs10086568	ENSG00000091879	ANGPT2	0.0230603
62	rs10086568	ENSG00000249898	MCPH1-AS1	0.00606283
62	rs10086568	ENSG00000246089	RP11-115C21.2	0.0159924
63	rs10109414	ENSG00000042980	ADAM28	1.02675e-06
63	rs10109414	ENSG00000147457	CHMP7	7.04433e-06
63	rs10109414	ENSG00000197217	ENTPD4	1.05001e-06
63	rs10109414	ENSG00000134013	LOXL2	0.000165578
63	rs10109414	ENSG00000167034	NKX3-1	2.8801e-06
63	rs10109414	ENSG00000134020	PEBP4	1.75459e-06
63	rs10109414	ENSG00000104679	R3HCC1	1.36092e-06
63	rs10109414	ENSG00000008853	RHOBTB2	0.000711249
63	rs10109414	ENSG00000245025	RP11-875O11.1	2.88365e-06
63	rs10109414	ENSG00000147454	SLC25A37	2.86957e-07
63	rs10109414	ENSG00000159167	STC1	6.34713e-08
63	rs10109414	ENSG00000104689	TNFRSF10A	6.17921e-10
63	rs10109414	ENSG00000120889	TNFRSF10B	2.0172e-05
63	rs10109414	ENSG00000173535	TNFRSF10C	4.08605e-07
63	rs10109414	ENSG00000173530	TNFRSF10D	6.32744e-09
66	rs13298297	ENSG00000148219	ASTN2	1.18798e-07
66	rs13298297	ENSG00000230734	RPL10P3	0.000203896
66	rs13298297	ENSG00000119401	TRIM32	1.47876e-10
69	rs1801239	ENSG00000165985	C1QL3	0.0131968
69	rs1801239	ENSG00000165996	HACD1	0.00646812
69	rs1801239	ENSG00000225213	RP11-197M22.2	0.00835068
69	rs1801239	ENSG00000148484	RSU1	0.0296404
69	rs1801239	ENSG00000136738	STAM	0.00936468
69	rs1801239	ENSG00000260589	STAM-AS1	0.0204454
69	rs1801239	ENSG00000107614	TRDMT1	0.0120634
69	rs1801239	ENSG00000026025	VIM	0.00166545
71	rs163160	ENSG00000110619	CARS	2.27111e-08
71	rs163160	ENSG00000110651	CD81	6.51741e-05
71	rs163160	ENSG00000238184	CD81-AS1	1.45455e-07
71	rs163160	ENSG00000129757	CDKN1C	1.49356e-06
71	rs163160	ENSG00000129749	CHRNA10	3.1952e-05
71	rs163160	ENSG00000183562	CTC-343N3.1	0.000257608
71	rs163160	ENSG00000130600	H19	1.21509e-05
71	rs163160	ENSG00000167244	IGF2	1.01259e-07
71	rs163160	ENSG00000053918	KCNQ1	2.16614e-09
71	rs163160	ENSG00000269821	KCNQ1OT1	0.00032732
71	rs163160	ENSG00000130592	LSP1	3.9031e-07
71	rs163160	ENSG00000214026	MRPL23	2.38505e-08
71	rs163160	ENSG00000226416	MRPL23-AS1	2.57664e-11
71	rs163160	ENSG00000205531	NAP1L4	3.63375e-09
71	rs163160	ENSG00000021762	OSBPL5	4.92728e-06
71	rs163160	ENSG00000181649	PHLDA2	4.21616e-08
71	rs163160	ENSG00000110628	SLC22A18	0.000191517
71	rs163160	ENSG00000130598	TNNI2	0.00047812
71	rs163160	ENSG00000130595	TNNT3	9.21127e-06
71	rs163160	ENSG00000064201	TSPAN32	5.27829e-06
71	rs163160	ENSG00000184281	TSSC4	3.78999e-07
71	rs163160	ENSG00000005801	ZNF195	2.68781e-05
72	rs3925584	ENSG00000152219	ARL14EP	0.0122083
72	rs3925584	ENSG00000170946	DNAJC24	0.00226904
77	rs7956634	ENSG00000246705	H2AFJ	0.0112559
77	rs7956634	ENSG00000121316	PLBD1	0.0107107
77	rs7956634	ENSG00000261324	RP11-174G6.5	0.0257454
87	rs12917707	ENSG00000005189	AC004381.6	0.00240064
87	rs12917707	ENSG00000103544	C16orf62	0.0295587
87	rs12917707	ENSG00000196678	ERI2	0.000956488
87	rs12917707	ENSG00000169347	GP2	0.000159129
87	rs12917707	ENSG00000167191	GPRC5B	0.00144247
87	rs12917707	ENSG00000174628	IQCK	0.00674864
87	rs12917707	ENSG00000103550	KNOP1	9.11325e-06
87	rs12917707	ENSG00000066654	THUMPD1	0.00643191
87	rs12917707	ENSG00000011638	TMEM159	0.0165169
96	rs11868441	ENSG00000062725	APPBP2	0.0140075
96	rs11868441	ENSG00000141376	BCAS3	8.29782e-06
96	rs11868441	ENSG00000108506	INTS2	0.00282021
96	rs11868441	ENSG00000266066	POLRMTP1	0.00202727
96	rs11868441	ENSG00000170836	PPM1D	0.00950166
96	rs11868441	ENSG00000121068	TBX2	0.00222256
99	rs9962915	ENSG00000082397	EPB41L3	4.04258e-08
99	rs9962915	ENSG00000154655	L3MBTL4	1.31852e-09
99	rs9962915	ENSG00000264575	LINC00526	8.66668e-06
99	rs9962915	ENSG00000263753	LINC00667	0.000290889
99	rs9962915	ENSG00000235552	RPL6P27	3.05873e-08
99	rs9962915	ENSG00000198081	ZBTB14	7.48023e-06
100	rs7227483	ENSG00000152242	C18orf25	0.00502803
100	rs7227483	ENSG00000152223	EPG5	0.0158309
100	rs7227483	ENSG00000152240	HAUS1	0.000491856
100	rs7227483	ENSG00000152229	PSTPIP2	0.00135037
100	rs7227483	ENSG00000152217	SETBP1	0.000358005
115	rs4821475	ENSG00000128335	APOL2	0.0164969
115	rs4821475	ENSG00000100336	APOL4	0.00519671
115	rs4821475	ENSG00000133466	C1QTNF6	0.0276267
115	rs4821475	ENSG00000100353	EIF3D	0.00140325
115	rs4821475	ENSG00000100350	FOXRED2	0.0106693
115	rs4821475	ENSG00000128340	RAC2	0.0046936
116	rs2157256	ENSG00000100342	APOL1	0.000632821
116	rs2157256	ENSG00000128335	APOL2	1.54468e-05
116	rs2157256	ENSG00000128284	APOL3	0.000110933
116	rs2157256	ENSG00000100336	APOL4	9.09392e-11
116	rs2157256	ENSG00000221963	APOL6	2.22598e-05
116	rs2157256	ENSG00000133466	C1QTNF6	0.000138778
116	rs2157256	ENSG00000100055	CYTH4	0.0170905
116	rs2157256	ENSG00000100353	EIF3D	6.65674e-06
116	rs2157256	ENSG00000100350	FOXRED2	5.00024e-07
116	rs2157256	ENSG00000100292	HMOX1	9.35248e-05
116	rs2157256	ENSG00000100360	IFT27	2.40048e-08
116	rs2157256	ENSG00000100379	KCTD17	5.33377e-05
116	rs2157256	ENSG00000198125	MB	0.00145045
116	rs2157256	ENSG00000100297	MCM5	0.00043871
116	rs2157256	ENSG00000128309	MPST	6.63434e-07
116	rs2157256	ENSG00000100345	MYH9	1.66181e-10
116	rs2157256	ENSG00000100365	NCF4	5.74254e-07
116	rs2157256	ENSG00000100302	RASD2	8.95198e-06
116	rs2157256	ENSG00000100320	RBFOX2	2.98059e-09
116	rs2157256	ENSG00000237668	RPS15AP38	0.000271223
116	rs2157256	ENSG00000100284	TOM1	0.0104903
116	rs2157256	ENSG00000128311	TST	1.22606e-05
116	rs2157256	ENSG00000100348	TXN2	0.000289628
