# Supplementary material for: Molecular insights into genome-wide association studies of chronic kidney disease-defining traits
Source: Nat Commun. 2018 Nov 22;9:4800. doi: 10.1038/s41467-018-07260-4 (PMC6250666; doi:10.1038/s41467-018-07260-4)
Supplement: Supplementary file 15 — Supplementary Data 13 [file 41467_2018_7260_MOESM15_ESM.xlsx]

## Sheet: Sheet1
Supplementary data 13. Pleiotropy analysis using PhenoScanner on 6 kidney-specific and 47 ubiquitous transcriptionally active single nucleotide polymorphisms associated with chronic kidney disease and its defining traits in genome-wide association studies.
P-values refer to associations between the variant and the most significant associated non-CKD defining trait. ID - internal identifier for each of 117 SNPs, eSNPs - transcriptionally active single nucleotide polymorphisms, N/A - no pleiotropy detected
ID	eSNP rsID	eSNP characteristic	Trait	Pleiotropy	P-value
1	rs12124078	Ubiquitous	log(eGFR creatinine); log(eGFR creatinine in non diabetics); Methylation levels at chr115784239 15784289 hg18 coord probe cg17385448 in Cerebellum; Serum creatinine estimated glomerular filtration rate eGFR; Serum creatinine estimated glomerular filtration rate eGFR age 65; Serum creatinine estimated glomerular filtration rate eGFR females; Serum creatinine estimated glomerular filtration rate eG…	Yes	7.28e-15
4	rs1933182	Ubiquitous	log(eGFR creatinine); LDL; Total cholesterol; Serum creatinine estimated glomerular filtration rate eGFR; Methylation levels at chr1109742583 109742633 hg18 coord probe cg02175308 in Cerebellum; LDL cholesterol	Yes	2.93e-11
5	rs267734	Ubiquitous	log(eGFR creatinine); log(eGFR creatinine in non diabetics); Chronic kidney disease; Kidney Diseases; Serum creatinine; Serum creatinine estimated glomerular filtration rate eGFR; Serum creatinine estimated glomerular filtration rate eGFR females; Serum creatinine estimated glomerular filtration rate eGFR without diabetes; Primary rhegmatogenous retinal detachment	Yes	2.11e-08
6	rs2049805	Ubiquitous	Renal function related traits BUN; Serum magnesium; Blood urea nitrogen; Serum urate	Yes	9e-12
7	rs6677604	Ubiquitous	Age-related macular degeneration; Geographic atrophy; Neovascularization; Macular Degeneration; Glomerulonephritis IGA; Nephropathy; IgA nephropathy; Advanced age related macular degeneration; Advanced age related macular degeneration choroidal neovascularization vs no AMD; Advanced age related macular degeneration geographic atrophy; Methylation levels at chr1195010245 195010295 hg18 coord probe…	Yes	2.39e-116
8	rs3850625	Ubiquitous	log(eGFR creatinine); log(eGFR creatinine in non diabetics)	No	NA
12	rs1260326	Ubiquitous	log(eGFR creatinine); log(eGFR creatinine in non diabetics); Type II diabetes; Height; Total cholesterol; Triglycerides; Serum urate; Fasting glucose; log(Fasting insulin); log(Fasting insulin) adjusted for BMI; Age at menopause; gamma Glutamyltransferase; Liver enzyme levels gamma glutamyl transferase; Waist circumference and related phenotypes; Lipid metabolism phenotypes; Chronic kidney diseas…	Yes	2e-239
13	rs10206899	Kidney-specific	log(eGFR creatinine); log(eGFR creatinine in non diabetics); Creatinine levels; Kidney Diseases; Blood metabolite levels; Glomerular filtration rate; Serum creatinine; N ACu concentration; Serum concentration of N acetylornithine; Serum creatinine estimated glomerular filtration rate eGFR	No	NA
15	rs11123170	Ubiquitous	Renal function related traits BUN; Blood urea nitrogen; Differential exon level expression of LOC654433 probe 2501343 in brain cortex; Differential exon level expression of LOC654433 probe 2501343 in peripheral blood mononuclear cells; Differential exon level expression of LOC654433 probeset 2501324 in peripheral blood mononuclear cells; Differential exon level expression of LOC654433 probeset 25…	Yes	8.65e-11
17	rs4664308	Ubiquitous	Glomerulonephritis Membranous; Idiopathic membranous nephropathy	No	NA
22	rs6795744	Ubiquitous	log(eGFR creatinine)	No	NA
24	rs347685	Kidney-specific	log(eGFR creatinine); log(eGFR creatinine in non diabetics); Chronic kidney disease; Kidney Diseases; Serum creatinine; Serum creatinine estimated glomerular filtration rate eGFR; Serum creatinine estimated glomerular filtration rate eGFR no diabetes; Serum creatinine estimated glomerular filtration rate eGFR without diabetes	No	NA
28	rs7634389	Ubiquitous	IgA nephropathy; IGP14; IGP15; IGP23; IGP24; IGP26; IGP28; IGP29; IGP30; IGP31; IGP32; IGP35; IGP37; IGP38	Yes	2.71e-60
30	rs13146355	Ubiquitous	log(eGFR creatinine); log(eGFR creatinine in non diabetics); log(eGFR cystatin C); Magnesium; Magnesium levels; Renal function related traits eGRFcrea; Renal function related traits sCR; Cystatin C in serum; Serum creatinine; Estimated glomerular filtration rate eGFR; Serum magnesium; Serum creatinine estimated glomerular filtration rate eGFR; Glomerular filtration rate; Chronic kidney disease; K…	Yes	6e-13
31	rs228611	Ubiquitous	log(eGFR creatinine); log(eGFR creatinine in non diabetics); Differential splicing of MANBA probeset 2779932 in lymphoblastoid cell lines; Primary biliary cirrhosis; Liver Cirrhosis Biliary;	Yes	3e-16
34	rs12654812	Ubiquitous	log(eGFR creatinine); log(eGFR creatinine in non diabetics); Inflammatory bowel disease; Serum creatinine; Serum creatinine estimated glomerular filtration rate eGFR; Activated partial thromboplastin time; Kidney stones nephrolithiasis; Factor XII antigen	Yes	4.42e-11
51	rs2279463	Ubiquitous	log(eGFR creatinine); log(eGFR creatinine in non diabetics); Total cholesterol; Chronic kidney disease; Creatinine; Serum creatinine; Serum creatinine estimated glomerular filtration rate eGFR; Serum creatinine estimated glomerular filtration rate eGFR age 65; Serum creatinine estimated glomerular filtration rate eGFR females; Serum creatinine estimated glomerular filtration rate eGFR without dia…	Yes	1.044e-10
52	rs3127573	Kidney-specific	log(eGFR creatinine); log(eGFR creatinine in non diabetics); Creatinine levels; Kidney Diseases; Serum creatinine	No	NA
54	rs10277115	Ubiquitous	log(eGFR creatinine); log(eGFR creatinine in non diabetics); Renal function related traits eGRFcrea; Renal function related traits sCR; Blood urea nitrogen; Serum creatinine; Serum creatinine estimated glomerular filtration rate eGFR	No	NA
56	rs6465825	Ubiquitous	log(eGFR creatinine); log(eGFR creatinine in non diabetics); Chronic kidney disease; Creatinine; Serum creatinine; Serum creatinine estimated glomerular filtration rate eGFR	No	NA
59	rs9314614	Ubiquitous	IgA nephropathy	No	NA
64	rs2033562	Ubiquitous	IgA nephropathy	No	NA
65	rs4744712	Ubiquitous	log(eGFR creatinine); log(eGFR creatinine in non diabetics); Chronic kidney disease; Kidney Diseases; Serum creatinine; Serum creatinine estimated glomerular filtration rate eGFR; Serum creatinine estimated glomerular filtration rate eGFR no diabetes; Serum creatinine estimated glomerular filtration rate eGFR females; Serum creatinine estimated glomerular filtration rate eGFR without diabetes	No	NA
67	rs4077515	Ubiquitous	Height; Crohns disease; Inflammatory bowel disease; Ulcerative colitis; IgA nephropathy; Colitis Ulcerative	Yes	4e-56
68	rs10794720	Ubiquitous	log(eGFR creatinine); log(eGFR creatinine in non diabetics); Chronic kidney disease; Creatinine; Serum creatinine; Serum creatinine estimated glomerular filtration rate eGFR; Serum creatinine estimated glomerular filtration rate eGFR no hypertension	No	NA
70	rs10994860	Ubiquitous	log(eGFR creatinine); log(eGFR creatinine in non diabetics); Serum urate; Urate levels	Yes	7e-17
73	rs2074038	Ubiquitous	IgA nephropathy	No	NA
74	rs4014195	Ubiquitous	log(eGFR creatinine); log(eGFR creatinine in non diabetics); Atopic dermatitis; Serum urate; Serum creatinine; Serum creatinine estimated glomerular filtration rate eGFR	Yes	1.69e-12
75	rs10774021	Ubiquitous	log(eGFR creatinine); log(eGFR creatinine in non diabetics); Chronic kidney disease; Creatinine; Serum creatinine estimated glomerular filtration rate eGFR; Serum creatinine estimated glomerular filtration rate eGFR without diabetes; Serum creatinine estimated glomerular filtration rate eGFR without hypertension	No	NA
76	rs10491967	Ubiquitous	log(eGFR creatinine); log(eGFR creatinine in non diabetics)	No	NA
78	rs1106766	Ubiquitous	log(eGFR creatinine); Triglycerides; Serum urate; Urate levels; Uric Acid; HDL; Cholesterol HDL; HDL cholesterol	Yes	2e-25
79	rs653178	Ubiquitous	Coronary artery disease; Myocardial infarction; log(eGFR cystatin C); HDL; LDL; Total cholesterol; Serum urate; DBP; SBP; Chronic kidney disease; Cystatin C; Celiac disease; Celiac Disease; Urate levels; Thyroid peroxidase antibody positivity; Blood Pressure; Diastolic blood pressure; Blood pressure; Autoimmune Diseases; Celiac disease or Rheumatoid arthritis; Coronary artery disease CAD; Cystati…	Yes	5e-41
81	rs626277	Kidney-specific	log(eGFR creatinine); Chronic kidney disease; Cystatin C; Serum creatinine; Serum creatinine estimated glomerular filtration rate eGFR; Serum creatinine estimated glomerular filtration rate eGFR no diabetes; Serum creatinine estimated glomerular filtration rate eGFR no hypertension; Serum creatinine estimated glomerular filtration rate eGFR age 65; Serum creatinine estimated glomerular filtration…	No	NA
82	rs2928148	Ubiquitous	log(eGFR creatinine in non diabetics); Age at menopause; Serum creatinine estimated glomerular filtration rate eGFR; Serum creatinine estimated glomerular filtration rate eGFR without diabetes	Yes	4.4e-08
83	rs2467853	Ubiquitous	Chronic kidney disease; log(eGFR creatinine); log(eGFR creatinine in non diabetics); Creatinine; Renal function and chronic kidney disease; Serum creatinine; Serum creatinine estimated glomerular filtration rate eGFR	No	NA
84	rs491567	Ubiquitous	log(eGFR creatinine); log(eGFR creatinine in non diabetics); Chronic kidney disease; Creatinine; Serum creatinine; Serum creatinine estimated glomerular filtration rate eGFR; Serum creatinine estimated glomerular filtration rate eGFR no diabetes; Serum creatinine estimated glomerular filtration rate eGFR age 65; Serum creatinine estimated glomerular filtration rate eGFR females; Serum creatinine …	Yes	2e-08
85	rs1394125	Ubiquitous	log(eGFR creatinine); log(eGFR creatinine in non diabetics); Serum urate; Chronic kidney disease; Cystatin C; Urate levels; Serum creatinine; Serum creatinine estimated glomerular filtration rate eGFR; Serum creatinine estimated glomerular filtration rate eGFR no diabetes; Serum creatinine estimated glomerular filtration rate eGFR without diabetes	Yes	3e-17
88	rs11864909	Ubiquitous	Chronic kidney disease; log(eGFR creatinine); log(eGFR creatinine in non diabetics); Renal function related traits eGRFcrea; Renal function related traits sCR; Serum creatinine; Serum creatinine estimated glomerular filtration rate eGFR	No	NA
89	rs11150612	Ubiquitous	IgA nephropathy; Acenocoumarol warfarin maintenance dose	Yes	8.19e-24
90	rs11574637	Ubiquitous	Lupus Erythematosus Systemic; Systemic lupus erythematosus; IgA nephropathy; Systemic lupus erythematosus SLE	Yes	3.7e-16
91	rs164748	Kidney-specific	log(eGFR creatinine in non diabetics); Differential splicing of PCOLN3 probeset 3704899 in lymphoblastoid cell lines; Homocysteine levels	Yes	2e-43
93	rs4227	Ubiquitous	Glomerulonephritis IGA; IgA nephropathy; Serum dihydrotestosterone DHT level; Serum dihydrotestosterone level in dutasteride or placebo treatment group; Serum testosterone T level; Serum testosterone T level in dutasteride or placebo treatment group; Circulating sex hormone binding globulin levels; Circulating sex hormone binding globulin levels in non postmenopausal hormone users	Yes	1.8e-106
94	rs2453580	Ubiquitous	log(eGFR creatinine); log(eGFR creatinine in non diabetics); Serum creatinine estimated glomerular filtration rate eGFR without diabetes	No	NA
95	rs11078903	Ubiquitous	log(eGFR creatinine); log(eGFR creatinine in non diabetics); HDL; HDL cholesterol; Serum creatinine estimated glomerular filtration rate eGFR; Serum creatinine estimated glomerular filtration rate eGFR age 65; Serum creatinine estimated glomerular filtration rate eGFR without diabetes; Serum creatinine estimated glomerular filtration rate eGFR without hypertension	Yes	9.16e-10
98	rs8068318	Ubiquitous	log(eGFR creatinine); log(eGFR creatinine in non diabetics); Height; Height in females; Creatinine levels; Kidney Diseases; Serum creatinine; DBP; Hypertension; SBP; Gene expression	Yes	1.6e-22
101	rs12458009	Kidney-specific		No	NA
102	rs8091180	Ubiquitous	log(eGFR creatinine in non diabetics)	No	NA
103	rs4805834	Ubiquitous	log(eGFR creatinine in non diabetics); Creatinine levels; Kidney Diseases; Serum creatinine; Lysinevaline ratio	Yes	8.2e-11
104	rs12460876	Ubiquitous	log(eGFR creatinine); log(eGFR creatinine in non diabetics); Chronic kidney disease; Cystatin C; Serum creatinine; Serum creatinine estimated glomerular filtration rate eGFR; Serum creatinine estimated glomerular filtration rate eGFR no diabetes; Serum creatinine estimated glomerular filtration rate eGFR no hypertension; Serum creatinine estimated glomerular filtration rate eGFR age 65; Serum cre…	Yes	2e-33
107	rs13038305	Ubiquitous	log(eGFR cystatin C); Cystatin C in serum; Serum cystatin c estimated glomerular filtration rate eGFR	Yes	2.7e-151
108	rs6088580	Ubiquitous	log(eGFR creatinine); log(eGFR creatinine in non diabetics); Height; Height in males	Yes	3.9e-28
111	rs6026584	Ubiquitous	Height; Renal function related traits BUN; Blood urea nitrogen	Yes	4.6e-10
112	rs12537	Ubiquitous	IgA nephropathy; Glomerulonephritis IGA; Lung cancer	Yes	1.5e-09
