# Supplementary material for: Molecular insights into genome-wide association studies of chronic kidney disease-defining traits
Source: Nat Commun. 2018 Nov 22;9:4800. doi: 10.1038/s41467-018-07260-4 (PMC6250666; doi:10.1038/s41467-018-07260-4)
Supplement: Supplementary file 16 — Supplementary Data14 [file 41467_2018_7260_MOESM16_ESM.xlsx]

## Sheet: Sheet1
Supplementary data 14. Functional annotations for 117 variants associated with chronic kidney disease or its defining traits in genome-wide association studies. Genomic coordinates are in GRCh37. Each sentinel single nucleotide polymoprhism locus is defined as the region containing those single nucleotide polymoprhisms with R-squared > 0.8 in 1000 Genomes project European populations. Annotations…
SNP - single nucleotide polymoprhism
Sentinel SNP ID	Sentinel SNP chromosome	Sentinel SNP position	Locus boundary start	Locus boundary end	Number of proxy SNPs (R-squared > 0.8)	Splicing variant (sentinel)	Splicing variant genes (sentinel)	Number splicing variant proxies	Splicing proxy genes	Missense variant (sentinel)	Missense variant genes (sentinel)	Number missense proxies	Missense proxy genes	Non-coding exonic variant (sentinel)	Non-coding exonic variant genes (sentinel)	Number non-coding exonic proxies	Non-coding exonic proxy genes	CpG island variant (sentinel)	Number CpG island proxies	Transcription factor binding site variant (sentinel)	Transcription factor binding sites affected (sentinel)	Number transcription factor binding site proxies	Transcription factor binding sites affected (proxies)	Chromatin state in human adult kidney (sentinel)	Number of proxies in transcription start site chromatin	Number of proxies in enhancer chromatin	Locus functional classification
rs12124078	1	15869899	15815578	15914647	54	No		0		No		0		No		13	AGMAT,AL121992.1,CASP9,DNAJC16,SCARNA21B	No	4	No		0		Transcribed	11	0	Transcribed product sequence and abundance modification
rs10874312	1	82944571	82910556	82962839	22	No		0		No		0		No		0		No	0	No		0		Inactive	0	0	Silent
rs17019602	1	108188858	108193571	108220581	5	No		0		No		0		No		1	VAV3	No	0	No		0		Transcribed	0	2	Transcribed product sequence and abundance modification
rs1933182	1	109999838	109900706	110040309	108	No		0		No		0		No		11	CYB561D1,PSMA5,SORT1,SYPL2	No	4	No		2	Egr1,USF1	Inactive	20	5	Transcribed product sequence and abundance modification
rs267734	1	150951477	150868101	150954670	4	No		0		No		1	CERS2	No		2	ANXA9,CERS2	No	0	No		0		Transcribed	1	0	Transcribed product sequence and abundance modification
rs2049805	1	155194980	155162066	155197461	15	No		1	MUC1	No		0		No		3	AC217785.3,GBAP1,MTX1,MUC1	No	3	No		0		Inactive	5	0	Transcribed product sequence and abundance modification
rs6677604	1	196686918	196674713	196731185	18	No		0		No		0		No		1	CFH	No	0	No		0		Inactive	0	0	Transcribed product sequence modification
rs3850625	1	201016296	201016295	201016296	0	No		0		Yes	CACNA1S	0		No		0		No	0	No		0		Inactive	0	0	Transcribed product sequence modification
rs2802729	1	243501763	243469668	243501055	18	No		0		No		0		No		3	SDCCAG8	No	0	No		0		Transcribed	0	1	Transcribed product sequence and abundance modification
rs16864170	2	5907880	5892513	5975587	61	No		0		No		0		No		0		No	0	No		0		Inactive	0	0	Silent
rs6431731	2	15863002	15863001	15863002	0	No		0		No		0		No		0		No	0	No		0		Inactive	0	0	Silent
rs1260326	2	27730940	27734971	27752462	4	No		0		Yes	GCKR	0		Yes	GCKR	0		No	0	No		0		Inactive	0	0	Transcribed product sequence modification
rs10206899	2	73900900	73804707	73897143	72	No		0		No		1	NAT8	No		2	ALMS1	No	0	No		0		Inactive	3	3	Transcribed product sequence and abundance modification
rs7583877	2	100460654	100428155	100473685	27	No		0		No		0		No		0		No	0	No		0		Inactive	0	0	Silent
rs11123170	2	113978940	113978649	113993384	14	No		0		No		0		No		2	PAX8,PAX8-AS1	No	2	No		0		Enhancer	0	4	Transcribed product sequence and abundance modification
rs7560163	2	151637936	151637935	151637936	0	No		0		No		0		No		0		No	0	No		0		Inactive	0	0	Silent
rs4664308	2	160917497	160902022	161016980	49	No		0		No		0		No		0		No	0	No		0		Transcription start site	3	3	Transcribed product abundance modification
rs4667594	2	170008506	170003637	170024286	25	No		0		No		0		No		0		No	0	No		0		Transcribed	0	0	Silent
rs4972593	2	174462854	174454009	174468336	10	No		0		No		0		No		0		No	0	No		0		Inactive	0	1	Transcribed product abundance modification
rs1047891	2	211540507	211543054	211543054	1	No		0		Yes	CPS1	0		Yes	CPS1	1	CPS1	No	0	No		0		Inactive	0	0	Transcribed product sequence modification
rs2712184	2	217682779	217665367	217674988	8	No		0		No		0		No		1	AC007563.1	No	1	No		0		Inactive	0	0	Transcribed product sequence and abundance modification
rs6795744	3	13906850	13906924	13918033	5	No		0		No		0		No		0		No	0	No		0		Inactive	0	0	Silent
rs13069000	3	66798950	66791684	66823156	21	No		0		No		0		No		0		No	0	No		0		Inactive	0	0	Silent
rs347685	3	141807137	141716071	141825597	25	No		0		No		0		No		1	AC133435.1	No	0	No		0		Inactive	0	0	Transcribed product sequence modification
rs16853722	3	169150632	169092037	169168016	44	No		0		No		0		No		0		No	0	No		0		Inactive	1	1	Transcribed product abundance modification
rs9682041	3	170091902	170067048	170154405	34	No		0		No		0		No		1	SKIL	No	1	No		0		Transcribed	2	0	Transcribed product sequence and abundance modification
rs10513801	3	185822353	185798024	185824003	13	No		0		No		0		No		0		No	0	No		0		Transcribed	0	2	Transcribed product abundance modification
rs7634389	3	186738421	186731156	186738899	10	No		0		No		0		No		0		No	0	No		0		Transcribed	1	3	Transcribed product abundance modification
rs10937329	3	187713718	187710425	187727514	16	No		0		No		0		No		0		No	0	No		0		Inactive	0	0	Silent
rs13146355	4	77412140	77365163	77414987	15	No		0		No		0		No		0		No	0	No		0		Inactive	0	2	Transcribed product abundance modification
rs228611	4	103561709	103538910	103590863	86	No		0		No		1	MANBA	No		8	MANBA	No	0	No		0		Transcribed	0	0	Transcribed product sequence modification
rs11959928	5	39397132	39359024	39421735	28	No		0		No		1	C9	No		1	C9	No	0	No		0		Enhancer	2	3	Transcribed product sequence and abundance modification
rs111366116	5	53295546	53292389	53310138	6	No		0		No		0		No		0		No	0	No		0		Inactive	0	0	Silent
rs12654812	5	176794191	176784447	176799991	8	No		0		No		0		No		0		Yes	1	No		1	Gabp	Transcription start site	2	0	Transcribed product abundance modification
rs7759001	6	27341409	27321847	27430485	119	No		0		No		0		No		16	AL031118.1,ZNF204P,ZNF391	No	2	No		0		Transcribed	9	0	Transcribed product sequence and abundance modification
rs2523946	6	29941943	29922753	29942982	6	No		0		No		0		No		1	HCG9	No	0	No		0		Inactive	1	0	Transcribed product sequence and abundance modification
rs3828890	6	31440669	31440880	31442136	3	No		0		No		0		No		0		No	0	No		0		Inactive	0	0	Silent
rs3115573	6	32218843	32213209	32222705	37	No		0		No		0		No		0		No	0	No		0		Inactive	1	0	Transcribed product abundance modification
rs7763262	6	32424882	32418017	32427178	9	No		0		No		0		No		0		No	0	No		0		Inactive	0	0	Silent
rs660895	6	32577380	32577221	32584692	7	No		0		No		0		No		0		No	0	No		0		Transcription start site	2	0	Transcribed product abundance modification
rs2187668	6	32605884	32577632	32679325	29	No		0		No		0		No		0		No	0	No		0		Inactive	1	0	Transcribed product abundance modification
rs1129740	6	32609105	32605042	32605942	6	No		0		Yes	HLA-DQA1,HLA-DQA2	0		Yes	HLA-DQA1	1	HLA-DQA1,HLA-DQA2	No	0	No		0		Inactive	0	0	Transcribed product sequence modification
rs9275424	6	32670576	32659076	32674158	105	No		0		No		0		No		5	MTCO3P1	No	0	No		0		Inactive	0	0	Transcribed product sequence modification
rs1794275	6	32671248	32665310	32673568	12	No		0		No		0		No		0		No	0	No		0		Inactive	0	0	Silent
rs9275596	6	32681631	32649675	32678259	43	No		0		No		0		No		0		No	0	No		0		Inactive	0	0	Silent
rs9357155	6	32809848	32811628	32851431	9	No		0		No		1	PSMB8	No		1	TAP1	No	2	No		0		Transcribed	2	0	Transcribed product sequence and abundance modification
rs1883414	6	33086448	33084670	33090457	3	No		0		No		0		Yes	HLA-DPB2	0		No	0	No		0		Inactive	0	0	Transcribed product sequence modification
rs881858	6	43806609	43804807	43818941	19	No		0		No		0		No		1	LINC02537	No	0	No		0		Enhancer	0	2	Transcribed product sequence and abundance modification
rs1936800	6	127436064	127419736	127493610	24	No		0		No		0		No		1	RSPO3	No	1	No		0		Inactive	1	0	Transcribed product sequence and abundance modification
rs7764488	6	133812872	133789727	133800544	8	No		0		No		1	EYA4	No		1	EYA4	No	0	No		0		Inactive	0	0	Transcribed product sequence modification
rs2279463	6	160668389	160628052	160676215	31	No		0		No		0		No		4	SLC22A2	No	0	No		0		Transcribed	0	1	Transcribed product sequence and abundance modification
rs3127573	6	160681393	160682217	160698154	7	No		0		No		0		Yes	SLC22A2	0		No	0	No		0		Enhancer	0	1	Transcribed product sequence and abundance modification
rs10275044	7	1273845	1270698	1281063	4	No		0		No		0		No		0		Yes	4	No		0		Transcription start site	2	0	Transcribed product abundance modification
rs10277115	7	1285195	1293009	1293009	1	No		0		No		0		No		0		No	0	No		0		Inactive	0	0	Silent
rs3750082	7	32919927	32926570	32926570	1	No		0		No		0		No		0		No	0	No		0		Transcribed	0	0	Silent
rs6465825	7	77416439	77328099	77500733	24	No		0		No		0		No		2	RSBN1L	No	0	No		0		Transcribed	2	0	Transcribed product sequence and abundance modification
rs7805747	7	151407801	151402901	151415535	17	No		0		No		0		No		0		No	0	No		0		Transcribed	1	5	Transcribed product abundance modification
rs6459680	7	156258568	156266711	156267031	2	No		0		No		0		No		0		No	0	No		0		Inactive	0	2	Transcribed product abundance modification
rs9314614	8	6697731	6692377	6700694	29	No		0		No		0		No		6	GS1-24F4.2,XKR5	No	3	No		0		Transcribed	6	1	Transcribed product sequence and abundance modification
rs2738048	8	6822785	6812758	6824613	5	No		0		No		0		No		0		No	0	No		0		Inactive	0	0	Silent
rs12716641	8	6898998	6896882	6899488	14	No		0		No		0		No		1	DEFA7P	No	0	No		0		Inactive	0	0	Transcribed product sequence modification
rs10086568	8	6900336	6901303	6909653	5	No		0		No		0		No		0		No	0	No		0		Inactive	0	0	Silent
rs10109414	8	23751151	23714991	23786783	16	No		0		No		0		No		0		No	0	No		0		Inactive	0	0	Silent
rs2033562	8	103547739	103542537	103550210	15	No		0		No		0		No		1	AP002852.2	No	0	No		0		Inactive	0	0	Transcribed product sequence modification
rs4744712	9	71434707	71397746	71458175	11	No		0		No		0		No		2	AL354794.1,FAM122A	No	0	No		0		Inactive	1	0	Transcribed product sequence and abundance modification
rs13298297	9	119264108	119190683	119351428	52	No		0		No		0		No		1	AL133284.1	No	0	No		0		Inactive	1	0	Transcribed product sequence and abundance modification
rs4077515	9	139266496	139261085	139300546	38	No		0		Yes	CARD9	1	SNAPC4	Yes	CARD9	10	CARD9,SDCCAG3,SNAPC4	No	1	No		1	Cmyc,MYC::MAX	Inactive	2	1	Transcribed product sequence and abundance modification
rs10794720	10	1156165	1087974	1171822	41	No		0		No		0		No		1	WDR37	No	6	No		0		Transcribed	5	1	Transcribed product sequence and abundance modification
rs1801239	10	16919052	16918996	16950920	13	No		0		Yes	CUBN	1	CUBN	No		0		No	0	No		0		Transcribed	0	0	Transcribed product sequence modification
rs10994860	10	52645424	52645247	52648453	3	No		0		No		0		Yes	A1CF	0		No	0	No		0		Transcription start site	1	0	Transcribed product sequence and abundance modification
rs163160	11	2789955	2776058	2795799	15	No		0		No		0		No		0		No	0	No		0		Inactive	0	0	Silent
rs3925584	11	30760335	30749089	30768677	2	No		0		No		0		No		0		No	0	No		0		Inactive	0	0	Silent
rs2074038	11	44087989	44087988	44087989	0	No		0		No		0		Yes	ACCS	0		Yes	0	Yes	ELF1	0		Transcription start site	0	0	Transcribed product sequence and abundance modification
rs4014195	11	65506822	65428705	65555457	64	No		0		No		0		No		1	KRT8P26	No	1	No		0		Inactive	2	2	Transcribed product sequence and abundance modification
rs10774021	12	349298	348784	348875	2	No		0		No		0		No		0		No	0	No		0		Transcribed	0	0	Silent
rs10491967	12	3368093	3355167	3367882	4	No		0		No		0		No		0		No	0	No		0		Enhancer	0	1	Transcribed product abundance modification
rs7956634	12	15321194	15321300	15346378	8	No		0		No		0		No		0		No	0	No		0		Enhancer	0	3	Transcribed product abundance modification
rs1106766	12	57809456	57714802	57844048	22	No		0		No		1	INHBC	No		2	INHBC,R3HDM2	No	0	No		0		Inactive	1	0	Transcribed product sequence and abundance modification
rs653178	12	112007756	111910218	112083161	6	No		0		No		0		No		0		No	0	No		0		Enhancer	0	0	Transcribed product abundance modification
rs2074356	12	112645401	112645400	112645401	0	No		0		No		0		No		0		No	0	No		0		Transcribed	0	0	Silent
rs626277	13	72347696	72337753	72390006	36	No		0		No		0		No		0		No	0	No		0		Inactive	0	0	Silent
rs2928148	15	41401550	41302218	41463735	44	No		0		No		0		No		0		No	0	No		0		Transcribed	1	0	Transcribed product abundance modification
rs2467853	15	45698793	45601411	45728598	42	No		0		No		1	GATM	No		6	AC051619.1,AC051619.3,GATM	No	0	No		0		Transcribed	2	6	Transcribed product sequence and abundance modification
rs491567	15	53946593	53882418	53965996	26	No		0		No		1	WDR72	No		0		No	0	No		0		Transcribed	0	0	Transcribed product sequence modification
rs1394125	15	76158983	76158982	76158983	0	No		0		No		0		No		0		No	0	No		0		Transcribed	0	0	Silent
rs12437854	15	94141833	94144175	94144175	1	No		0		No		0		No		0		No	0	No		0		Inactive	0	0	Silent
rs12917707	16	20367690	20352862	20367644	25	No		0		No		0		No		4	UMOD	No	1	No		0		Inactive	10	1	Transcribed product sequence and abundance modification
rs11864909	16	20400839	20383048	20407195	10	No		0		No		0		No		0		No	0	No		0		Inactive	0	0	Silent
rs11150612	16	31357760	31282097	31378234	20	No		0		No		1	ITGAX	No		3	ITGAM,ITGAX	No	0	No		0		Inactive	0	0	Transcribed product sequence modification
rs11574637	16	31368874	31335905	31369802	21	No		0		Yes	ITGAX	3	ITGAM,ITGAX	Yes	ITGAX	3	ITGAM,ITGAX	No	1	No		0		Inactive	0	0	Transcribed product sequence and abundance modification
rs164748	16	89708292	89697624	89756472	50	No		0		No		0		No		5	CDK10,CHMP1A,SPATA33	No	1	No		0		Transcribed	10	1	Transcribed product sequence and abundance modification
rs3803800	17	7462969	7462968	7462969	0	No		0		Yes	TNFSF12-TNFSF13,TNFSF13	0		No		0		No	0	No		0		Transcription start site	0	0	Transcribed product sequence and abundance modification
rs4227	17	7491177	7468215	7527710	13	No		0		No		0		Yes	MPDU1	2	EIF4A1,FXR2	No	0	No		0		Transcribed	1	0	Transcribed product sequence and abundance modification
rs2453580	17	19438321	19427600	19443444	15	No		0		No		0		Yes	SLC47A1	2	SLC47A1	No	1	No		1	USF1	Transcription start site	7	2	Transcribed product sequence and abundance modification
rs11078903	17	37631924	37532506	37717279	154	No		0		No		0		No		3	CDK12,RNU6-233P	No	0	No		0		Transcribed	6	4	Transcribed product sequence and abundance modification
rs11868441	17	59239221	59220843	59249496	23	No		0		No		0		No		1	BCAS3	No	0	No		0		Transcription start site	6	1	Transcribed product sequence and abundance modification
rs9895661	17	59456589	59448944	59450440	3	No		0		No		0		Yes	BCAS3	0		No	0	No		0		Enhancer	0	0	Transcribed product sequence and abundance modification
rs8068318	17	59483766	59472056	59490234	19	No		0		No		1	TBX2	Yes	TBX2	14	C17orf82,TBX2,TBX2-AS1	No	11	No		0		Transcription start site	18	1	Transcribed product sequence and abundance modification
rs9962915	18	5593171	5575353	5601402	41	No		0		No		0		No		0		No	0	No		0		Inactive	1	0	Transcribed product abundance modification
rs7227483	18	43187130	43170979	43188652	34	No		0		No		0		No		0		No	0	No		0		Inactive	0	0	Silent
rs12458009	18	59350507	59328785	59382874	35	No		0		No		0		No		1	AC105094.1	No	0	No		0		Inactive	0	5	Transcribed product sequence and abundance modification
rs8091180	18	77164243	77164242	77164243	0	No		0		No		0		No		0		No	0	No		0		Transcribed	0	0	Silent
rs12460876	19	33356891	33357432	33413245	12	No		0		No		0		No		0		No	0	No		0		Transcription start site	4	0	Transcribed product abundance modification
rs4805834	19	33453659	33354188	33467619	55	No		0		No		1	SLC7A9	No		8	CEP89,FAAP24,SLC7A9	No	0	No		0		Transcribed	3	0	Transcribed product sequence and abundance modification
rs11666497	19	38464262	38365694	38460492	20	No		0		No		1	WDR87	No		0		No	0	No		0		Inactive	0	3	Transcribed product sequence and abundance modification
rs6040055	20	10633313	10633312	10633313	0	No		0		No		0		Yes	JAG1	0		No	0	No		0		Transcribed	0	0	Transcribed product sequence modification
rs13038305	20	23610262	23569185	23622879	117	No		1	CST3	No		1	CST3	No		12	AL121894.2,CST3,CST9	No	2	No		1	CTCF	Transcribed	4	0	Transcribed product sequence and abundance modification
rs6088580	20	33285053	33187129	33294944	24	No		0		No		0		No		0		No	0	No		0		Inactive	1	1	Transcribed product abundance modification
rs6066043	20	45288453	45288452	45288453	0	No		0		No		0		No		0		No	0	No		0		Inactive	0	0	Silent
rs17216707	20	52732362	52732361	52732362	0	No		0		No		0		No		0		No	0	No		0		Enhancer	0	0	Transcribed product abundance modification
rs6026584	20	57469073	57457768	57477811	17	No		0		No		0		No		4	AL121917.1,GNAS	No	1	No		0		Transcription start site	3	3	Transcribed product sequence and abundance modification
rs12537	22	30423460	30422864	30508274	5	No		0		No		0		Yes	AC003681.1,MTMR3	2	AC003681.1,MTMR3	No	0	No		1	Cjun,Jund	Transcribed	0	1	Transcribed product sequence and abundance modification
rs4821469	22	36616445	36608159	36630948	16	No		0		No		1	APOL2	No		1	APOL2	No	0	No		1	CTCF	Transcribed	0	0	Transcribed product sequence and abundance modification
rs2239785	22	36661330	36654144	36665766	27	No		0		Yes	APOL1	2	APOL1	No		3	APOL1	No	0	No		0		Transcribed	0	0	Transcribed product sequence modification
rs4821475	22	36669095	36669094	36669095	0	No		0		No		0		No		0		No	0	No		0		Transcribed	0	0	Silent
rs2157256	22	36707661	36690112	36712962	50	No		0		No		0		No		0		No	0	No		1	CTCF	Transcribed	0	0	Transcribed product abundance modification
rs16996672	22	36725970	36725969	36725970	0	No		0		No		0		No		0		No	0	No		0		Enhancer	0	0	Transcribed product abundance modification
