# Supplementary material for: Molecular insights into genome-wide association studies of chronic kidney disease-defining traits
Source: Nat Commun. 2018 Nov 22;9:4800. doi: 10.1038/s41467-018-07260-4 (PMC6250666; doi:10.1038/s41467-018-07260-4)
Supplement: Supplementary file 17 — Supplementary Data 15 [file 41467_2018_7260_MOESM17_ESM.xlsx]

## Sheet: Sheet1
Supplementary data 15. Functional annotations for 117 variants associated with chronic kidney disease or its defining traits in genome-wide association studies together with their 2,672 proxies. Genomic coordinates are in GRCh37. Each sentinel single nucleotide polymoprhism locus is defined as the region containing those single nucleotide polymoprhisms with R-squared > 0.8 in 1000 genomes project…
SNP - single nucleotide polymorphism
Variant ID	Variant chromosome	Variant position	Variant type	Sentinel SNP ID	Splicing variant	Splicing variant genes	Missense variant	Missense variant genes	Non-coding exonic variant	Non-coding exonic variant genes	CpG island variant	Transcription factor binding site variant	Transcription factor binding sites affected	Chromatin state in human adult kidney
rs6429746	1	15815579	proxy	rs12124078	No		No		No		No	No		Transcribed
rs9659443	1	15815922	proxy	rs12124078	No		No		No		No	No		Transcribed
rs12045879	1	15817090	proxy	rs12124078	No		No		No		No	No		Transcribed
rs1129347	1	15817334	proxy	rs12124078	No		No		Yes	CASP9	No	No		Transcribed
rs4646100	1	15820041	proxy	rs12124078	No		No		Yes	CASP9	No	No		Transcribed
rs10803387	1	15821051	proxy	rs12124078	No		No		No		No	No		Transcribed
rs4646093	1	15821400	proxy	rs12124078	No		No		No		No	No		Transcribed
rs4646090	1	15822073	proxy	rs12124078	No		No		No		No	No		Transcribed
rs6429747	1	15823889	proxy	rs12124078	No		No		No		No	No		Transcribed
rs6685648	1	15825195	proxy	rs12124078	No		No		No		No	No		Transcribed
rs4646068	1	15828704	proxy	rs12124078	No		No		No		No	No		Transcribed
rs4233533	1	15829187	proxy	rs12124078	No		No		No		No	No		Transcribed
rs4646061	1	15829916	proxy	rs12124078	No		No		No		No	No		Transcribed
rs1800615	1	15832281	proxy	rs12124078	No		No		No		No	No		Transcribed
rs10754894	1	15835234	proxy	rs12124078	No		No		No		No	No		Transcribed
rs6686890	1	15835414	proxy	rs12124078	No		No		No		No	No		Transcribed
rs4233534	1	15842329	proxy	rs12124078	No		No		No		No	No		Transcribed
rs6695562	1	15842842	proxy	rs12124078	No		No		No		No	No		Transcribed
rs4233535	1	15845197	proxy	rs12124078	No		No		No		No	No		Transcribed
rs10754896	1	15847074	proxy	rs12124078	No		No		No		No	No		Transcribed
rs7533287	1	15847913	proxy	rs12124078	No		No		No		No	No		Transcribed
rs4233537	1	15849700	proxy	rs12124078	No		No		No		No	No		Transcription start site
rs4233538	1	15849855	proxy	rs12124078	No		No		No		No	No		Transcription start site
rs10803388	1	15850097	proxy	rs12124078	No		No		No		No	No		Transcription start site
rs4645989	1	15850343	proxy	rs12124078	No		No		No		No	No		Transcription start site
rs12741552	1	15853276	proxy	rs12124078	No		No		No		Yes	No		Transcription start site
rs3795758	1	15853551	proxy	rs12124078	No		No		No		Yes	No		Transcription start site
rs3795759	1	15853628	proxy	rs12124078	No		No		No		Yes	No		Transcription start site
rs4661640	1	15854882	proxy	rs12124078	No		No		No		No	No		Transcribed
rs7546668	1	15855123	proxy	rs12124078	No		No		No		No	No		Transcribed
rs10803389	1	15861287	proxy	rs12124078	No		No		No		No	No		Transcribed
rs2145399	1	15864679	proxy	rs12124078	No		No		No		No	No		Transcribed
rs7516435	1	15868692	proxy	rs12124078	No		No		Yes	SCARNA21B	No	No		Transcribed
rs12736181	1	15869284	proxy	rs12124078	No		No		No		No	No		Transcribed
rs12124078	1	15869899	sentinel	rs12124078	No		No		No		No	No		Transcribed
rs7515244	1	15873386	proxy	rs12124078	No		No		No		No	No		Transcribed
rs2295626	1	15874961	proxy	rs12124078	No		No		No		No	No		Transcribed
rs10803391	1	15876578	proxy	rs12124078	No		No		No		No	No		Transcribed
rs10803392	1	15876758	proxy	rs12124078	No		No		No		No	No		Transcribed
rs12759296	1	15881237	proxy	rs12124078	No		No		No		No	No		Transcribed
rs1467513	1	15894959	proxy	rs12124078	No		No		Yes	DNAJC16	No	No		Transcribed
rs9298	1	15897020	proxy	rs12124078	No		No		Yes	DNAJC16	No	No		Transcribed
rs6664388	1	15908242	proxy	rs12124078	No		No		No		No	No		Transcribed
rs10803394	1	15909480	proxy	rs12124078	No		No		No		No	No		Transcription start site
rs3737705	1	15911349	proxy	rs12124078	No		No		Yes	AGMAT	Yes	No		Transcription start site
rs6690219	1	15911730	proxy	rs12124078	No		No		No		No	No		Transcription start site
rs45619934	1	15911947	proxy	rs12124078	No		No		No		No	No		Transcription start site
rs57109480	1	15912476	proxy	rs12124078	No		No		No		No	No		Inactive
rs10159261	1	15912987	proxy	rs12124078	No		No		Yes	AL121992.1	No	No		Inactive
rs7530124	1	15913261	proxy	rs12124078	No		No		Yes	AL121992.1	No	No		Inactive
rs6690043	1	15914012	proxy	rs12124078	No		No		Yes	AL121992.1	No	No		Inactive
rs6679229	1	15914078	proxy	rs12124078	No		No		Yes	AL121992.1	No	No		Inactive
rs6679323	1	15914135	proxy	rs12124078	No		No		Yes	AL121992.1	No	No		Inactive
rs6667182	1	15914545	proxy	rs12124078	No		No		Yes	AL121992.1	No	No		Inactive
rs6690758	1	15914648	proxy	rs12124078	No		No		Yes	AL121992.1	No	No		Inactive
rs1299478	1	82910557	proxy	rs10874312	No		No		No		No	No		Inactive
rs1281577	1	82912155	proxy	rs10874312	No		No		No		No	No		Inactive
rs1281579	1	82914454	proxy	rs10874312	No		No		No		No	No		Inactive
rs2791665	1	82917486	proxy	rs10874312	No		No		No		No	No		Inactive
rs58932000	1	82920779	proxy	rs10874312	No		No		No		No	No		Inactive
rs12128639	1	82922160	proxy	rs10874312	No		No		No		No	No		Inactive
rs11163478	1	82923717	proxy	rs10874312	No		No		No		No	No		Inactive
rs10399631	1	82926378	proxy	rs10874312	No		No		No		No	No		Inactive
rs7531228	1	82927352	proxy	rs10874312	No		No		No		No	No		Inactive
rs12407777	1	82928576	proxy	rs10874312	No		No		No		No	No		Inactive
rs11163481	1	82937433	proxy	rs10874312	No		No		No		No	No		Inactive
rs7552222	1	82938515	proxy	rs10874312	No		No		No		No	No		Inactive
rs12138322	1	82941514	proxy	rs10874312	No		No		No		No	No		Inactive
rs3908531	1	82943639	proxy	rs10874312	No		No		No		No	No		Inactive
rs10874312	1	82944571	sentinel	rs10874312	No		No		No		No	No		Inactive
rs6661091	1	82947676	proxy	rs10874312	No		No		No		No	No		Inactive
rs1887249	1	82954121	proxy	rs10874312	No		No		No		No	No		Inactive
rs10747396	1	82954952	proxy	rs10874312	No		No		No		No	No		Inactive
rs12128136	1	82955791	proxy	rs10874312	No		No		No		No	No		Inactive
rs12402954	1	82956250	proxy	rs10874312	No		No		No		No	No		Inactive
rs1887251	1	82957845	proxy	rs10874312	No		No		No		No	No		Inactive
rs1887252	1	82957871	proxy	rs10874312	No		No		No		No	No		Inactive
rs2094323	1	82962840	proxy	rs10874312	No		No		No		No	No		Inactive
rs17019602	1	108188858	sentinel	rs17019602	No		No		No		No	No		Transcribed
rs7516959	1	108193572	proxy	rs17019602	No		No		No		No	No		Transcribed
rs6583040	1	108210162	proxy	rs17019602	No		No		No		No	No		Enhancer
rs17019693	1	108215310	proxy	rs17019602	No		No		No		No	No		Transcribed
rs10494072	1	108218139	proxy	rs17019602	No		No		No		No	No		Inactive
rs12046073	1	108220582	proxy	rs17019602	No		No		Yes	VAV3	No	No		Enhancer
rs1030522	1	109900707	proxy	rs1933182	No		No		No		No	No		Transcribed
rs1963870	1	109901215	proxy	rs1933182	No		No		No		No	No		Transcribed
rs1963869	1	109901462	proxy	rs1933182	No		No		No		No	No		Transcribed
rs3879449	1	109904971	proxy	rs1933182	No		No		No		No	No		Transcribed
rs3879450	1	109909149	proxy	rs1933182	No		No		No		No	No		Transcribed
rs3879451	1	109909269	proxy	rs1933182	No		No		No		No	No		Transcribed
rs10858085	1	109914983	proxy	rs1933182	No		No		No		No	No		Transcribed
rs10858086	1	109915075	proxy	rs1933182	No		No		No		No	No		Transcribed
rs10858087	1	109916890	proxy	rs1933182	No		No		No		No	No		Transcribed
rs11102976	1	109917540	proxy	rs1933182	No		No		No		No	No		Transcribed
rs12037677	1	109918766	proxy	rs1933182	No		No		No		No	No		Transcribed
rs10858088	1	109923586	proxy	rs1933182	No		No		No		No	No		Transcribed
rs10858089	1	109926828	proxy	rs1933182	No		No		No		No	No		Enhancer
rs3879452	1	109929237	proxy	rs1933182	No		No		No		No	No		Transcribed
rs10858090	1	109930498	proxy	rs1933182	No		No		No		No	No		Transcribed
rs4970752	1	109930852	proxy	rs1933182	No		No		No		No	No		Transcribed
rs10745354	1	109931908	proxy	rs1933182	No		No		No		No	No		Enhancer
rs3768495	1	109935325	proxy	rs1933182	No		No		Yes	SORT1	No	No		Transcription start site
rs3768494	1	109935427	proxy	rs1933182	No		No		Yes	SORT1	No	No		Transcription start site
rs3768493	1	109935505	proxy	rs1933182	No		No		Yes	SORT1	No	No		Transcription start site
rs10858091	1	109935578	proxy	rs1933182	No		No		Yes	SORT1	No	No		Transcription start site
rs2140924	1	109935775	proxy	rs1933182	No		No		Yes	SORT1	No	No		Transcription start site
rs6537757	1	109936682	proxy	rs1933182	No		No		No		No	No		Transcribed
rs1343465	1	109937426	proxy	rs1933182	No		No		No		No	No		Transcription start site
rs12711447	1	109937916	proxy	rs1933182	No		No		No		No	No		Transcribed
rs12711448	1	109937931	proxy	rs1933182	No		No		No		No	No		Transcribed
rs1880670	1	109941133	proxy	rs1933182	No		No		No		No	No		Transcription start site
rs10858092	1	109943893	proxy	rs1933182	No		No		Yes	PSMA5	No	No		Transcribed
rs7518013	1	109944078	proxy	rs1933182	No		No		Yes	PSMA5	No	No		Transcribed
rs4970846	1	109946095	proxy	rs1933182	No		No		No		No	No		Transcribed
rs2152925	1	109946882	proxy	rs1933182	No		No		No		No	No		Transcribed
rs4120621	1	109949008	proxy	rs1933182	No		No		No		No	No		Transcribed
rs10858094	1	109950858	proxy	rs1933182	No		No		No		No	No		Transcribed
rs10745355	1	109951711	proxy	rs1933182	No		No		No		No	No		Transcribed
rs10776806	1	109952127	proxy	rs1933182	No		No		No		No	No		Transcribed
rs2303875	1	109955010	proxy	rs1933182	No		No		Yes	PSMA5	No	No		Transcribed
rs1465607	1	109958035	proxy	rs1933182	No		No		No		No	No		Transcribed
rs10745356	1	109960270	proxy	rs1933182	No		No		No		No	No		Transcribed
rs7551176	1	109961965	proxy	rs1933182	No		No		No		No	No		Transcribed
rs10858095	1	109962642	proxy	rs1933182	No		No		No		No	No		Transcribed
rs12024582	1	109965256	proxy	rs1933182	No		No		No		No	No		Transcribed
rs3768491	1	109965986	proxy	rs1933182	No		No		No		No	No		Transcribed
rs3931560	1	109966718	proxy	rs1933182	No		No		No		No	No		Enhancer
rs11102981	1	109967323	proxy	rs1933182	No		No		No		No	No		Transcribed
rs10858097	1	109967324	proxy	rs1933182	No		No		No		No	No		Transcribed
rs4970754	1	109969721	proxy	rs1933182	No		No		No		No	No		Transcription start site
rs12073497	1	109974450	proxy	rs1933182	No		No		No		No	No		Transcribed
rs4970756	1	109976775	proxy	rs1933182	No		No		No		No	No		Enhancer
rs1291916	1	109978034	proxy	rs1933182	No		No		No		No	No		Inactive
rs4970729	1	109979202	proxy	rs1933182	No		No		No		No	No		Inactive
rs4970730	1	109979526	proxy	rs1933182	No		No		No		No	No		Inactive
rs4970758	1	109979617	proxy	rs1933182	No		No		No		No	No		Inactive
rs4970759	1	109982213	proxy	rs1933182	No		No		No		No	No		Inactive
rs4970760	1	109985439	proxy	rs1933182	No		No		No		No	No		Inactive
rs6664236	1	109986672	proxy	rs1933182	No		No		No		No	No		Inactive
rs2043059	1	109991009	proxy	rs1933182	No		No		No		No	No		Inactive
rs2039694	1	109991700	proxy	rs1933182	No		No		No		No	No		Inactive
rs4970761	1	109995398	proxy	rs1933182	No		No		No		No	No		Inactive
rs4970731	1	109995459	proxy	rs1933182	No		No		No		No	No		Inactive
rs9787176	1	109996689	proxy	rs1933182	No		No		No		No	No		Inactive
rs9787177	1	109996734	proxy	rs1933182	No		No		No		No	No		Inactive
rs11102984	1	109997373	proxy	rs1933182	No		No		No		No	No		Inactive
rs12140694	1	109998386	proxy	rs1933182	No		No		No		No	No		Inactive
rs1933182	1	109999838	sentinel	rs1933182	No		No		No		No	No		Inactive
rs10745357	1	110001876	proxy	rs1933182	No		No		No		No	No		Inactive
rs891380	1	110003286	proxy	rs1933182	No		No		No		No	No		Inactive
rs6693932	1	110003575	proxy	rs1933182	No		No		No		No	No		Inactive
rs891379	1	110003605	proxy	rs1933182	No		No		No		No	No		Inactive
rs2115787	1	110003840	proxy	rs1933182	No		No		No		No	No		Inactive
rs2140923	1	110004990	proxy	rs1933182	No		No		No		No	No		Inactive
rs4970763	1	110006349	proxy	rs1933182	No		No		No		No	No		Inactive
rs4246517	1	110007636	proxy	rs1933182	No		No		No		No	Yes	Egr1	Transcription start site
rs2884752	1	110008651	proxy	rs1933182	No		No		No		No	No		Transcription start site
rs2359652	1	110008720	proxy	rs1933182	No		No		No		No	No		Transcription start site
rs11101960	1	110008778	proxy	rs1933182	No		No		No		No	No		Transcription start site
rs11101961	1	110008813	proxy	rs1933182	No		No		No		No	No		Transcription start site
rs4970765	1	110009171	proxy	rs1933182	No		No		No		Yes	Yes	USF1	Transcription start site
rs2787015	1	110009434	proxy	rs1933182	No		No		Yes	SYPL2	Yes	No		Transcription start site
rs10857786	1	110010110	proxy	rs1933182	No		No		No		Yes	No		Transcription start site
rs10857787	1	110010289	proxy	rs1933182	No		No		No		No	No		Transcription start site
rs1525916	1	110010949	proxy	rs1933182	No		No		No		No	No		Enhancer
rs2152924	1	110011701	proxy	rs1933182	No		No		No		No	No		Transcribed
rs1368988	1	110012123	proxy	rs1933182	No		No		No		No	No		Transcribed
rs10745305	1	110012148	proxy	rs1933182	No		No		No		No	No		Transcribed
rs10857788	1	110012289	proxy	rs1933182	No		No		No		No	No		Transcribed
rs10857789	1	110012293	proxy	rs1933182	No		No		No		No	No		Transcribed
rs12137189	1	110013215	proxy	rs1933182	No		No		No		No	No		Transcribed
rs10776698	1	110013630	proxy	rs1933182	No		No		No		No	No		Transcribed
rs4970766	1	110013955	proxy	rs1933182	No		No		No		No	No		Transcribed
rs12136063	1	110014170	proxy	rs1933182	No		No		No		No	No		Transcribed
rs11101962	1	110014187	proxy	rs1933182	No		No		No		No	No		Transcribed
rs518697	1	110014778	proxy	rs1933182	No		No		No		No	No		Transcribed
rs529091	1	110014975	proxy	rs1933182	No		No		No		No	No		Transcribed
rs4970767	1	110015183	proxy	rs1933182	No		No		No		No	No		Transcribed
rs12753439	1	110015519	proxy	rs1933182	No		No		No		No	No		Transcribed
rs10494040	1	110015732	proxy	rs1933182	No		No		No		No	No		Transcribed
rs2359653	1	110016378	proxy	rs1933182	No		No		No		No	No		Transcribed
rs9429519	1	110017105	proxy	rs1933182	No		No		No		No	No		Transcribed
rs491285	1	110019002	proxy	rs1933182	No		No		No		No	No		Transcribed
rs9661614	1	110021837	proxy	rs1933182	No		No		No		No	No		Transcribed
rs12145677	1	110023610	proxy	rs1933182	No		No		Yes	SYPL2	No	No		Transcribed
rs2781552	1	110025881	proxy	rs1933182	No		No		No		No	No		Transcription start site
rs573491	1	110026891	proxy	rs1933182	No		No		No		Yes	No		Transcription start site
rs2781553	1	110026989	proxy	rs1933182	No		No		No		No	No		Transcription start site
rs1144594	1	110029475	proxy	rs1933182	No		No		No		No	No		Transcribed
rs1144593	1	110030945	proxy	rs1933182	No		No		No		No	No		Transcribed
rs1278847	1	110037483	proxy	rs1933182	No		No		No		No	No		Transcribed
rs749056	1	110037838	proxy	rs1933182	No		No		No		No	No		Transcribed
rs6666119	1	110040310	proxy	rs1933182	No		No		Yes	CYB561D1	No	No		Transcribed
rs78132593	1	150868102	proxy	rs267734	No		No		No		No	No		Inactive
rs198325	1	150937405	proxy	rs267734	No		No		No		No	No		Transcribed
rs267738	1	150940625	proxy	rs267734	No		Yes	CERS2	Yes	CERS2	No	No		Transcribed
rs267734	1	150951477	sentinel	rs267734	No		No		No		No	No		Transcribed
rs607518	1	150954671	proxy	rs267734	No		No		Yes	ANXA9	No	No		Transcription start site
rs4072037	1	155162067	proxy	rs2049805	Yes	MUC1	No		Yes	MUC1	No	No		Transcription start site
rs12411216	1	155164480	proxy	rs2049805	No		No		No		Yes	No		Transcription start site
rs2974937	1	155168849	proxy	rs2049805	No		No		No		No	No		Transcribed
rs2066981	1	155172379	proxy	rs2049805	No		No		No		No	No		Transcribed
rs370545	1	155175390	proxy	rs2049805	No		No		No		No	No		Transcribed
rs914615	1	155175892	proxy	rs2049805	No		No		No		No	No		Transcribed
rs2974935	1	155181843	proxy	rs2049805	No		No		Yes	MTX1	No	No		Transcribed
rs2075570	1	155182164	proxy	rs2049805	No		No		No		No	No		Transcribed
rs28445596	1	155186729	proxy	rs2049805	No		No		Yes	AC217785.3,GBAP1	No	No		Transcribed
rs2990220	1	155190254	proxy	rs2049805	No		No		No		No	No		Inactive
rs497829	1	155193532	proxy	rs2049805	No		No		No		No	No		Inactive
rs2049805	1	155194980	sentinel	rs2049805	No		No		No		No	No		Inactive
rs2974931	1	155195215	proxy	rs2049805	No		No		No		No	No		Inactive
rs2974930	1	155196717	proxy	rs2049805	No		No		No		No	No		Transcription start site
rs2974929	1	155197268	proxy	rs2049805	No		No		No		Yes	No		Transcription start site
rs2990245	1	155197462	proxy	rs2049805	No		No		No		Yes	No		Transcription start site
rs2019727	1	196674714	proxy	rs6677604	No		No		No		No	No		Inactive
rs2300429	1	196675356	proxy	rs6677604	No		No		No		No	No		Inactive
rs33915960	1	196676713	proxy	rs6677604	No		No		No		No	No		Inactive
rs35617250	1	196679682	proxy	rs6677604	No		No		No		No	No		Inactive
rs12134598	1	196681001	proxy	rs6677604	No		No		No		No	No		Inactive
rs6664877	1	196684574	proxy	rs6677604	No		No		No		No	No		Inactive
rs6677460	1	196684575	proxy	rs6677604	No		No		No		No	No		Inactive
rs6677604	1	196686918	sentinel	rs6677604	No		No		No		No	No		Inactive
rs6689009	1	196698463	proxy	rs6677604	No		No		No		No	No		Inactive
rs35253683	1	196704039	proxy	rs6677604	No		No		No		No	No		Inactive
rs2064456	1	196704443	proxy	rs6677604	No		No		No		No	No		Inactive
rs731557	1	196705015	proxy	rs6677604	No		No		No		No	No		Inactive
rs16840522	1	196710916	proxy	rs6677604	No		No		Yes	CFH	No	No		Inactive
rs371960809	1	196721931	proxy	rs6677604	No		No		No		No	No		Inactive
rs79654026	1	196725939	proxy	rs6677604	No		No		No		No	No		Inactive
rs370952977	1	196726383	proxy	rs6677604	No		No		No		No	No		Inactive
rs75751943	1	196728993	proxy	rs6677604	No		No		No		No	No		Inactive
rs1092801	1	196729035	proxy	rs6677604	No		No		No		No	No		Inactive
rs113632891	1	196731186	proxy	rs6677604	No		No		No		No	No		Inactive
rs3850625	1	201016296	sentinel	rs3850625	No		Yes	CACNA1S	No		No	No		Inactive
rs2490391	1	243469669	proxy	rs2802729	No		No		Yes	SDCCAG8	No	No		Transcribed
rs2932634	1	243470453	proxy	rs2802729	No		No		No		No	No		Transcribed
rs953492	1	243471192	proxy	rs2802729	No		No		No		No	No		Transcribed
rs2783971	1	243474536	proxy	rs2802729	No		No		No		No	No		Transcribed
rs2783972	1	243481431	proxy	rs2802729	No		No		Yes	SDCCAG8	No	No		Transcribed
rs2636323	1	243481556	proxy	rs2802729	No		No		Yes	SDCCAG8	No	No		Transcribed
rs2451668	1	243486252	proxy	rs2802729	No		No		No		No	No		Transcribed
rs2970546	1	243491353	proxy	rs2802729	No		No		No		No	No		Transcribed
rs2451669	1	243493124	proxy	rs2802729	No		No		No		No	No		Transcribed
rs2802723	1	243498312	proxy	rs2802729	No		No		No		No	No		Transcribed
rs2802722	1	243498533	proxy	rs2802729	No		No		No		No	No		Enhancer
rs2783968	1	243499744	proxy	rs2802729	No		No		No		No	No		Transcribed
rs2783967	1	243499758	proxy	rs2802729	No		No		No		No	No		Transcribed
rs2783966	1	243499947	proxy	rs2802729	No		No		No		No	No		Transcribed
rs2783965	1	243500397	proxy	rs2802729	No		No		No		No	No		Transcribed
rs2783964	1	243500664	proxy	rs2802729	No		No		No		No	No		Transcribed
rs2636319	1	243501047	proxy	rs2802729	No		No		No		No	No		Transcribed
rs2636320	1	243501056	proxy	rs2802729	No		No		No		No	No		Transcribed
rs2802729	1	243501763	sentinel	rs2802729	No		No		No		No	No		Transcribed
rs16864121	2	5892514	proxy	rs16864170	No		No		No		No	No		Inactive
rs16864126	2	5892684	proxy	rs16864170	No		No		No		No	No		Inactive
rs72778485	2	5893068	proxy	rs16864170	No		No		No		No	No		Inactive
rs72778487	2	5894034	proxy	rs16864170	No		No		No		No	No		Inactive
rs72778491	2	5901764	proxy	rs16864170	No		No		No		No	No		Inactive
rs16864155	2	5902740	proxy	rs16864170	No		No		No		No	No		Inactive
rs60407975	2	5904552	proxy	rs16864170	No		No		No		No	No		Inactive
rs16864162	2	5906254	proxy	rs16864170	No		No		No		No	No		Inactive
rs16864170	2	5907880	sentinel	rs16864170	No		No		No		No	No		Inactive
rs72778495	2	5912299	proxy	rs16864170	No		No		No		No	No		Inactive
rs79036329	2	5913513	proxy	rs16864170	No		No		No		No	No		Inactive
rs72778500	2	5918755	proxy	rs16864170	No		No		No		No	No		Inactive
rs16864193	2	5921095	proxy	rs16864170	No		No		No		No	No		Inactive
rs72780504	2	5924023	proxy	rs16864170	No		No		No		No	No		Inactive
rs56249058	2	5929456	proxy	rs16864170	No		No		No		No	No		Inactive
rs72780506	2	5932833	proxy	rs16864170	No		No		No		No	No		Inactive
rs4442971	2	5934487	proxy	rs16864170	No		No		No		No	No		Inactive
rs55749153	2	5934560	proxy	rs16864170	No		No		No		No	No		Inactive
rs56007913	2	5934712	proxy	rs16864170	No		No		No		No	No		Inactive
rs16864232	2	5935186	proxy	rs16864170	No		No		No		No	No		Inactive
rs16864235	2	5935229	proxy	rs16864170	No		No		No		No	No		Inactive
rs72780509	2	5935482	proxy	rs16864170	No		No		No		No	No		Inactive
rs72780512	2	5936035	proxy	rs16864170	No		No		No		No	No		Inactive
rs114699251	2	5936057	proxy	rs16864170	No		No		No		No	No		Inactive
rs72780513	2	5936255	proxy	rs16864170	No		No		No		No	No		Inactive
rs16864239	2	5937663	proxy	rs16864170	No		No		No		No	No		Inactive
rs72780514	2	5938687	proxy	rs16864170	No		No		No		No	No		Inactive
rs72780517	2	5939492	proxy	rs16864170	No		No		No		No	No		Inactive
rs72780518	2	5939780	proxy	rs16864170	No		No		No		No	No		Inactive
rs72780520	2	5939884	proxy	rs16864170	No		No		No		No	No		Inactive
rs72780521	2	5940087	proxy	rs16864170	No		No		No		No	No		Inactive
rs72780522	2	5940120	proxy	rs16864170	No		No		No		No	No		Inactive
rs2722583	2	5942145	proxy	rs16864170	No		No		No		No	No		Inactive
rs16864328	2	5964609	proxy	rs16864170	No		No		No		No	No		Inactive
rs16864330	2	5965206	proxy	rs16864170	No		No		No		No	No		Inactive
rs72779810	2	5965505	proxy	rs16864170	No		No		No		No	No		Inactive
rs72779811	2	5966839	proxy	rs16864170	No		No		No		No	No		Inactive
rs72779813	2	5968269	proxy	rs16864170	No		No		No		No	No		Inactive
rs75170568	2	5970189	proxy	rs16864170	No		No		No		No	No		Inactive
rs72779816	2	5970503	proxy	rs16864170	No		No		No		No	No		Inactive
rs66672797	2	5972677	proxy	rs16864170	No		No		No		No	No		Inactive
rs67413740	2	5972683	proxy	rs16864170	No		No		No		No	No		Inactive
rs16864344	2	5972896	proxy	rs16864170	No		No		No		No	No		Inactive
rs67885638	2	5972962	proxy	rs16864170	No		No		No		No	No		Inactive
rs72779818	2	5973026	proxy	rs16864170	No		No		No		No	No		Inactive
rs57150827	2	5973400	proxy	rs16864170	No		No		No		No	No		Inactive
rs61470741	2	5973592	proxy	rs16864170	No		No		No		No	No		Inactive
rs2563999	2	5973886	proxy	rs16864170	No		No		No		No	No		Inactive
rs2564000	2	5973914	proxy	rs16864170	No		No		No		No	No		Inactive
rs2709449	2	5974037	proxy	rs16864170	No		No		No		No	No		Inactive
rs72779820	2	5974343	proxy	rs16864170	No		No		No		No	No		Inactive
rs2709450	2	5974386	proxy	rs16864170	No		No		No		No	No		Inactive
rs2709451	2	5974464	proxy	rs16864170	No		No		No		No	No		Inactive
rs2709452	2	5974468	proxy	rs16864170	No		No		No		No	No		Inactive
rs72779822	2	5974587	proxy	rs16864170	No		No		No		No	No		Inactive
rs2709453	2	5974622	proxy	rs16864170	No		No		No		No	No		Inactive
rs1319556	2	5974776	proxy	rs16864170	No		No		No		No	No		Inactive
rs1157164	2	5974838	proxy	rs16864170	No		No		No		No	No		Inactive
rs2709454	2	5974901	proxy	rs16864170	No		No		No		No	No		Inactive
rs10187458	2	5975242	proxy	rs16864170	No		No		No		No	No		Inactive
rs10187762	2	5975505	proxy	rs16864170	No		No		No		No	No		Inactive
rs2564002	2	5975588	proxy	rs16864170	No		No		No		No	No		Inactive
rs6431731	2	15863002	sentinel	rs6431731	No		No		No		No	No		Inactive
rs1260326	2	27730940	sentinel	rs1260326	No		Yes	GCKR	Yes	GCKR	No	No		Inactive
rs6547692	2	27734972	proxy	rs1260326	No		No		No		No	No		Inactive
rs780094	2	27741237	proxy	rs1260326	No		No		No		No	No		Inactive
rs780093	2	27742603	proxy	rs1260326	No		No		No		No	No		Inactive
rs11127048	2	27752463	proxy	rs1260326	No		No		No		No	No		Inactive
rs1114380	2	73804708	proxy	rs10206899	No		No		No		No	No		Inactive
rs6756885	2	73805172	proxy	rs10206899	No		No		No		No	No		Inactive
rs10197409	2	73806414	proxy	rs10206899	No		No		No		No	No		Inactive
rs7424690	2	73806632	proxy	rs10206899	No		No		No		No	No		Inactive
rs10169714	2	73808773	proxy	rs10206899	No		No		No		No	No		Inactive
rs6745368	2	73809974	proxy	rs10206899	No		No		No		No	No		Inactive
rs7558944	2	73810909	proxy	rs10206899	No		No		No		No	No		Inactive
rs13432605	2	73810981	proxy	rs10206899	No		No		No		No	No		Inactive
rs9750915	2	73811880	proxy	rs10206899	No		No		No		No	No		Inactive
rs62149781	2	73812623	proxy	rs10206899	No		No		No		No	No		Inactive
rs28879089	2	73812886	proxy	rs10206899	No		No		No		No	No		Inactive
rs10170786	2	73812988	proxy	rs10206899	No		No		No		No	No		Inactive
rs10173534	2	73813432	proxy	rs10206899	No		No		No		No	No		Inactive
rs7582606	2	73813945	proxy	rs10206899	No		No		No		No	No		Inactive
rs11903916	2	73815328	proxy	rs10206899	No		No		No		No	No		Inactive
rs2421555	2	73816955	proxy	rs10206899	No		No		No		No	No		Transcribed
rs7603647	2	73817238	proxy	rs10206899	No		No		No		No	No		Transcribed
rs7607892	2	73818707	proxy	rs10206899	No		No		No		No	No		Transcribed
rs13391552	2	73818936	proxy	rs10206899	No		No		No		No	No		Transcribed
rs6710438	2	73820108	proxy	rs10206899	No		No		No		No	No		Transcribed
rs6710692	2	73820318	proxy	rs10206899	No		No		No		No	No		Transcribed
rs78450880	2	73821381	proxy	rs10206899	No		No		No		No	No		Transcribed
rs79145598	2	73821382	proxy	rs10206899	No		No		No		No	No		Transcribed
rs62149783	2	73821384	proxy	rs10206899	No		No		No		No	No		Transcribed
rs11893881	2	73824373	proxy	rs10206899	No		No		No		No	No		Transcribed
rs1052162	2	73829372	proxy	rs10206899	No		No		Yes	ALMS1	No	No		Transcribed
rs7576245	2	73829678	proxy	rs10206899	No		No		No		No	No		Transcribed
rs6546849	2	73831037	proxy	rs10206899	No		No		No		No	No		Transcribed
rs6546850	2	73831147	proxy	rs10206899	No		No		No		No	No		Transcribed
rs7587577	2	73832786	proxy	rs10206899	No		No		No		No	No		Inactive
rs6546851	2	73833283	proxy	rs10206899	No		No		No		No	No		Inactive
rs6546852	2	73833431	proxy	rs10206899	No		No		No		No	No		Inactive
rs6546853	2	73833739	proxy	rs10206899	No		No		No		No	No		Inactive
rs6546854	2	73834034	proxy	rs10206899	No		No		No		No	No		Inactive
rs6546856	2	73837751	proxy	rs10206899	No		No		Yes	ALMS1	No	No		Inactive
rs6546857	2	73837955	proxy	rs10206899	No		No		No		No	No		Inactive
rs6546858	2	73838613	proxy	rs10206899	No		No		No		No	No		Inactive
rs6745480	2	73840055	proxy	rs10206899	No		No		No		No	No		Inactive
rs2421577	2	73840998	proxy	rs10206899	No		No		No		No	No		Inactive
rs6546859	2	73842055	proxy	rs10206899	No		No		No		No	No		Inactive
rs7566364	2	73842889	proxy	rs10206899	No		No		No		No	No		Inactive
rs6546860	2	73844249	proxy	rs10206899	No		No		No		No	No		Inactive
rs13427832	2	73844818	proxy	rs10206899	No		No		No		No	No		Inactive
rs10209517	2	73845392	proxy	rs10206899	No		No		No		No	No		Inactive
rs7596773	2	73846000	proxy	rs10206899	No		No		No		No	No		Inactive
rs6723247	2	73846749	proxy	rs10206899	No		No		No		No	No		Inactive
rs13409366	2	73846767	proxy	rs10206899	No		No		No		No	No		Inactive
rs6726694	2	73847230	proxy	rs10206899	No		No		No		No	No		Inactive
rs34760583	2	73847901	proxy	rs10206899	No		No		No		No	No		Inactive
rs13391258	2	73848933	proxy	rs10206899	No		No		No		No	No		Inactive
rs6705977	2	73849170	proxy	rs10206899	No		No		No		No	No		Inactive
rs6546861	2	73849861	proxy	rs10206899	No		No		No		No	No		Inactive
rs6711001	2	73850820	proxy	rs10206899	No		No		No		No	No		Inactive
rs6718843	2	73852505	proxy	rs10206899	No		No		No		No	No		Transcription start site
rs111540621	2	73854394	proxy	rs10206899	No		No		No		No	No		Inactive
rs2947860	2	73855386	proxy	rs10206899	No		No		No		No	No		Inactive
rs10178409	2	73855507	proxy	rs10206899	No		No		No		No	No		Inactive
rs10201159	2	73858965	proxy	rs10206899	No		No		No		No	No		Inactive
rs4547554	2	73867862	proxy	rs10206899	No		No		No		No	No		Transcription start site
rs13538	2	73868328	proxy	rs10206899	No		Yes	NAT8	No		No	No		Transcription start site
rs2860716	2	73870324	proxy	rs10206899	No		No		No		No	No		Transcribed
rs13384756	2	73871665	proxy	rs10206899	No		No		No		No	No		Transcribed
rs13410232	2	73871689	proxy	rs10206899	No		No		No		No	No		Transcribed
rs60762909	2	73873502	proxy	rs10206899	No		No		No		No	No		Transcribed
rs13431529	2	73876041	proxy	rs10206899	No		No		No		No	No		Enhancer
rs10189885	2	73877055	proxy	rs10206899	No		No		No		No	No		Enhancer
rs10168931	2	73877219	proxy	rs10206899	No		No		No		No	No		Enhancer
rs13408433	2	73883072	proxy	rs10206899	No		No		No		No	No		Inactive
rs11126412	2	73887634	proxy	rs10206899	No		No		No		No	No		Inactive
rs10182082	2	73891957	proxy	rs10206899	No		No		No		No	No		Inactive
rs6546869	2	73895765	proxy	rs10206899	No		No		No		No	No		Inactive
rs6744398	2	73897144	proxy	rs10206899	No		No		No		No	No		Inactive
rs10206899	2	73900900	sentinel	rs10206899	No		No		No		No	No		Inactive
rs6705955	2	100428156	proxy	rs7583877	No		No		No		No	No		Inactive
rs7575568	2	100430967	proxy	rs7583877	No		No		No		No	No		Inactive
rs7575570	2	100430968	proxy	rs7583877	No		No		No		No	No		Inactive
rs10184215	2	100431457	proxy	rs7583877	No		No		No		No	No		Inactive
rs10176869	2	100432392	proxy	rs7583877	No		No		No		No	No		Inactive
rs4621208	2	100433555	proxy	rs7583877	No		No		No		No	No		Inactive
rs6737418	2	100436843	proxy	rs7583877	No		No		No		No	No		Inactive
rs2309685	2	100437618	proxy	rs7583877	No		No		No		No	No		Inactive
rs7601309	2	100440434	proxy	rs7583877	No		No		No		No	No		Inactive
rs7574181	2	100440530	proxy	rs7583877	No		No		No		No	No		Inactive
rs1366765	2	100441349	proxy	rs7583877	No		No		No		No	No		Inactive
rs12327932	2	100444955	proxy	rs7583877	No		No		No		No	No		Inactive
rs7425117	2	100445030	proxy	rs7583877	No		No		No		No	No		Inactive
rs12466247	2	100450566	proxy	rs7583877	No		No		No		No	No		Inactive
rs10176509	2	100451633	proxy	rs7583877	No		No		No		No	No		Inactive
rs1344700	2	100451964	proxy	rs7583877	No		No		No		No	No		Inactive
rs1346620	2	100452928	proxy	rs7583877	No		No		No		No	No		Inactive
rs12712061	2	100456136	proxy	rs7583877	No		No		No		No	No		Inactive
rs7584927	2	100456261	proxy	rs7583877	No		No		No		No	No		Inactive
rs7583877	2	100460654	sentinel	rs7583877	No		No		No		No	No		Inactive
rs7600398	2	100460695	proxy	rs7583877	No		No		No		No	No		Inactive
rs11123800	2	100465022	proxy	rs7583877	No		No		No		No	No		Transcribed
rs7597349	2	100469373	proxy	rs7583877	No		No		No		No	No		Transcribed
rs7558057	2	100469375	proxy	rs7583877	No		No		No		No	No		Transcribed
rs10169393	2	100470569	proxy	rs7583877	No		No		No		No	No		Transcribed
rs1594110	2	100472132	proxy	rs7583877	No		No		No		No	No		Inactive
rs1594112	2	100472443	proxy	rs7583877	No		No		No		No	No		Inactive
rs7576327	2	100473686	proxy	rs7583877	No		No		No		No	No		Inactive
rs7578633	2	113978650	proxy	rs11123170	No		No		No		No	No		Enhancer
rs11123170	2	113978940	sentinel	rs11123170	No		No		No		No	No		Enhancer
rs6707386	2	113981022	proxy	rs11123170	No		No		No		No	No		Enhancer
rs6755040	2	113981137	proxy	rs11123170	No		No		No		No	No		Enhancer
rs4849177	2	113982584	proxy	rs11123170	No		No		No		No	No		Transcribed
rs11123172	2	113984303	proxy	rs11123170	No		No		Yes	PAX8	No	No		Enhancer
rs4849179	2	113985170	proxy	rs11123170	No		No		No		No	No		Transcribed
rs10175462	2	113988492	proxy	rs11123170	No		No		No		No	No		Transcribed
rs2863243	2	113989267	proxy	rs11123170	No		No		No		No	No		Transcribed
rs7563094	2	113989327	proxy	rs11123170	No		No		No		No	No		Transcribed
rs7421852	2	113990261	proxy	rs11123170	No		No		No		No	No		Transcribed
rs10206269	2	113990393	proxy	rs11123170	No		No		No		No	No		Transcribed
rs4849181	2	113991970	proxy	rs11123170	No		No		No		No	No		Transcribed
rs7589901	2	113993344	proxy	rs11123170	No		No		No		Yes	No		Transcribed
rs7576384	2	113993385	proxy	rs11123170	No		No		Yes	PAX8-AS1	Yes	No		Transcribed
rs7560163	2	151637936	sentinel	rs7560163	No		No		No		No	No		Inactive
rs56297666	2	160902023	proxy	rs4664308	No		No		No		No	No		Inactive
rs17341301	2	160902420	proxy	rs4664308	No		No		No		No	No		Inactive
rs34248629	2	160902497	proxy	rs4664308	No		No		No		No	No		Inactive
rs877200	2	160903723	proxy	rs4664308	No		No		No		No	No		Inactive
rs2175416	2	160904021	proxy	rs4664308	No		No		No		No	No		Inactive
rs1511218	2	160906390	proxy	rs4664308	No		No		No		No	No		Inactive
rs10929965	2	160906931	proxy	rs4664308	No		No		No		No	No		Inactive
rs6719686	2	160908292	proxy	rs4664308	No		No		No		No	No		Transcribed
rs10929966	2	160908341	proxy	rs4664308	No		No		No		No	No		Transcribed
rs17831161	2	160909360	proxy	rs4664308	No		No		No		No	No		Enhancer
rs62175515	2	160909524	proxy	rs4664308	No		No		No		No	No		Transcribed
rs7563607	2	160910215	proxy	rs4664308	No		No		No		No	No		Transcribed
rs56293836	2	160910958	proxy	rs4664308	No		No		No		No	No		Transcribed
rs17831191	2	160911332	proxy	rs4664308	No		No		No		No	No		Transcribed
rs62175517	2	160911575	proxy	rs4664308	No		No		No		No	No		Transcribed
rs925410	2	160912652	proxy	rs4664308	No		No		No		No	No		Transcribed
rs6759924	2	160912747	proxy	rs4664308	No		No		No		No	No		Transcribed
rs6759836	2	160912802	proxy	rs4664308	No		No		No		No	No		Transcribed
rs17831251	2	160914156	proxy	rs4664308	No		No		No		No	No		Transcribed
rs6707458	2	160914540	proxy	rs4664308	No		No		No		No	No		Transcribed
rs16844715	2	160915106	proxy	rs4664308	No		No		No		No	No		Transcribed
rs62175518	2	160915149	proxy	rs4664308	No		No		No		No	No		Transcribed
rs17241792	2	160915205	proxy	rs4664308	No		No		No		No	No		Transcribed
rs17831329	2	160915819	proxy	rs4664308	No		No		No		No	No		Transcribed
rs4665147	2	160917062	proxy	rs4664308	No		No		No		No	No		Transcription start site
rs4664308	2	160917497	sentinel	rs4664308	No		No		No		No	No		Transcription start site
rs4665148	2	160917901	proxy	rs4664308	No		No		No		No	No		Transcription start site
rs17241973	2	160918601	proxy	rs4664308	No		No		No		No	No		Transcription start site
rs58354887	2	160927112	proxy	rs4664308	No		No		No		No	No		Inactive
rs6744567	2	160933781	proxy	rs4664308	No		No		No		No	No		Enhancer
rs7593593	2	160933811	proxy	rs4664308	No		No		No		No	No		Enhancer
rs62175552	2	160937220	proxy	rs4664308	No		No		No		No	No		Inactive
rs4520993	2	160937673	proxy	rs4664308	No		No		No		No	No		Inactive
rs4520994	2	160937750	proxy	rs4664308	No		No		No		No	No		Inactive
rs4292050	2	160940899	proxy	rs4664308	No		No		No		No	No		Inactive
rs6739867	2	160942818	proxy	rs4664308	No		No		No		No	No		Inactive
rs4363984	2	160943570	proxy	rs4664308	No		No		No		No	No		Inactive
rs4637057	2	160950161	proxy	rs4664308	No		No		No		No	No		Inactive
rs62175559	2	160955833	proxy	rs4664308	No		No		No		No	No		Inactive
rs62177860	2	160960571	proxy	rs4664308	No		No		No		No	No		Inactive
rs17216980	2	160960932	proxy	rs4664308	No		No		No		No	No		Inactive
rs56172865	2	160967333	proxy	rs4664308	No		No		No		No	No		Inactive
rs146702539	2	160975796	proxy	rs4664308	No		No		No		No	No		Inactive
rs6731260	2	160977769	proxy	rs4664308	No		No		No		No	No		Inactive
rs2124969	2	160989486	proxy	rs4664308	No		No		No		No	No		Inactive
rs113516318	2	160992790	proxy	rs4664308	No		No		No		No	No		Inactive
rs7567781	2	160999537	proxy	rs4664308	No		No		No		No	No		Inactive
rs60908067	2	161004983	proxy	rs4664308	No		No		No		No	No		Inactive
rs2198918	2	161015052	proxy	rs4664308	No		No		No		No	No		Inactive
rs55959207	2	161016981	proxy	rs4664308	No		No		No		No	No		Inactive
rs4667592	2	170003638	proxy	rs4667594	No		No		No		No	No		Transcribed
rs6761244	2	170005089	proxy	rs4667594	No		No		No		No	No		Transcribed
rs1123904	2	170005484	proxy	rs4667594	No		No		No		No	No		Transcribed
rs1123905	2	170005491	proxy	rs4667594	No		No		No		No	No		Transcribed
rs12692892	2	170006097	proxy	rs4667594	No		No		No		No	No		Transcribed
rs10192078	2	170006294	proxy	rs4667594	No		No		No		No	No		Transcribed
rs741376	2	170006324	proxy	rs4667594	No		No		No		No	No		Transcribed
rs755631	2	170006940	proxy	rs4667594	No		No		No		No	No		Transcribed
rs4667593	2	170008386	proxy	rs4667594	No		No		No		No	No		Transcribed
rs4667594	2	170008506	sentinel	rs4667594	No		No		No		No	No		Transcribed
rs11679947	2	170008644	proxy	rs4667594	No		No		No		No	No		Transcribed
rs10490132	2	170008961	proxy	rs4667594	No		No		No		No	No		Transcribed
rs3815573	2	170012452	proxy	rs4667594	No		No		No		No	No		Transcribed
rs13021137	2	170015338	proxy	rs4667594	No		No		No		No	No		Transcribed
rs6759013	2	170016750	proxy	rs4667594	No		No		No		No	No		Transcribed
rs6730825	2	170016874	proxy	rs4667594	No		No		No		No	No		Transcribed
rs13011165	2	170017094	proxy	rs4667594	No		No		No		No	No		Transcribed
rs13034796	2	170017120	proxy	rs4667594	No		No		No		No	No		Transcribed
rs2268377	2	170017776	proxy	rs4667594	No		No		No		No	No		Transcribed
rs2268376	2	170017787	proxy	rs4667594	No		No		No		No	No		Transcribed
rs9646777	2	170017863	proxy	rs4667594	No		No		No		No	No		Transcribed
rs9646778	2	170018108	proxy	rs4667594	No		No		No		No	No		Transcribed
rs3821124	2	170018638	proxy	rs4667594	No		No		No		No	No		Transcribed
rs2268375	2	170020744	proxy	rs4667594	No		No		No		No	No		Transcribed
rs11884342	2	170023318	proxy	rs4667594	No		No		No		No	No		Transcribed
rs11896574	2	170024287	proxy	rs4667594	No		No		No		No	No		Transcribed
rs530673	2	174454010	proxy	rs4972593	No		No		No		No	No		Enhancer
rs56254219	2	174455831	proxy	rs4972593	No		No		No		No	No		Inactive
rs57579980	2	174457947	proxy	rs4972593	No		No		No		No	No		Inactive
rs60005612	2	174458109	proxy	rs4972593	No		No		No		No	No		Inactive
rs4972590	2	174459939	proxy	rs4972593	No		No		No		No	No		Inactive
rs4972591	2	174460041	proxy	rs4972593	No		No		No		No	No		Inactive
rs66623664	2	174460737	proxy	rs4972593	No		No		No		No	No		Inactive
rs4972592	2	174460761	proxy	rs4972593	No		No		No		No	No		Inactive
rs56346567	2	174461964	proxy	rs4972593	No		No		No		No	No		Inactive
rs4972593	2	174462854	sentinel	rs4972593	No		No		No		No	No		Inactive
rs67348767	2	174468337	proxy	rs4972593	No		No		No		No	No		Inactive
rs1047891	2	211540507	sentinel	rs1047891	No		Yes	CPS1	Yes	CPS1	No	No		Inactive
rs715	2	211543055	proxy	rs1047891	No		No		Yes	CPS1	No	No		Inactive
rs1548946	2	217665368	proxy	rs2712184	No		No		No		No	No		Inactive
rs1548945	2	217665788	proxy	rs2712184	No		No		No		No	No		Inactive
rs2541387	2	217666174	proxy	rs2712184	No		No		No		No	No		Inactive
rs11892032	2	217668981	proxy	rs2712184	No		No		No		No	No		Inactive
rs2541385	2	217669595	proxy	rs2712184	No		No		Yes	AC007563.1	No	No		Inactive
rs2712169	2	217671349	proxy	rs2712184	No		No		No		No	No		Inactive
rs1014680	2	217672824	proxy	rs2712184	No		No		No		No	No		Inactive
rs7587010	2	217674989	proxy	rs2712184	No		No		No		Yes	No		Inactive
rs2712184	2	217682779	sentinel	rs2712184	No		No		No		No	No		Inactive
rs6795744	3	13906850	sentinel	rs6795744	No		No		No		No	No		Inactive
rs112911837	3	13906925	proxy	rs6795744	No		No		No		No	No		Inactive
rs67138915	3	13907483	proxy	rs6795744	No		No		No		No	No		Inactive
rs9864031	3	13908071	proxy	rs6795744	No		No		No		No	No		Inactive
rs13317352	3	13917918	proxy	rs6795744	No		No		No		No	No		Inactive
rs13318092	3	13918034	proxy	rs6795744	No		No		No		No	No		Inactive
rs11705804	3	66791685	proxy	rs13069000	No		No		No		No	No		Inactive
rs13062964	3	66797893	proxy	rs13069000	No		No		No		No	No		Inactive
rs13069000	3	66798950	sentinel	rs13069000	No		No		No		No	No		Inactive
rs13076151	3	66802849	proxy	rs13069000	No		No		No		No	No		Inactive
rs13080378	3	66804200	proxy	rs13069000	No		No		No		No	No		Inactive
rs11720933	3	66806801	proxy	rs13069000	No		No		No		No	No		Inactive
rs11718324	3	66806821	proxy	rs13069000	No		No		No		No	No		Inactive
rs11720938	3	66806828	proxy	rs13069000	No		No		No		No	No		Inactive
rs11706580	3	66808953	proxy	rs13069000	No		No		No		No	No		Inactive
rs13086066	3	66809645	proxy	rs13069000	No		No		No		No	No		Inactive
rs13069049	3	66809942	proxy	rs13069000	No		No		No		No	No		Inactive
rs13074774	3	66810656	proxy	rs13069000	No		No		No		No	No		Inactive
rs13080656	3	66811565	proxy	rs13069000	No		No		No		No	No		Inactive
rs13091475	3	66812276	proxy	rs13069000	No		No		No		No	No		Inactive
rs13059418	3	66815075	proxy	rs13069000	No		No		No		No	No		Inactive
rs7639857	3	66816401	proxy	rs13069000	No		No		No		No	No		Inactive
rs13059592	3	66817541	proxy	rs13069000	No		No		No		No	No		Inactive
rs13066345	3	66818949	proxy	rs13069000	No		No		No		No	No		Inactive
rs6778633	3	66821116	proxy	rs13069000	No		No		No		No	No		Inactive
rs12491648	3	66821536	proxy	rs13069000	No		No		No		No	No		Inactive
rs12714776	3	66822741	proxy	rs13069000	No		No		No		No	No		Inactive
rs11709625	3	66823157	proxy	rs13069000	No		No		No		No	No		Inactive
rs1511299	3	141716072	proxy	rs347685	No		No		No		No	No		Transcribed
rs34186890	3	141720712	proxy	rs347685	No		No		No		No	No		Transcribed
rs2861422	3	141724644	proxy	rs347685	No		No		No		No	No		Inactive
rs6440057	3	141728308	proxy	rs347685	No		No		No		No	No		Transcribed
rs4683658	3	141730998	proxy	rs347685	No		No		No		No	No		Transcribed
rs72990266	3	141741960	proxy	rs347685	No		No		No		No	No		Transcribed
rs7644155	3	141743677	proxy	rs347685	No		No		No		No	No		Transcribed
rs7644383	3	141743951	proxy	rs347685	No		No		No		No	No		Transcribed
rs1397764	3	141750810	proxy	rs347685	No		No		No		No	No		Inactive
rs7630893	3	141759380	proxy	rs347685	No		No		No		No	No		Inactive
rs6440060	3	141762853	proxy	rs347685	No		No		Yes	AC133435.1	No	No		Inactive
rs6791514	3	141766305	proxy	rs347685	No		No		No		No	No		Inactive
rs1355438	3	141767853	proxy	rs347685	No		No		No		No	No		Inactive
rs1705624	3	141774899	proxy	rs347685	No		No		No		No	No		Inactive
rs9865413	3	141775045	proxy	rs347685	No		No		No		No	No		Inactive
rs347692	3	141785395	proxy	rs347685	No		No		No		No	No		Inactive
rs347678	3	141788904	proxy	rs347685	No		No		No		No	No		Inactive
rs1704985	3	141799993	proxy	rs347685	No		No		No		No	No		Inactive
rs1705607	3	141800293	proxy	rs347685	No		No		No		No	No		Inactive
rs347685	3	141807137	sentinel	rs347685	No		No		No		No	No		Inactive
rs347686	3	141807982	proxy	rs347685	No		No		No		No	No		Inactive
rs1705614	3	141811257	proxy	rs347685	No		No		No		No	No		Inactive
rs9877817	3	141812759	proxy	rs347685	No		No		No		No	No		Inactive
rs7640665	3	141813172	proxy	rs347685	No		No		No		No	No		Inactive
rs9857917	3	141824845	proxy	rs347685	No		No		No		No	No		Inactive
rs6773343	3	141825598	proxy	rs347685	No		No		No		No	No		Inactive
rs76273615	3	169092038	proxy	rs16853722	No		No		No		No	No		Inactive
rs80292783	3	169097333	proxy	rs16853722	No		No		No		No	No		Transcribed
rs16853605	3	169097936	proxy	rs16853722	No		No		No		No	No		Transcribed
rs16853618	3	169099957	proxy	rs16853722	No		No		No		No	No		Transcribed
rs16853637	3	169110019	proxy	rs16853722	No		No		No		No	No		Transcription start site
rs76857369	3	169110314	proxy	rs16853722	No		No		No		No	No		Enhancer
rs75902848	3	169119962	proxy	rs16853722	No		No		No		No	No		Inactive
rs16853677	3	169130582	proxy	rs16853722	No		No		No		No	No		Inactive
rs58257080	3	169131116	proxy	rs16853722	No		No		No		No	No		Inactive
rs113071732	3	169131555	proxy	rs16853722	No		No		No		No	No		Inactive
rs112881212	3	169131740	proxy	rs16853722	No		No		No		No	No		Inactive
rs6779283	3	169133080	proxy	rs16853722	No		No		No		No	No		Inactive
rs113447476	3	169134760	proxy	rs16853722	No		No		No		No	No		Inactive
rs9811511	3	169135759	proxy	rs16853722	No		No		No		No	No		Inactive
rs76112240	3	169135914	proxy	rs16853722	No		No		No		No	No		Inactive
rs60154219	3	169136565	proxy	rs16853722	No		No		No		No	No		Inactive
rs6792641	3	169136632	proxy	rs16853722	No		No		No		No	No		Inactive
rs6795514	3	169136808	proxy	rs16853722	No		No		No		No	No		Inactive
rs6780457	3	169137059	proxy	rs16853722	No		No		No		No	No		Inactive
rs12487434	3	169137401	proxy	rs16853722	No		No		No		No	No		Inactive
rs6766070	3	169138430	proxy	rs16853722	No		No		No		No	No		Inactive
rs6766149	3	169138439	proxy	rs16853722	No		No		No		No	No		Inactive
rs6768730	3	169138661	proxy	rs16853722	No		No		No		No	No		Inactive
rs6785614	3	169140448	proxy	rs16853722	No		No		No		No	No		Inactive
rs6796782	3	169140528	proxy	rs16853722	No		No		No		No	No		Inactive
rs6794228	3	169141584	proxy	rs16853722	No		No		No		No	No		Inactive
rs6791961	3	169141880	proxy	rs16853722	No		No		No		No	No		Inactive
rs77502487	3	169144038	proxy	rs16853722	No		No		No		No	No		Inactive
rs16853703	3	169144963	proxy	rs16853722	No		No		No		No	No		Inactive
rs1107970	3	169146321	proxy	rs16853722	No		No		No		No	No		Inactive
rs2002770	3	169146575	proxy	rs16853722	No		No		No		No	No		Inactive
rs4527425	3	169146945	proxy	rs16853722	No		No		No		No	No		Inactive
rs2141341	3	169147861	proxy	rs16853722	No		No		No		No	No		Inactive
rs78237128	3	169148411	proxy	rs16853722	No		No		No		No	No		Inactive
rs16853717	3	169148465	proxy	rs16853722	No		No		No		No	No		Inactive
rs2051076	3	169149105	proxy	rs16853722	No		No		No		No	No		Inactive
rs16853722	3	169150632	sentinel	rs16853722	No		No		No		No	No		Inactive
rs57900283	3	169150797	proxy	rs16853722	No		No		No		No	No		Inactive
rs16853730	3	169151983	proxy	rs16853722	No		No		No		No	No		Inactive
rs16853739	3	169153603	proxy	rs16853722	No		No		No		No	No		Inactive
rs16853741	3	169156443	proxy	rs16853722	No		No		No		No	No		Inactive
rs16853743	3	169158765	proxy	rs16853722	No		No		No		No	No		Inactive
rs1918972	3	169165141	proxy	rs16853722	No		No		No		No	No		Inactive
rs16853761	3	169167965	proxy	rs16853722	No		No		No		No	No		Inactive
rs10513669	3	169168017	proxy	rs16853722	No		No		No		No	No		Inactive
rs9841852	3	170067049	proxy	rs9682041	No		No		No		No	No		Inactive
rs9853019	3	170069402	proxy	rs9682041	No		No		No		No	No		Inactive
rs7643085	3	170070371	proxy	rs9682041	No		No		No		No	No		Inactive
rs1525362	3	170070702	proxy	rs9682041	No		No		No		No	No		Inactive
rs4955588	3	170072864	proxy	rs9682041	No		No		No		No	No		Inactive
rs57508070	3	170074374	proxy	rs9682041	No		No		No		No	No		Transcription start site
rs1511175	3	170076006	proxy	rs9682041	No		No		No		Yes	No		Transcription start site
rs6773095	3	170082181	proxy	rs9682041	No		No		No		No	No		Transcribed
rs7626016	3	170084335	proxy	rs9682041	No		No		No		No	No		Transcribed
rs9843242	3	170084937	proxy	rs9682041	No		No		No		No	No		Transcribed
rs6444920	3	170090374	proxy	rs9682041	No		No		No		No	No		Transcribed
rs9682041	3	170091902	sentinel	rs9682041	No		No		No		No	No		Transcribed
rs6785326	3	170095145	proxy	rs9682041	No		No		No		No	No		Transcribed
rs11923053	3	170095281	proxy	rs9682041	No		No		No		No	No		Transcribed
rs7644374	3	170096865	proxy	rs9682041	No		No		No		No	No		Transcribed
rs7623490	3	170097512	proxy	rs9682041	No		No		No		No	No		Transcribed
rs4955721	3	170098443	proxy	rs9682041	No		No		No		No	No		Transcribed
rs9872796	3	170099393	proxy	rs9682041	No		No		No		No	No		Transcribed
rs6784631	3	170100476	proxy	rs9682041	No		No		No		No	No		Transcribed
rs15709	3	170110529	proxy	rs9682041	No		No		Yes	SKIL	No	No		Transcribed
rs66973698	3	170118525	proxy	rs9682041	No		No		No		No	No		Inactive
rs371429672	3	170118839	proxy	rs9682041	No		No		No		No	No		Inactive
rs59806266	3	170118841	proxy	rs9682041	No		No		No		No	No		Inactive
rs374762251	3	170119585	proxy	rs9682041	No		No		No		No	No		Inactive
rs367596111	3	170119586	proxy	rs9682041	No		No		No		No	No		Inactive
rs371472560	3	170119589	proxy	rs9682041	No		No		No		No	No		Inactive
rs375983524	3	170119591	proxy	rs9682041	No		No		No		No	No		Inactive
rs6767869	3	170120054	proxy	rs9682041	No		No		No		No	No		Inactive
rs6444925	3	170123358	proxy	rs9682041	No		No		No		No	No		Inactive
rs6444926	3	170133235	proxy	rs9682041	No		No		No		No	No		Inactive
rs6782252	3	170133639	proxy	rs9682041	No		No		No		No	No		Inactive
rs2111826	3	170140846	proxy	rs9682041	No		No		No		No	No		Inactive
rs7621787	3	170146862	proxy	rs9682041	No		No		No		No	No		Inactive
rs6444929	3	170150076	proxy	rs9682041	No		No		No		No	No		Inactive
rs6790483	3	170154406	proxy	rs9682041	No		No		No		No	No		Inactive
rs77805826	3	185798025	proxy	rs10513801	No		No		No		No	No		Transcribed
rs76880877	3	185802628	proxy	rs10513801	No		No		No		No	No		Inactive
rs112545201	3	185803532	proxy	rs10513801	No		No		No		No	No		Inactive
rs57912727	3	185804583	proxy	rs10513801	No		No		No		No	No		Inactive
rs75135487	3	185805294	proxy	rs10513801	No		No		No		No	No		Inactive
rs75160594	3	185810481	proxy	rs10513801	No		No		No		No	No		Transcribed
rs80080062	3	185812169	proxy	rs10513801	No		No		No		No	No		Transcribed
rs78785910	3	185812634	proxy	rs10513801	No		No		No		No	No		Enhancer
rs6809651	3	185814642	proxy	rs10513801	No		No		No		No	No		Enhancer
rs74607912	3	185818559	proxy	rs10513801	No		No		No		No	No		Transcribed
rs4234589	3	185818882	proxy	rs10513801	No		No		No		No	No		Transcribed
rs9844949	3	185820283	proxy	rs10513801	No		No		No		No	No		Transcribed
rs10513801	3	185822353	sentinel	rs10513801	No		No		No		No	No		Transcribed
rs1516725	3	185824004	proxy	rs10513801	No		No		No		No	No		Transcribed
rs10212190	3	186731157	proxy	rs7634389	No		No		No		No	No		Transcribed
rs17776120	3	186732679	proxy	rs7634389	No		No		No		No	No		Enhancer
rs3821819	3	186732725	proxy	rs7634389	No		No		No		No	No		Enhancer
rs967367	3	186734466	proxy	rs7634389	No		No		No		No	No		Enhancer
rs5001409	3	186735690	proxy	rs7634389	No		No		No		No	No		Transcription start site
rs9863411	3	186737820	proxy	rs7634389	No		No		No		No	No		Transcribed
rs10937280	3	186738033	proxy	rs7634389	No		No		No		No	No		Transcribed
rs7634389	3	186738421	sentinel	rs7634389	No		No		No		No	No		Transcribed
rs62292644	3	186738896	proxy	rs7634389	No		No		No		No	No		Transcribed
rs77397204	3	186738899	proxy	rs7634389	No		No		No		No	No		Transcribed
rs77530527	3	186738900	proxy	rs7634389	No		No		No		No	No		Transcribed
rs9860469	3	187710426	proxy	rs10937329	No		No		No		No	No		Inactive
rs9843015	3	187710454	proxy	rs10937329	No		No		No		No	No		Inactive
rs12330329	3	187711260	proxy	rs10937329	No		No		No		No	No		Inactive
rs10937329	3	187713718	sentinel	rs10937329	No		No		No		No	No		Inactive
rs2030031	3	187714868	proxy	rs10937329	No		No		No		No	No		Inactive
rs1553091	3	187716886	proxy	rs10937329	No		No		No		No	No		Inactive
rs4686914	3	187717540	proxy	rs10937329	No		No		No		No	No		Inactive
rs9880162	3	187719348	proxy	rs10937329	No		No		No		No	No		Transcribed
rs12637415	3	187720627	proxy	rs10937329	No		No		No		No	No		Transcribed
rs12634556	3	187720687	proxy	rs10937329	No		No		No		No	No		Transcribed
rs9290867	3	187721537	proxy	rs10937329	No		No		No		No	No		Transcribed
rs11924549	3	187722392	proxy	rs10937329	No		No		No		No	No		Transcribed
rs9809023	3	187723567	proxy	rs10937329	No		No		No		No	No		Transcribed
rs9864543	3	187723836	proxy	rs10937329	No		No		No		No	No		Transcribed
rs9870112	3	187724838	proxy	rs10937329	No		No		No		No	No		Transcribed
rs9857035	3	187727215	proxy	rs10937329	No		No		No		No	No		Inactive
rs11924318	3	187727515	proxy	rs10937329	No		No		No		No	No		Inactive
rs11724003	4	77365164	proxy	rs13146355	No		No		No		No	No		Inactive
rs60529470	4	77365883	proxy	rs13146355	No		No		No		No	No		Inactive
rs55940751	4	77365891	proxy	rs13146355	No		No		No		No	No		Inactive
rs17253722	4	77367287	proxy	rs13146355	No		No		No		No	No		Inactive
rs2870237	4	77367580	proxy	rs13146355	No		No		No		No	No		Inactive
rs1398016	4	77367688	proxy	rs13146355	No		No		No		No	No		Inactive
rs17319721	4	77368847	proxy	rs13146355	No		No		No		No	No		Inactive
rs28418670	4	77371434	proxy	rs13146355	No		No		No		No	No		Enhancer
rs1398018	4	77372923	proxy	rs13146355	No		No		No		No	No		Inactive
rs28394165	4	77394018	proxy	rs13146355	No		No		No		No	No		Inactive
rs10025351	4	77394095	proxy	rs13146355	No		No		No		No	No		Inactive
rs28817415	4	77401452	proxy	rs13146355	No		No		No		No	No		Inactive
rs4859682	4	77410318	proxy	rs13146355	No		No		No		No	No		Enhancer
rs13146355	4	77412140	sentinel	rs13146355	No		No		No		No	No		Inactive
rs10008637	4	77414144	proxy	rs13146355	No		No		No		No	No		Inactive
rs5020545	4	77414988	proxy	rs13146355	No		No		No		No	No		Inactive
rs11726195	4	103538911	proxy	rs228611	No		No		No		No	No		Transcribed
rs7674004	4	103540313	proxy	rs228611	No		No		No		No	No		Transcribed
rs7674640	4	103540780	proxy	rs228611	No		No		No		No	No		Transcribed
rs7677509	4	103550006	proxy	rs228611	No		No		No		No	No		Transcribed
rs7699231	4	103550075	proxy	rs228611	No		No		No		No	No		Transcribed
rs7699678	4	103550096	proxy	rs228611	No		No		No		No	No		Transcribed
rs11724614	4	103550248	proxy	rs228611	No		No		No		No	No		Transcribed
rs7664828	4	103551376	proxy	rs228611	No		No		No		No	No		Transcribed
rs7665090	4	103551603	proxy	rs228611	No		No		No		No	No		Transcribed
rs7690123	4	103551759	proxy	rs228611	No		No		No		No	No		Transcribed
rs7665659	4	103551818	proxy	rs228611	No		No		No		No	No		Transcribed
rs7665854	4	103551909	proxy	rs228611	No		No		No		No	No		Transcribed
rs7690700	4	103552068	proxy	rs228611	No		No		No		No	No		Transcribed
rs13112557	4	103552253	proxy	rs228611	No		No		No		No	No		Transcribed
rs13112561	4	103552263	proxy	rs228611	No		No		No		No	No		Transcribed
rs12644381	4	103552430	proxy	rs228611	No		No		No		No	No		Transcribed
rs1054037	4	103552709	proxy	rs228611	No		No		Yes	MANBA	No	No		Transcribed
rs4013	4	103552813	proxy	rs228611	No		No		Yes	MANBA	No	No		Transcribed
rs4019	4	103552830	proxy	rs228611	No		No		Yes	MANBA	No	No		Transcribed
rs1054029	4	103553053	proxy	rs228611	No		No		Yes	MANBA	No	No		Transcribed
rs3194585	4	103553090	proxy	rs228611	No		No		Yes	MANBA	No	No		Transcribed
rs735403	4	103553543	proxy	rs228611	No		No		No		No	No		Transcribed
rs735404	4	103553665	proxy	rs228611	No		No		No		No	No		Transcribed
rs735405	4	103553916	proxy	rs228611	No		No		No		No	No		Transcribed
rs1077358	4	103553926	proxy	rs228611	No		No		No		No	No		Transcribed
rs2866406	4	103554019	proxy	rs228611	No		No		No		No	No		Transcribed
rs2866407	4	103554108	proxy	rs228611	No		No		No		No	No		Transcribed
rs2866408	4	103554113	proxy	rs228611	No		No		No		No	No		Transcribed
rs2866409	4	103554261	proxy	rs228611	No		No		No		No	No		Transcribed
rs2866410	4	103554335	proxy	rs228611	No		No		No		No	No		Transcribed
rs2866411	4	103554340	proxy	rs228611	No		No		No		No	No		Transcribed
rs2866412	4	103554350	proxy	rs228611	No		No		No		No	No		Transcribed
rs12498722	4	103554522	proxy	rs228611	No		No		No		No	No		Transcribed
rs5026469	4	103554713	proxy	rs228611	No		No		No		No	No		Transcribed
rs5026470	4	103554722	proxy	rs228611	No		No		No		No	No		Transcribed
rs5026471	4	103554733	proxy	rs228611	No		No		No		No	No		Transcribed
rs5026472	4	103554773	proxy	rs228611	No		No		No		No	No		Transcribed
rs5026473	4	103554793	proxy	rs228611	No		No		No		No	No		Transcribed
rs5026474	4	103554810	proxy	rs228611	No		No		No		No	No		Transcribed
rs5026476	4	103554910	proxy	rs228611	No		No		No		No	No		Transcribed
rs13106304	4	103554975	proxy	rs228611	No		No		No		No	No		Transcribed
rs13106325	4	103554992	proxy	rs228611	No		No		No		No	No		Transcribed
rs6821119	4	103555233	proxy	rs228611	No		No		No		No	No		Transcribed
rs6844332	4	103555252	proxy	rs228611	No		No		No		No	No		Transcribed
rs6821133	4	103555253	proxy	rs228611	No		No		No		No	No		Transcribed
rs6812747	4	103555417	proxy	rs228611	No		No		No		No	No		Transcribed
rs6813157	4	103555611	proxy	rs228611	No		No		No		No	No		Transcribed
rs6813687	4	103555612	proxy	rs228611	No		No		No		No	No		Transcribed
rs6813322	4	103555619	proxy	rs228611	No		No		No		No	No		Transcribed
rs6839064	4	103555676	proxy	rs228611	No		No		No		No	No		Transcribed
rs2272695	4	103555803	proxy	rs228611	No		No		No		No	No		Transcribed
rs2272696	4	103555821	proxy	rs228611	No		No		No		No	No		Transcribed
rs2272697	4	103555992	proxy	rs228611	No		No		Yes	MANBA	No	No		Transcribed
rs909349	4	103556316	proxy	rs228611	No		No		No		No	No		Transcribed
rs4586937	4	103556462	proxy	rs228611	No		No		No		No	No		Transcribed
rs3733202	4	103556861	proxy	rs228611	No		No		No		No	No		Transcribed
rs2866413	4	103557077	proxy	rs228611	No		Yes	MANBA	Yes	MANBA	No	No		Transcribed
rs4547797	4	103557192	proxy	rs228611	No		No		No		No	No		Transcribed
rs2866414	4	103557219	proxy	rs228611	No		No		No		No	No		Transcribed
rs10027437	4	103557251	proxy	rs228611	No		No		No		No	No		Transcribed
rs4496586	4	103557311	proxy	rs228611	No		No		No		No	No		Transcribed
rs9996834	4	103557529	proxy	rs228611	No		No		No		No	No		Transcribed
rs11727546	4	103557664	proxy	rs228611	No		No		No		No	No		Transcribed
rs2903283	4	103557753	proxy	rs228611	No		No		No		No	No		Transcribed
rs4579121	4	103558169	proxy	rs228611	No		No		No		No	No		Transcribed
rs6810869	4	103558514	proxy	rs228611	No		No		No		No	No		Transcribed
rs6533020	4	103558805	proxy	rs228611	No		No		No		No	No		Transcribed
rs6533021	4	103558853	proxy	rs228611	No		No		No		No	No		Transcribed
rs6533022	4	103558951	proxy	rs228611	No		No		No		No	No		Transcribed
rs35112949	4	103559630	proxy	rs228611	No		No		No		No	No		Transcribed
rs34349956	4	103559633	proxy	rs228611	No		No		No		No	No		Transcribed
rs2125211	4	103559876	proxy	rs228611	No		No		No		No	No		Transcribed
rs228611	4	103561709	sentinel	rs228611	No		No		No		No	No		Transcribed
rs228618	4	103567348	proxy	rs228611	No		No		No		No	No		Transcribed
rs228623	4	103572320	proxy	rs228611	No		No		No		No	No		Transcribed
rs228624	4	103572440	proxy	rs228611	No		No		No		No	No		Transcribed
rs228625	4	103572751	proxy	rs228611	No		No		No		No	No		Transcribed
rs228626	4	103572946	proxy	rs228611	No		No		No		No	No		Transcribed
rs228627	4	103573082	proxy	rs228611	No		No		No		No	No		Transcribed
rs228613	4	103577465	proxy	rs228611	No		No		No		No	No		Transcribed
rs228614	4	103578637	proxy	rs228611	No		No		No		No	No		Transcribed
rs228616	4	103579691	proxy	rs228611	No		No		No		No	No		Transcribed
rs434644	4	103583189	proxy	rs228611	No		No		No		No	No		Transcribed
rs413967	4	103583196	proxy	rs228611	No		No		No		No	No		Transcribed
rs404574	4	103583208	proxy	rs228611	No		No		No		No	No		Transcribed
rs227361	4	103586977	proxy	rs228611	No		No		Yes	MANBA	No	No		Transcribed
rs6847587	4	103590864	proxy	rs228611	No		No		No		No	No		Transcribed
rs835215	5	39359025	proxy	rs11959928	No		No		No		No	No		Inactive
rs835220	5	39359773	proxy	rs11959928	No		No		No		No	No		Inactive
rs700224	5	39360527	proxy	rs11959928	No		No		No		No	No		Inactive
rs700225	5	39360533	proxy	rs11959928	No		No		No		No	No		Inactive
rs835221	5	39361155	proxy	rs11959928	No		No		No		No	No		Inactive
rs700226	5	39361556	proxy	rs11959928	No		No		No		No	No		Inactive
rs700227	5	39361802	proxy	rs11959928	No		No		No		No	No		Inactive
rs700229	5	39362039	proxy	rs11959928	No		No		No		No	No		Inactive
rs700230	5	39362073	proxy	rs11959928	No		No		No		No	No		Inactive
rs835222	5	39362167	proxy	rs11959928	No		No		No		No	No		Inactive
rs835703	5	39362581	proxy	rs11959928	No		No		No		No	No		Inactive
rs700231	5	39364339	proxy	rs11959928	No		No		No		No	No		Inactive
rs700232	5	39364358	proxy	rs11959928	No		No		No		No	No		Inactive
rs700233	5	39364554	proxy	rs11959928	No		Yes	C9	Yes	C9	No	No		Inactive
rs700234	5	39367548	proxy	rs11959928	No		No		No		No	No		Inactive
rs700235	5	39367718	proxy	rs11959928	No		No		No		No	No		Inactive
rs700236	5	39367739	proxy	rs11959928	No		No		No		No	No		Inactive
rs700237	5	39368176	proxy	rs11959928	No		No		No		No	No		Inactive
rs700238	5	39369103	proxy	rs11959928	No		No		No		No	No		Enhancer
rs696767	5	39370475	proxy	rs11959928	No		No		No		No	No		Enhancer
rs1362800	5	39378115	proxy	rs11959928	No		No		No		No	No		Transcribed
rs835223	5	39381357	proxy	rs11959928	No		No		No		No	No		Transcribed
rs700242	5	39384888	proxy	rs11959928	No		No		No		No	No		Transcribed
rs2542713	5	39385641	proxy	rs11959928	No		No		No		No	No		Transcribed
rs10062079	5	39393733	proxy	rs11959928	No		No		No		No	No		Transcribed
rs11959928	5	39397132	sentinel	rs11959928	No		No		No		No	No		Enhancer
rs12153248	5	39400305	proxy	rs11959928	No		No		No		No	No		Enhancer
rs35969577	5	39401384	proxy	rs11959928	No		No		No		No	No		Transcription start site
rs11951093	5	39421736	proxy	rs11959928	No		No		No		No	No		Transcription start site
rs7719168	5	53292390	proxy	rs111366116	No		No		No		No	No		Inactive
rs111366116	5	53295546	sentinel	rs111366116	No		No		No		No	No		Inactive
rs79760705	5	53298716	proxy	rs111366116	No		No		No		No	No		Inactive
rs185406435	5	53301571	proxy	rs111366116	No		No		No		No	No		Inactive
rs80138475	5	53304991	proxy	rs111366116	No		No		No		No	No		Inactive
rs112838464	5	53308819	proxy	rs111366116	No		No		No		No	No		Inactive
rs7735249	5	53310139	proxy	rs111366116	No		No		No		No	No		Inactive
rs4976689	5	176784448	proxy	rs12654812	No		No		No		No	No		Inactive
rs4976646	5	176788570	proxy	rs12654812	No		No		No		No	No		Transcribed
rs4976647	5	176788622	proxy	rs12654812	No		No		No		No	No		Transcribed
rs67111717	5	176790162	proxy	rs12654812	No		No		No		Yes	No		Transcription start site
rs6556313	5	176792491	proxy	rs12654812	No		No		No		No	No		Transcribed
rs11135015	5	176792557	proxy	rs12654812	No		No		No		No	No		Transcribed
rs12654812	5	176794191	sentinel	rs12654812	No		No		No		Yes	No		Transcription start site
rs56235845	5	176798040	proxy	rs12654812	No		No		No		No	Yes	Gabp	Transcription start site
rs10051765	5	176799992	proxy	rs12654812	No		No		No		No	No		Transcribed
rs9368508	6	27321848	proxy	rs7759001	No		No		No		No	No		Inactive
rs9357037	6	27327349	proxy	rs7759001	No		No		Yes	ZNF204P	No	No		Inactive
rs10755644	6	27336713	proxy	rs7759001	No		No		No		No	No		Transcribed
rs7759001	6	27341409	sentinel	rs7759001	No		No		No		No	No		Transcribed
rs4562132	6	27343285	proxy	rs7759001	No		No		No		No	No		Transcription start site
rs4711147	6	27344496	proxy	rs7759001	No		No		No		No	No		Transcribed
rs6456774	6	27344831	proxy	rs7759001	No		No		No		No	No		Transcribed
rs6456775	6	27345383	proxy	rs7759001	No		No		No		No	No		Transcribed
rs1985818	6	27346221	proxy	rs7759001	No		No		No		No	No		Transcribed
rs13215216	6	27346645	proxy	rs7759001	No		No		No		No	No		Transcribed
rs9468079	6	27346905	proxy	rs7759001	No		No		No		No	No		Transcribed
rs2393927	6	27348095	proxy	rs7759001	No		No		No		No	No		Transcribed
rs9468082	6	27348470	proxy	rs7759001	No		No		No		No	No		Transcribed
rs2179362	6	27348810	proxy	rs7759001	No		No		No		No	No		Transcribed
rs6456776	6	27348895	proxy	rs7759001	No		No		No		No	No		Transcribed
rs2143058	6	27349184	proxy	rs7759001	No		No		No		No	No		Transcribed
rs2143059	6	27349198	proxy	rs7759001	No		No		No		No	No		Transcribed
rs2143060	6	27349205	proxy	rs7759001	No		No		No		No	No		Transcribed
rs4713084	6	27349863	proxy	rs7759001	No		No		No		No	No		Transcribed
rs4713085	6	27349964	proxy	rs7759001	No		No		No		No	No		Transcribed
rs1883402	6	27350068	proxy	rs7759001	No		No		No		No	No		Transcribed
rs1883404	6	27350381	proxy	rs7759001	No		No		No		No	No		Transcribed
rs1883405	6	27350424	proxy	rs7759001	No		No		No		No	No		Transcribed
rs4713086	6	27350446	proxy	rs7759001	No		No		No		No	No		Transcribed
rs4713088	6	27350626	proxy	rs7759001	No		No		No		No	No		Transcribed
rs4713089	6	27350770	proxy	rs7759001	No		No		No		No	No		Transcribed
rs4713090	6	27350847	proxy	rs7759001	No		No		No		No	No		Transcribed
rs6920362	6	27351239	proxy	rs7759001	No		No		No		No	No		Transcribed
rs2393928	6	27351827	proxy	rs7759001	No		No		No		No	No		Transcribed
rs2393929	6	27351931	proxy	rs7759001	No		No		No		No	No		Transcribed
rs2393930	6	27352040	proxy	rs7759001	No		No		No		No	No		Transcribed
rs9461375	6	27352680	proxy	rs7759001	No		No		No		No	No		Transcribed
rs9468099	6	27352752	proxy	rs7759001	No		No		No		No	No		Transcribed
rs9468100	6	27352757	proxy	rs7759001	No		No		No		No	No		Transcribed
rs9468101	6	27352938	proxy	rs7759001	No		No		No		No	No		Transcribed
rs2393931	6	27353114	proxy	rs7759001	No		No		No		No	No		Transcribed
rs2393932	6	27353197	proxy	rs7759001	No		No		No		No	No		Transcribed
rs2143061	6	27353705	proxy	rs7759001	No		No		No		No	No		Transcribed
rs2143062	6	27353852	proxy	rs7759001	No		No		No		No	No		Transcribed
rs1534936	6	27354195	proxy	rs7759001	No		No		No		No	No		Transcribed
rs1534937	6	27354335	proxy	rs7759001	No		No		No		No	No		Transcribed
rs6934748	6	27354781	proxy	rs7759001	No		No		No		No	No		Transcribed
rs6912091	6	27354852	proxy	rs7759001	No		No		No		No	No		Transcribed
rs6934933	6	27354862	proxy	rs7759001	No		No		No		No	No		Transcribed
rs6934985	6	27354943	proxy	rs7759001	No		No		No		No	No		Transcribed
rs6935116	6	27354949	proxy	rs7759001	No		No		No		No	No		Transcribed
rs6935118	6	27354958	proxy	rs7759001	No		No		No		No	No		Transcribed
rs9468111	6	27355083	proxy	rs7759001	No		No		No		No	No		Transcribed
rs6913122	6	27355292	proxy	rs7759001	No		No		No		No	No		Transcribed
rs2206250	6	27355842	proxy	rs7759001	No		No		No		No	No		Transcription start site
rs2223463	6	27356193	proxy	rs7759001	No		No		No		No	No		Transcription start site
rs2223464	6	27356216	proxy	rs7759001	No		No		No		No	No		Transcription start site
rs12195788	6	27356406	proxy	rs7759001	No		No		No		No	No		Transcription start site
rs10807020	6	27356902	proxy	rs7759001	No		No		No		Yes	No		Transcription start site
rs10807021	6	27356925	proxy	rs7759001	No		No		No		Yes	No		Transcription start site
rs6904883	6	27357308	proxy	rs7759001	No		No		No		No	No		Transcription start site
rs9468112	6	27357691	proxy	rs7759001	No		No		No		No	No		Transcription start site
rs2206251	6	27358392	proxy	rs7759001	No		No		No		No	No		Inactive
rs2206252	6	27358462	proxy	rs7759001	No		No		No		No	No		Inactive
rs6936356	6	27358853	proxy	rs7759001	No		No		Yes	ZNF391	No	No		Inactive
rs6936539	6	27358917	proxy	rs7759001	No		No		No		No	No		Inactive
rs6936951	6	27359131	proxy	rs7759001	No		No		No		No	No		Inactive
rs7754411	6	27359584	proxy	rs7759001	No		No		No		No	No		Inactive
rs7738512	6	27360128	proxy	rs7759001	No		No		No		No	No		Inactive
rs9468114	6	27360181	proxy	rs7759001	No		No		No		No	No		Inactive
rs9461378	6	27360245	proxy	rs7759001	No		No		No		No	No		Inactive
rs9461379	6	27360366	proxy	rs7759001	No		No		No		No	No		Inactive
rs4711148	6	27360690	proxy	rs7759001	No		No		No		No	No		Inactive
rs980963	6	27360937	proxy	rs7759001	No		No		No		No	No		Inactive
rs980962	6	27361008	proxy	rs7759001	No		No		No		No	No		Inactive
rs980961	6	27361019	proxy	rs7759001	No		No		No		No	No		Inactive
rs980960	6	27361042	proxy	rs7759001	No		No		No		No	No		Inactive
rs6923108	6	27362109	proxy	rs7759001	No		No		No		No	No		Inactive
rs6903254	6	27362359	proxy	rs7759001	No		No		No		No	No		Inactive
rs6923539	6	27362483	proxy	rs7759001	No		No		No		No	No		Inactive
rs10807022	6	27362598	proxy	rs7759001	No		No		No		No	No		Inactive
rs10080555	6	27362866	proxy	rs7759001	No		No		Yes	ZNF391	No	No		Inactive
rs10080814	6	27362874	proxy	rs7759001	No		No		Yes	ZNF391	No	No		Inactive
rs10080558	6	27362898	proxy	rs7759001	No		No		No		No	No		Inactive
rs10080567	6	27363058	proxy	rs7759001	No		No		No		No	No		Inactive
rs10080569	6	27363076	proxy	rs7759001	No		No		No		No	No		Inactive
rs10080571	6	27363150	proxy	rs7759001	No		No		No		No	No		Inactive
rs9461380	6	27363557	proxy	rs7759001	No		No		No		No	No		Inactive
rs9468115	6	27363587	proxy	rs7759001	No		No		No		No	No		Inactive
rs4713092	6	27363898	proxy	rs7759001	No		No		No		No	No		Inactive
rs1022518	6	27364886	proxy	rs7759001	No		No		No		No	No		Inactive
rs1022517	6	27365009	proxy	rs7759001	No		No		No		No	No		Inactive
rs4713093	6	27365447	proxy	rs7759001	No		No		No		No	No		Inactive
rs2143063	6	27365527	proxy	rs7759001	No		No		No		No	No		Inactive
rs1963145	6	27365534	proxy	rs7759001	No		No		No		No	No		Inactive
rs2015648	6	27365725	proxy	rs7759001	No		No		No		No	No		Inactive
rs1022515	6	27365807	proxy	rs7759001	No		No		No		No	No		Inactive
rs4711149	6	27365845	proxy	rs7759001	No		No		No		No	No		Inactive
rs6456777	6	27365994	proxy	rs7759001	No		No		No		No	No		Inactive
rs4128497	6	27366378	proxy	rs7759001	No		No		No		No	No		Inactive
rs1989299	6	27366488	proxy	rs7759001	No		No		No		No	No		Inactive
rs1987278	6	27366511	proxy	rs7759001	No		No		No		No	No		Inactive
rs1989298	6	27366563	proxy	rs7759001	No		No		No		No	No		Inactive
rs9468116	6	27366812	proxy	rs7759001	No		No		No		No	No		Inactive
rs9468117	6	27366862	proxy	rs7759001	No		No		No		No	No		Inactive
rs6915934	6	27367887	proxy	rs7759001	No		No		No		No	No		Inactive
rs766092	6	27368031	proxy	rs7759001	No		No		No		No	No		Inactive
rs10946913	6	27369873	proxy	rs7759001	No		No		Yes	ZNF391	No	No		Inactive
rs10946914	6	27369892	proxy	rs7759001	No		No		Yes	ZNF391	No	No		Inactive
rs6456778	6	27370046	proxy	rs7759001	No		No		Yes	ZNF391	No	No		Inactive
rs6456779	6	27370473	proxy	rs7759001	No		No		Yes	ZNF391	No	No		Inactive
rs3734575	6	27371011	proxy	rs7759001	No		No		Yes	ZNF391	No	No		Inactive
rs3734574	6	27371193	proxy	rs7759001	No		No		Yes	ZNF391	No	No		Inactive
rs4339442	6	27372127	proxy	rs7759001	No		No		Yes	AL031118.1	No	No		Inactive
rs4504471	6	27372242	proxy	rs7759001	No		No		Yes	AL031118.1	No	No		Inactive
rs4305708	6	27372303	proxy	rs7759001	No		No		Yes	AL031118.1	No	No		Inactive
rs4579353	6	27372490	proxy	rs7759001	No		No		Yes	AL031118.1	No	No		Inactive
rs4713094	6	27373078	proxy	rs7759001	No		No		Yes	AL031118.1	No	No		Inactive
rs4455661	6	27373130	proxy	rs7759001	No		No		Yes	AL031118.1	No	No		Inactive
rs9468121	6	27382381	proxy	rs7759001	No		No		No		No	No		Inactive
rs6456781	6	27386057	proxy	rs7759001	No		No		No		No	No		Inactive
rs11966173	6	27391862	proxy	rs7759001	No		No		No		No	No		Inactive
rs13207956	6	27392558	proxy	rs7759001	No		No		No		No	No		Inactive
rs9295735	6	27408680	proxy	rs7759001	No		No		No		No	No		Inactive
rs7764634	6	27430486	proxy	rs7759001	No		No		No		No	No		Transcribed
rs9260603	6	29922754	proxy	rs2523946	No		No		No		No	No		Inactive
rs437941	6	29941769	proxy	rs2523946	No		No		No		No	No		Inactive
rs2523946	6	29941943	sentinel	rs2523946	No		No		No		No	No		Inactive
rs2844804	6	29942126	proxy	rs2523946	No		No		No		No	No		Inactive
rs2523945	6	29942324	proxy	rs2523946	No		No		No		No	No		Inactive
rs393282	6	29942497	proxy	rs2523946	No		No		No		No	No		Inactive
rs378971	6	29942983	proxy	rs2523946	No		No		Yes	HCG9	No	No		Transcription start site
rs3828890	6	31440669	sentinel	rs3828890	No		No		No		No	No		Inactive
rs9267150	6	31440881	proxy	rs3828890	No		No		No		No	No		Inactive
rs9267153	6	31441996	proxy	rs3828890	No		No		No		No	No		Inactive
rs6940467	6	31442137	proxy	rs3828890	No		No		No		No	No		Inactive
rs454748	6	32213210	proxy	rs3115573	No		No		No		No	No		Inactive
rs9267956	6	32213638	proxy	rs3115573	No		No		No		No	No		Inactive
rs440169	6	32213788	proxy	rs3115573	No		No		No		No	No		Inactive
rs450124	6	32213809	proxy	rs3115573	No		No		No		No	No		Inactive
rs453275	6	32213810	proxy	rs3115573	No		No		No		No	No		Inactive
rs412492	6	32213831	proxy	rs3115573	No		No		No		No	No		Inactive
rs397379	6	32214059	proxy	rs3115573	No		No		No		No	No		Inactive
rs547153	6	32214193	proxy	rs3115573	No		No		No		No	No		Inactive
rs693294	6	32214431	proxy	rs3115573	No		No		No		No	No		Inactive
rs9267958	6	32214616	proxy	rs3115573	No		No		No		No	No		Inactive
rs563412	6	32215063	proxy	rs3115573	No		No		No		No	No		Inactive
rs405875	6	32215188	proxy	rs3115573	No		No		No		No	No		Inactive
rs410283	6	32215198	proxy	rs3115573	No		No		No		No	No		Inactive
rs2515892	6	32215252	proxy	rs3115573	No		No		No		No	No		Inactive
rs400139	6	32215292	proxy	rs3115573	No		No		No		No	No		Inactive
rs399897	6	32215314	proxy	rs3115573	No		No		No		No	No		Inactive
rs1559876	6	32215769	proxy	rs3115573	No		No		No		No	No		Inactive
rs2894239	6	32215796	proxy	rs3115573	No		No		No		No	No		Inactive
rs2395110	6	32215876	proxy	rs3115573	No		No		No		No	No		Inactive
rs2395111	6	32215964	proxy	rs3115573	No		No		No		No	No		Inactive
rs3115576	6	32216850	proxy	rs3115573	No		No		No		No	No		Inactive
rs3115575	6	32216891	proxy	rs3115573	No		No		No		No	No		Inactive
rs3130310	6	32216911	proxy	rs3115573	No		No		No		No	No		Inactive
rs6457508	6	32216963	proxy	rs3115573	No		No		No		No	No		Inactive
rs6457509	6	32217018	proxy	rs3115573	No		No		No		No	No		Inactive
rs6457510	6	32217046	proxy	rs3115573	No		No		No		No	No		Inactive
rs9267971	6	32217185	proxy	rs3115573	No		No		No		No	No		Inactive
rs3130311	6	32217367	proxy	rs3115573	No		No		No		No	No		Inactive
rs3130312	6	32217436	proxy	rs3115573	No		No		No		No	No		Inactive
rs3130313	6	32217453	proxy	rs3115573	No		No		No		No	No		Inactive
rs2395112	6	32217594	proxy	rs3115573	No		No		No		No	No		Inactive
rs2894240	6	32217846	proxy	rs3115573	No		No		No		No	No		Inactive
rs9267983	6	32218073	proxy	rs3115573	No		No		No		No	No		Inactive
rs3115573	6	32218843	sentinel	rs3115573	No		No		No		No	No		Inactive
rs3096701	6	32219159	proxy	rs3115573	No		No		No		No	No		Inactive
rs3130315	6	32220685	proxy	rs3115573	No		No		No		No	No		Inactive
rs3130317	6	32221413	proxy	rs3115573	No		No		No		No	No		Inactive
rs3115570	6	32222706	proxy	rs3115573	No		No		No		No	No		Transcription start site
rs6937696	6	32418018	proxy	rs7763262	No		No		No		No	No		Inactive
rs6937545	6	32418031	proxy	rs7763262	No		No		No		No	No		Inactive
rs9268766	6	32418710	proxy	rs7763262	No		No		No		No	No		Inactive
rs9268781	6	32420497	proxy	rs7763262	No		No		No		No	No		Inactive
rs7755283	6	32420512	proxy	rs7763262	No		No		No		No	No		Inactive
rs9268803	6	32423237	proxy	rs7763262	No		No		No		No	No		Inactive
rs9268812	6	32424568	proxy	rs7763262	No		No		No		No	No		Inactive
rs7763262	6	32424882	sentinel	rs7763262	No		No		No		No	No		Inactive
rs7744304	6	32425487	proxy	rs7763262	No		No		No		No	No		Inactive
rs1548306	6	32427179	proxy	rs7763262	No		No		No		No	No		Inactive
rs560530	6	32577222	proxy	rs660895	No		No		No		No	No		Transcription start site
rs660895	6	32577380	sentinel	rs660895	No		No		No		No	No		Transcription start site
rs661330	6	32577472	proxy	rs660895	No		No		No		No	No		Transcription start site
rs535777	6	32577633	proxy	rs2187668	No		No		No		No	No		Transcription start site
rs3997868	6	32578590	proxy	rs660895	No		No		No		No	No		Inactive
rs521539	6	32581973	proxy	rs660895	No		No		No		No	No		Inactive
rs6941393	6	32583200	proxy	rs660895	No		No		No		No	No		Inactive
rs6941972	6	32583529	proxy	rs660895	No		No		No		No	No		Inactive
rs510205	6	32584693	proxy	rs660895	No		No		No		No	No		Inactive
rs6914950	6	32590364	proxy	rs2187668	No		No		No		No	No		Inactive
rs9272139	6	32600765	proxy	rs2187668	No		No		No		No	No		Inactive
rs9272209	6	32601977	proxy	rs2187668	No		No		No		No	No		Inactive
rs2040410	6	32602698	proxy	rs2187668	No		No		No		No	No		Inactive
rs2040409	6	32602760	proxy	rs2187668	No		No		No		No	No		Inactive
rs9272416	6	32605043	proxy	rs1129740	No		No		No		No	No		Inactive
rs1130034	6	32605274	proxy	rs1129740	No		No		Yes	HLA-DQA1,HLA-DQA2	No	No		Inactive
rs9272441	6	32605380	proxy	rs1129740	No		No		No		No	No		Inactive
rs9272442	6	32605400	proxy	rs1129740	No		No		No		No	No		Inactive
rs2187668	6	32605884	sentinel	rs2187668	No		No		No		No	No		Inactive
rs9272482	6	32605920	proxy	rs1129740	No		No		No		No	No		Inactive
rs2395227	6	32605935	proxy	rs2187668	No		No		No		No	No		Inactive
rs9272484	6	32605943	proxy	rs1129740	No		No		No		No	No		Inactive
rs1129740	6	32609105	sentinel	rs1129740	No		Yes	HLA-DQA1,HLA-DQA2	Yes	HLA-DQA1	No	No		Inactive
rs9275109	6	32649676	proxy	rs9275596	No		No		No		No	No		Inactive
rs3134978	6	32651477	proxy	rs2187668	No		No		No		No	No		Inactive
rs3134977	6	32651641	proxy	rs2187668	No		No		No		No	No		Inactive
rs2856694	6	32652281	proxy	rs2187668	No		No		No		No	No		Inactive
rs3134971	6	32654149	proxy	rs2187668	No		No		No		No	No		Inactive
rs2856687	6	32654822	proxy	rs9275596	No		No		No		No	No		Inactive
rs3129716	6	32657436	proxy	rs2187668	No		No		No		No	No		Inactive
rs9275212	6	32658327	proxy	rs9275596	No		No		No		No	No		Inactive
rs2858328	6	32658911	proxy	rs9275596	No		No		No		No	No		Inactive
rs9275219	6	32659077	proxy	rs9275424	No		No		No		No	No		Inactive
rs9275220	6	32659087	proxy	rs9275424	No		No		No		No	No		Inactive
rs4713589	6	32659435	proxy	rs9275596	No		No		No		No	No		Inactive
rs2647004	6	32659609	proxy	rs2187668	No		No		No		No	No		Inactive
rs2856674	6	32659645	proxy	rs2187668	No		No		No		No	No		Inactive
rs2858324	6	32660375	proxy	rs9275596	No		No		No		No	No		Inactive
rs2647006	6	32660582	proxy	rs9275596	No		No		No		No	No		Inactive
rs2858319	6	32661294	proxy	rs9275596	No		No		No		No	No		Inactive
rs2858318	6	32661302	proxy	rs9275596	No		No		No		No	No		Inactive
rs1794520	6	32662338	proxy	rs2187668	No		No		No		No	No		Inactive
rs1794519	6	32662473	proxy	rs2187668	No		No		No		No	No		Inactive
rs2856670	6	32662904	proxy	rs9275596	No		No		No		No	No		Inactive
rs2647022	6	32663004	proxy	rs9275596	No		No		No		No	No		Inactive
rs2647021	6	32663151	proxy	rs9275596	No		No		No		No	No		Inactive
rs2647020	6	32663256	proxy	rs9275596	No		No		No		No	No		Inactive
rs2647019	6	32663355	proxy	rs2187668	No		No		No		No	No		Inactive
rs2647018	6	32663447	proxy	rs9275596	No		No		No		No	No		Inactive
rs2856668	6	32663606	proxy	rs9275596	No		No		No		No	No		Inactive
rs2647016	6	32663925	proxy	rs9275596	No		No		No		No	No		Inactive
rs2647013	6	32664284	proxy	rs9275596	No		No		No		No	No		Inactive
rs2647012	6	32664458	proxy	rs9275596	No		No		No		No	No		Inactive
rs2647003	6	32664880	proxy	rs9275596	No		No		No		No	No		Inactive
rs2647001	6	32665086	proxy	rs9275596	No		No		No		No	No		Inactive
rs9275309	6	32665258	proxy	rs9275424	No		No		No		No	No		Inactive
rs2856666	6	32665285	proxy	rs9275596	No		No		No		No	No		Inactive
rs17206147	6	32665311	proxy	rs1794275	No		No		No		No	No		Inactive
rs2646998	6	32665367	proxy	rs9275596	No		No		No		No	No		Inactive
rs9275316	6	32665916	proxy	rs9275424	No		No		No		No	No		Inactive
rs1794283	6	32666358	proxy	rs2187668	No		No		No		No	No		Inactive
rs2856727	6	32666397	proxy	rs9275596	No		No		No		No	No		Inactive
rs9275320	6	32666469	proxy	rs9275424	No		No		No		No	No		Inactive
rs9275322	6	32666560	proxy	rs9275424	No		No		No		No	No		Inactive
rs9275323	6	32666609	proxy	rs9275424	No		No		No		No	No		Inactive
rs2856725	6	32666738	proxy	rs9275596	No		No		No		No	No		Inactive
rs9275329	6	32666831	proxy	rs9275424	No		No		No		No	No		Inactive
rs9275332	6	32666943	proxy	rs9275424	No		No		No		No	No		Inactive
rs1794280	6	32667171	proxy	rs2187668	No		No		No		No	No		Inactive
rs2647040	6	32667280	proxy	rs9275596	No		No		No		No	No		Inactive
rs9275337	6	32667318	proxy	rs9275424	No		No		No		No	No		Inactive
rs9275340	6	32667458	proxy	rs9275424	No		No		No		No	No		Inactive
rs2647043	6	32667549	proxy	rs9275596	No		No		No		No	No		Inactive
rs2856723	6	32667762	proxy	rs9275596	No		No		No		No	No		Inactive
rs9275352	6	32667807	proxy	rs9275424	No		No		No		No	No		Inactive
rs9275353	6	32667815	proxy	rs9275424	No		No		No		No	No		Inactive
rs9275354	6	32667820	proxy	rs9275424	No		No		No		No	No		Inactive
rs9275355	6	32667829	proxy	rs9275424	No		No		No		No	No		Inactive
rs9275357	6	32667891	proxy	rs9275424	No		No		No		No	No		Inactive
rs2647044	6	32667910	proxy	rs2187668	No		No		No		No	No		Inactive
rs2856722	6	32667958	proxy	rs9275596	No		No		No		No	No		Inactive
rs9275364	6	32668027	proxy	rs9275424	No		No		No		No	No		Inactive
rs9275366	6	32668171	proxy	rs9275424	No		No		No		No	No		Inactive
rs9275367	6	32668182	proxy	rs9275424	No		No		No		No	No		Inactive
rs9275368	6	32668183	proxy	rs9275424	No		No		No		No	No		Inactive
rs9275369	6	32668255	proxy	rs9275424	No		No		No		No	No		Inactive
rs9275370	6	32668258	proxy	rs9275424	No		No		No		No	No		Inactive
rs9275371	6	32668296	proxy	rs9275424	No		No		No		No	No		Inactive
rs2858310	6	32668323	proxy	rs9275596	No		No		No		No	No		Inactive
rs2647046	6	32668336	proxy	rs9275596	No		No		No		No	No		Inactive
rs9275372	6	32668388	proxy	rs9275424	No		No		No		No	No		Inactive
rs9275374	6	32668526	proxy	rs9275424	No		No		No		No	No		Inactive
rs9275375	6	32668632	proxy	rs9275424	No		No		No		No	No		Inactive
rs9275376	6	32668633	proxy	rs9275424	No		No		No		No	No		Inactive
rs1794277	6	32668663	proxy	rs2187668	No		No		No		No	No		Inactive
rs9275377	6	32668667	proxy	rs9275424	No		No		No		No	No		Inactive
rs2647048	6	32668705	proxy	rs9275596	No		No		No		No	No		Inactive
rs2858309	6	32668713	proxy	rs9275596	No		No		No		No	No		Inactive
rs9275378	6	32668729	proxy	rs9275424	No		No		No		No	No		Inactive
rs9275379	6	32668804	proxy	rs9275424	No		No		No		No	No		Inactive
rs9275381	6	32668819	proxy	rs9275424	No		No		No		No	No		Inactive
rs9275384	6	32668898	proxy	rs9275424	No		No		No		No	No		Inactive
rs9275385	6	32668917	proxy	rs9275424	No		No		No		No	No		Inactive
rs1613056	6	32668946	proxy	rs2187668	No		No		No		No	No		Inactive
rs9275386	6	32668960	proxy	rs9275424	No		No		No		No	No		Inactive
rs1612904	6	32669018	proxy	rs9275596	No		No		No		No	No		Inactive
rs9275388	6	32669084	proxy	rs9275424	No		No		No		No	No		Inactive
rs9275389	6	32669132	proxy	rs9275596	No		No		No		No	No		Inactive
rs79876547	6	32669137	proxy	rs1794275	No		No		No		No	No		Inactive
rs9275390	6	32669156	proxy	rs9275424	No		No		No		No	No		Inactive
rs9275393	6	32669439	proxy	rs9275424	No		No		No		No	No		Inactive
rs9275396	6	32669528	proxy	rs9275424	No		No		No		No	No		Inactive
rs9275397	6	32669552	proxy	rs9275424	No		No		No		No	No		Inactive
rs9275398	6	32669568	proxy	rs9275424	No		No		No		No	No		Inactive
rs9275399	6	32669712	proxy	rs9275424	No		No		No		No	No		Inactive
rs76901383	6	32669817	proxy	rs1794275	No		No		No		No	No		Inactive
rs9275401	6	32669827	proxy	rs9275424	No		No		No		No	No		Inactive
rs9275402	6	32669837	proxy	rs9275424	No		No		No		No	No		Inactive
rs9275403	6	32669838	proxy	rs9275424	No		No		No		No	No		Inactive
rs9275404	6	32669878	proxy	rs9275424	No		No		No		No	No		Inactive
rs9275405	6	32669883	proxy	rs9275424	No		No		No		No	No		Inactive
rs9275406	6	32669955	proxy	rs9275424	No		No		No		No	No		Inactive
rs9275407	6	32670037	proxy	rs9275424	No		No		No		No	No		Inactive
rs9275408	6	32670110	proxy	rs9275424	No		No		No		No	No		Inactive
rs9275410	6	32670145	proxy	rs9275424	No		No		No		No	No		Inactive
rs9275411	6	32670157	proxy	rs9275424	No		No		No		No	No		Inactive
rs9275416	6	32670196	proxy	rs9275424	No		No		No		No	No		Inactive
rs9275417	6	32670214	proxy	rs9275424	No		No		No		No	No		Inactive
rs9275418	6	32670244	proxy	rs9275424	No		No		No		No	No		Inactive
rs2856717	6	32670308	proxy	rs9275596	No		No		No		No	No		Inactive
rs35406540	6	32670368	proxy	rs1794275	No		No		No		No	No		Inactive
rs66709408	6	32670414	proxy	rs1794275	No		No		No		No	No		Inactive
rs2858305	6	32670464	proxy	rs9275596	No		No		No		No	No		Inactive
rs9275421	6	32670477	proxy	rs9275424	No		No		No		No	No		Inactive
rs35120848	6	32670495	proxy	rs1794275	No		No		No		No	No		Inactive
rs9275423	6	32670564	proxy	rs9275424	No		No		No		No	No		Inactive
rs9275424	6	32670576	sentinel	rs9275424	No		No		No		No	No		Inactive
rs9275425	6	32670874	proxy	rs9275424	No		No		No		No	No		Inactive
rs2647051	6	32670897	proxy	rs9275596	No		No		No		No	No		Inactive
rs9275427	6	32670915	proxy	rs9275424	No		No		No		No	No		Inactive
rs9275428	6	32670978	proxy	rs9275424	No		No		No		No	No		Inactive
rs13192471	6	32671103	proxy	rs1794275	No		No		No		No	No		Inactive
rs9275431	6	32671140	proxy	rs9275424	No		No		No		No	No		Inactive
rs9275432	6	32671185	proxy	rs9275424	No		No		No		No	No		Inactive
rs9275433	6	32671206	proxy	rs9275424	No		No		No		No	No		Inactive
rs1794511	6	32671207	proxy	rs2187668	No		No		No		No	No		Inactive
rs1794275	6	32671248	sentinel	rs1794275	No		No		No		No	No		Inactive
rs9275436	6	32671399	proxy	rs9275424	No		No		No		No	No		Inactive
rs9275438	6	32671508	proxy	rs9275424	No		No		No		No	No		Inactive
rs9275439	6	32671521	proxy	rs9275424	No		No		No		No	No		Inactive
rs9275440	6	32671596	proxy	rs9275424	No		No		No		No	No		Inactive
rs28451714	6	32671601	proxy	rs1794275	No		No		No		No	No		Inactive
rs9275441	6	32671676	proxy	rs9275424	No		No		No		No	No		Inactive
rs2856699	6	32671765	proxy	rs9275596	No		No		No		No	No		Inactive
rs1794530	6	32671800	proxy	rs2187668	No		No		No		No	No		Inactive
rs9275446	6	32671841	proxy	rs9275424	No		No		No		No	No		Inactive
rs9275447	6	32671843	proxy	rs9275424	No		No		No		No	No		Inactive
rs9275448	6	32671848	proxy	rs9275424	No		No		No		No	No		Inactive
rs9275449	6	32671869	proxy	rs9275424	No		No		No		No	No		Inactive
rs9275451	6	32671908	proxy	rs9275424	No		No		No		No	No		Inactive
rs9275452	6	32671930	proxy	rs9275424	No		No		No		No	No		Inactive
rs9275454	6	32671939	proxy	rs9275424	No		No		No		No	No		Inactive
rs1794274	6	32672043	proxy	rs2187668	No		No		No		No	No		Inactive
rs9275464	6	32672082	proxy	rs9275424	No		No		No		No	No		Inactive
rs17499655	6	32672135	proxy	rs1794275	No		No		No		No	No		Inactive
rs1794272	6	32672216	proxy	rs2187668	No		No		No		No	No		Inactive
rs4568495	6	32672246	proxy	rs9275424	No		No		No		No	No		Inactive
rs4568494	6	32672361	proxy	rs1794275	No		No		No		No	No		Inactive
rs9275468	6	32672412	proxy	rs9275424	No		No		No		No	No		Inactive
rs9275469	6	32672430	proxy	rs9275424	No		No		No		No	No		Inactive
rs1794528	6	32672439	proxy	rs2187668	No		No		No		No	No		Inactive
rs9275471	6	32672491	proxy	rs9275424	No		No		No		No	No		Inactive
rs9275472	6	32672494	proxy	rs9275424	No		No		No		No	No		Inactive
rs9275473	6	32672523	proxy	rs9275424	No		No		No		No	No		Inactive
rs9275474	6	32672529	proxy	rs9275424	No		No		No		No	No		Inactive
rs9275475	6	32672556	proxy	rs9275424	No		No		No		No	No		Inactive
rs9275478	6	32672654	proxy	rs9275424	No		No		No		No	No		Inactive
rs9275479	6	32672659	proxy	rs9275424	No		No		No		No	No		Inactive
rs9275480	6	32672668	proxy	rs9275424	No		No		No		No	No		Inactive
rs35030589	6	32672903	proxy	rs1794275	No		No		No		No	No		Inactive
rs9275481	6	32672913	proxy	rs9275424	No		No		No		No	No		Inactive
rs9275482	6	32672932	proxy	rs9275424	No		No		No		No	No		Inactive
rs9275483	6	32673051	proxy	rs9275424	No		No		No		No	No		Inactive
rs9275484	6	32673052	proxy	rs9275424	No		No		No		No	No		Inactive
rs9275485	6	32673077	proxy	rs9275424	No		No		No		No	No		Inactive
rs9275487	6	32673174	proxy	rs9275424	No		No		No		No	No		Inactive
rs9275488	6	32673269	proxy	rs9275424	No		No		No		No	No		Inactive
rs9275489	6	32673272	proxy	rs9275424	No		No		No		No	No		Inactive
rs9275491	6	32673424	proxy	rs9275424	No		No		No		No	No		Inactive
rs9275492	6	32673446	proxy	rs9275424	No		No		No		No	No		Inactive
rs112214454	6	32673569	proxy	rs1794275	No		No		No		No	No		Inactive
rs9275496	6	32673714	proxy	rs9275424	No		No		No		No	No		Inactive
rs9275497	6	32673726	proxy	rs9275424	No		No		No		No	No		Inactive
rs9275498	6	32673749	proxy	rs9275424	No		No		No		No	No		Inactive
rs9275499	6	32673778	proxy	rs9275424	No		No		No		No	No		Inactive
rs1617322	6	32673893	proxy	rs2187668	No		No		No		No	No		Inactive
rs9275501	6	32673920	proxy	rs9275424	No		No		Yes	MTCO3P1	No	No		Inactive
rs9275502	6	32673921	proxy	rs9275424	No		No		Yes	MTCO3P1	No	No		Inactive
rs9275504	6	32673986	proxy	rs9275424	No		No		Yes	MTCO3P1	No	No		Inactive
rs9275507	6	32674130	proxy	rs9275424	No		No		Yes	MTCO3P1	No	No		Inactive
rs9275508	6	32674159	proxy	rs9275424	No		No		Yes	MTCO3P1	No	No		Inactive
rs9275519	6	32674838	proxy	rs9275596	No		No		No		No	No		Inactive
rs9275521	6	32674952	proxy	rs9275596	No		No		No		No	No		Inactive
rs1794524	6	32675902	proxy	rs9275596	No		No		No		No	No		Inactive
rs3129721	6	32676251	proxy	rs9275596	No		No		No		No	No		Inactive
rs4947345	6	32678260	proxy	rs9275596	No		No		No		No	No		Inactive
rs9275576	6	32679326	proxy	rs2187668	No		No		No		No	No		Inactive
rs9275596	6	32681631	sentinel	rs9275596	No		No		No		No	No		Inactive
rs9357155	6	32809848	sentinel	rs9357155	No		No		No		No	No		Transcribed
rs2071543	6	32811629	proxy	rs9357155	No		Yes	PSMB8	No		Yes	No		Transcription start site
rs2284190	6	32819517	proxy	rs9357155	No		No		No		No	No		Transcribed
rs2071536	6	32821447	proxy	rs9357155	No		No		Yes	TAP1	Yes	No		Transcription start site
rs28724899	6	32829141	proxy	rs9357155	No		No		No		No	No		Inactive
rs4959116	6	32831661	proxy	rs9357155	No		No		No		No	No		Inactive
rs6903433	6	32842975	proxy	rs9357155	No		No		No		No	No		Inactive
rs9276866	6	32843616	proxy	rs9357155	No		No		No		No	No		Inactive
rs9276867	6	32843618	proxy	rs9357155	No		No		No		No	No		Inactive
rs2857219	6	32851432	proxy	rs9357155	No		No		No		No	No		Inactive
rs3129294	6	33084671	proxy	rs1883414	No		No		No		No	No		Inactive
rs1883414	6	33086448	sentinel	rs1883414	No		No		Yes	HLA-DPB2	No	No		Inactive
rs3117026	6	33090088	proxy	rs1883414	No		No		No		No	No		Inactive
rs3130223	6	33090458	proxy	rs1883414	No		No		No		No	No		Inactive
rs2396083	6	43804808	proxy	rs881858	No		No		No		No	No		Transcribed
rs2396084	6	43804825	proxy	rs881858	No		No		No		No	No		Transcribed
rs744103	6	43805362	proxy	rs881858	No		No		No		No	No		Transcribed
rs10223666	6	43805502	proxy	rs881858	No		No		No		No	No		Enhancer
rs1317983	6	43806335	proxy	rs881858	No		No		No		No	No		Enhancer
rs881858	6	43806609	sentinel	rs881858	No		No		No		No	No		Enhancer
rs9472135	6	43809802	proxy	rs881858	No		No		No		No	No		Inactive
rs9472137	6	43810469	proxy	rs881858	No		No		No		No	No		Inactive
rs9369425	6	43810974	proxy	rs881858	No		No		No		No	No		Inactive
rs9369427	6	43811430	proxy	rs881858	No		No		No		No	No		Inactive
rs9472138	6	43811762	proxy	rs881858	No		No		No		No	No		Inactive
rs6931147	6	43812540	proxy	rs881858	No		No		No		No	No		Inactive
rs4714700	6	43812965	proxy	rs881858	No		No		Yes	LINC02537	No	No		Inactive
rs9472139	6	43813711	proxy	rs881858	No		No		No		No	No		Inactive
rs6458354	6	43814190	proxy	rs881858	No		No		No		No	No		Inactive
rs10456526	6	43814625	proxy	rs881858	No		No		No		No	No		Inactive
rs6937438	6	43815364	proxy	rs881858	No		No		No		No	No		Inactive
rs12189774	6	43816126	proxy	rs881858	No		No		No		No	No		Inactive
rs3734692	6	43817791	proxy	rs881858	No		No		No		No	No		Inactive
rs9472142	6	43818942	proxy	rs881858	No		No		No		No	No		Inactive
rs1936789	6	127419737	proxy	rs1936800	No		No		No		No	No		Inactive
rs6916318	6	127435106	proxy	rs1936800	No		No		No		No	No		Inactive
rs1936800	6	127436064	sentinel	rs1936800	No		No		No		No	No		Inactive
rs1936801	6	127436313	proxy	rs1936800	No		No		No		No	No		Inactive
rs2800708	6	127437617	proxy	rs1936800	No		No		No		No	No		Inactive
rs2800709	6	127439297	proxy	rs1936800	No		No		No		Yes	No		Transcription start site
rs9482771	6	127446610	proxy	rs1936800	No		No		No		No	No		Inactive
rs1936807	6	127448249	proxy	rs1936800	No		No		No		No	No		Inactive
rs1474696	6	127449246	proxy	rs1936800	No		No		No		No	No		Inactive
rs2745352	6	127449447	proxy	rs1936800	No		No		No		No	No		Inactive
rs1936805	6	127452116	proxy	rs1936800	No		No		No		No	No		Inactive
rs1967685	6	127452426	proxy	rs1936800	No		No		No		No	No		Inactive
rs2800710	6	127452581	proxy	rs1936800	No		No		No		No	No		Inactive
rs9491696	6	127452639	proxy	rs1936800	No		No		No		No	No		Inactive
rs2745353	6	127452935	proxy	rs1936800	No		No		No		No	No		Inactive
rs2186037	6	127455029	proxy	rs1936800	No		No		No		No	No		Inactive
rs7766106	6	127455138	proxy	rs1936800	No		No		No		No	No		Inactive
rs2489623	6	127455821	proxy	rs1936800	No		No		No		No	No		Inactive
rs4382293	6	127475433	proxy	rs1936800	No		No		No		No	No		Inactive
rs1892172	6	127476516	proxy	rs1936800	No		No		Yes	RSPO3	No	No		Inactive
rs1936809	6	127477268	proxy	rs1936800	No		No		No		No	No		Inactive
rs4644087	6	127481154	proxy	rs1936800	No		No		No		No	No		Inactive
rs4566896	6	127482362	proxy	rs1936800	No		No		No		No	No		Inactive
rs2154167	6	127487806	proxy	rs1936800	No		No		No		No	No		Inactive
rs6569474	6	127493611	proxy	rs1936800	No		No		No		No	No		Inactive
rs9493627	6	133789728	proxy	rs7764488	No		Yes	EYA4	Yes	EYA4	No	No		Inactive
rs1022514	6	133790391	proxy	rs7764488	No		No		No		No	No		Inactive
rs199904900	6	133793652	proxy	rs7764488	No		No		No		No	No		Inactive
rs9321402	6	133794511	proxy	rs7764488	No		No		No		No	No		Inactive
rs3777866	6	133796586	proxy	rs7764488	No		No		No		No	No		Inactive
rs9373056	6	133797208	proxy	rs7764488	No		No		No		No	No		Inactive
rs9385649	6	133799723	proxy	rs7764488	No		No		No		No	No		Inactive
rs34950020	6	133800545	proxy	rs7764488	No		No		No		No	No		Inactive
rs7764488	6	133812872	sentinel	rs7764488	No		No		No		No	No		Inactive
rs4123902	6	160628053	proxy	rs2279463	No		No		No		No	No		Inactive
rs3119304	6	160628557	proxy	rs2279463	No		No		No		No	No		Inactive
rs3101822	6	160628590	proxy	rs2279463	No		No		No		No	No		Inactive
rs3127604	6	160629825	proxy	rs2279463	No		No		No		No	No		Inactive
rs3101820	6	160630020	proxy	rs2279463	No		No		No		No	No		Inactive
rs12215128	6	160631670	proxy	rs2279463	No		No		No		No	No		Inactive
rs3101821	6	160631920	proxy	rs2279463	No		No		No		No	No		Inactive
rs535785599	6	160632422	proxy	rs2279463	No		No		No		No	No		Inactive
rs12207180	6	160633107	proxy	rs2279463	No		No		No		No	No		Inactive
rs77166114	6	160635116	proxy	rs2279463	No		No		No		No	No		Inactive
rs10945655	6	160635552	proxy	rs2279463	No		No		No		No	No		Inactive
rs10945656	6	160635886	proxy	rs2279463	No		No		No		No	No		Inactive
rs12204445	6	160636031	proxy	rs2279463	No		No		No		No	No		Inactive
rs12204502	6	160636110	proxy	rs2279463	No		No		No		No	No		Inactive
rs3127592	6	160637844	proxy	rs2279463	No		No		Yes	SLC22A2	No	No		Transcribed
rs3127593	6	160638003	proxy	rs2279463	No		No		Yes	SLC22A2	No	No		Transcribed
rs3103353	6	160638076	proxy	rs2279463	No		No		Yes	SLC22A2	No	No		Transcribed
rs3127594	6	160638104	proxy	rs2279463	No		No		Yes	SLC22A2	No	No		Transcribed
rs3103352	6	160638725	proxy	rs2279463	No		No		No		No	No		Transcribed
rs10755577	6	160640494	proxy	rs2279463	No		No		No		No	No		Transcribed
rs3127575	6	160644012	proxy	rs2279463	No		No		No		No	No		Transcribed
rs12205178	6	160648923	proxy	rs2279463	No		No		No		No	No		Transcribed
rs77373737	6	160652473	proxy	rs2279463	No		No		No		No	No		Transcribed
rs11753349	6	160652678	proxy	rs2279463	No		No		No		No	No		Transcribed
rs10945657	6	160652929	proxy	rs2279463	No		No		No		No	No		Transcribed
rs3119308	6	160654659	proxy	rs2279463	No		No		No		No	No		Transcribed
rs10945658	6	160658130	proxy	rs2279463	No		No		No		No	No		Transcribed
rs3101823	6	160661168	proxy	rs2279463	No		No		No		No	No		Transcribed
rs9766047	6	160666801	proxy	rs2279463	No		No		No		No	No		Transcribed
rs2279463	6	160668389	sentinel	rs2279463	No		No		No		No	No		Transcribed
rs3127579	6	160674632	proxy	rs2279463	No		No		No		No	No		Enhancer
rs3798156	6	160676216	proxy	rs2279463	No		No		No		No	No		Transcribed
rs3127573	6	160681393	sentinel	rs3127573	No		No		Yes	SLC22A2	No	No		Enhancer
rs3127572	6	160682218	proxy	rs3127573	No		No		No		No	No		Inactive
rs76182445	6	160683146	proxy	rs3127573	No		No		No		No	No		Inactive
rs3119309	6	160685072	proxy	rs3127573	No		No		No		No	No		Inactive
rs7756836	6	160689257	proxy	rs3127573	No		No		No		No	No		Inactive
rs3119310	6	160692375	proxy	rs3127573	No		No		No		No	No		Inactive
rs3119311	6	160693107	proxy	rs3127573	No		No		No		No	No		Enhancer
rs3127578	6	160698155	proxy	rs3127573	No		No		No		No	No		Inactive
rs6950388	7	1270699	proxy	rs10275044	No		No		No		Yes	No		Inactive
rs6951209	7	1273821	proxy	rs10275044	No		No		No		Yes	No		Transcription start site
rs10275044	7	1273845	sentinel	rs10275044	No		No		No		Yes	No		Transcription start site
rs4724799	7	1274582	proxy	rs10275044	No		No		No		Yes	No		Transcription start site
rs12702509	7	1281064	proxy	rs10275044	No		No		No		Yes	No		Inactive
rs10277115	7	1285195	sentinel	rs10277115	No		No		No		No	No		Inactive
rs1533988	7	1293010	proxy	rs10277115	No		No		No		No	No		Inactive
rs3750082	7	32919927	sentinel	rs3750082	No		No		No		No	No		Transcribed
rs11762628	7	32926571	proxy	rs3750082	No		No		No		No	No		Transcribed
rs10268139	7	77328100	proxy	rs6465825	No		No		No		No	No		Transcription start site
rs6965245	7	77329743	proxy	rs6465825	No		No		No		No	No		Transcribed
rs10235275	7	77331179	proxy	rs6465825	No		No		No		No	No		Transcribed
rs10953304	7	77333096	proxy	rs6465825	No		No		No		No	No		Transcribed
rs57514204	7	77344061	proxy	rs6465825	No		No		No		No	No		Inactive
rs6976611	7	77349709	proxy	rs6465825	No		No		No		No	No		Inactive
rs13237154	7	77349936	proxy	rs6465825	No		No		No		No	No		Inactive
rs6963486	7	77349947	proxy	rs6465825	No		No		No		No	No		Inactive
rs56274768	7	77353238	proxy	rs6465825	No		No		No		No	No		Inactive
rs7795371	7	77362504	proxy	rs6465825	No		No		No		No	No		Inactive
rs10488040	7	77365365	proxy	rs6465825	No		No		No		No	No		Inactive
rs10277379	7	77374433	proxy	rs6465825	No		No		No		No	No		Transcribed
rs10240081	7	77374764	proxy	rs6465825	No		No		No		No	No		Transcribed
rs7801305	7	77391681	proxy	rs6465825	No		No		No		No	No		Transcribed
rs2903929	7	77401648	proxy	rs6465825	No		No		No		No	No		Transcribed
rs10953349	7	77402746	proxy	rs6465825	No		No		Yes	RSBN1L	No	No		Transcribed
rs10263369	7	77406404	proxy	rs6465825	No		No		No		No	No		Transcribed
rs28605882	7	77409541	proxy	rs6465825	No		No		Yes	RSBN1L	No	No		Transcribed
rs6465825	7	77416439	sentinel	rs6465825	No		No		No		No	No		Transcribed
rs1544459	7	77417584	proxy	rs6465825	No		No		No		No	No		Transcribed
rs2057933	7	77420388	proxy	rs6465825	No		No		No		No	No		Transcribed
rs6973656	7	77422583	proxy	rs6465825	No		No		No		No	No		Transcribed
rs6970595	7	77426482	proxy	rs6465825	No		No		No		No	No		Transcription start site
rs11972096	7	77433484	proxy	rs6465825	No		No		No		No	No		Inactive
rs7786368	7	77500734	proxy	rs6465825	No		No		No		No	No		Inactive
rs66497154	7	151402902	proxy	rs7805747	No		No		No		No	No		Transcription start site
rs57807319	7	151403260	proxy	rs7805747	No		No		No		No	No		Enhancer
rs10263707	7	151403505	proxy	rs7805747	No		No		No		No	No		Enhancer
rs10480299	7	151405818	proxy	rs7805747	No		No		No		No	No		Transcribed
rs10480300	7	151406005	proxy	rs7805747	No		No		No		No	No		Transcribed
rs17173238	7	151406220	proxy	rs7805747	No		No		No		No	No		Transcribed
rs55779150	7	151406449	proxy	rs7805747	No		No		No		No	No		Transcribed
rs56012466	7	151406788	proxy	rs7805747	No		No		No		No	No		Transcribed
rs55791829	7	151407429	proxy	rs7805747	No		No		No		No	No		Transcribed
rs7805747	7	151407801	sentinel	rs7805747	No		No		No		No	No		Transcribed
rs73728279	7	151411494	proxy	rs7805747	No		No		No		No	No		Transcribed
rs6464165	7	151413124	proxy	rs7805747	No		No		No		No	No		Enhancer
rs10224210	7	151413194	proxy	rs7805747	No		No		No		No	No		Enhancer
rs10265221	7	151414329	proxy	rs7805747	No		No		No		No	No		Enhancer
rs10224002	7	151415041	proxy	rs7805747	No		No		No		No	No		Transcribed
rs73158188	7	151415233	proxy	rs7805747	No		No		No		No	No		Transcribed
rs10253736	7	151415256	proxy	rs7805747	No		No		No		No	No		Transcribed
rs10254101	7	151415536	proxy	rs7805747	No		No		No		No	No		Transcribed
rs6459680	7	156258568	sentinel	rs6459680	No		No		No		No	No		Inactive
rs1405809	7	156266712	proxy	rs6459680	No		No		No		No	No		Enhancer
rs6972171	7	156267032	proxy	rs6459680	No		No		No		No	No		Enhancer
rs2978898	8	6692378	proxy	rs9314614	No		No		No		Yes	No		Transcription start site
rs2978895	8	6692909	proxy	rs9314614	No		No		No		Yes	No		Transcription start site
rs2977806	8	6692968	proxy	rs9314614	No		No		Yes	XKR5	Yes	No		Transcription start site
rs2951851	8	6693495	proxy	rs9314614	No		No		Yes	GS1-24F4.2	No	No		Enhancer
rs2977804	8	6693608	proxy	rs9314614	No		No		Yes	GS1-24F4.2	No	No		Transcribed
rs2978894	8	6693629	proxy	rs9314614	No		No		Yes	GS1-24F4.2	No	No		Transcribed
rs2980955	8	6694434	proxy	rs9314614	No		No		No		No	No		Transcribed
rs2977803	8	6694464	proxy	rs9314614	No		No		No		No	No		Transcribed
rs2977802	8	6694845	proxy	rs9314614	No		No		No		No	No		Transcribed
rs2978893	8	6696017	proxy	rs9314614	No		No		No		No	No		Transcribed
rs2978892	8	6696749	proxy	rs9314614	No		No		No		No	No		Transcribed
rs2951833	8	6696893	proxy	rs9314614	No		No		No		No	No		Transcribed
rs2977799	8	6696927	proxy	rs9314614	No		No		No		No	No		Transcribed
rs2980954	8	6697071	proxy	rs9314614	No		No		No		No	No		Transcribed
rs2978891	8	6697258	proxy	rs9314614	No		No		No		No	No		Transcribed
rs2978890	8	6697310	proxy	rs9314614	No		No		No		No	No		Transcribed
rs2978889	8	6697316	proxy	rs9314614	No		No		No		No	No		Transcribed
rs2977798	8	6697450	proxy	rs9314614	No		No		No		No	No		Transcribed
rs9314614	8	6697731	sentinel	rs9314614	No		No		No		No	No		Transcribed
rs9772604	8	6697811	proxy	rs9314614	No		No		No		No	No		Transcribed
rs3863728	8	6698224	proxy	rs9314614	No		No		No		No	No		Transcribed
rs4840638	8	6698248	proxy	rs9314614	No		No		No		No	No		Transcribed
rs4840639	8	6698413	proxy	rs9314614	No		No		No		No	No		Transcription start site
rs2951832	8	6698630	proxy	rs9314614	No		No		No		No	No		Transcription start site
rs881362	8	6698894	proxy	rs9314614	No		No		No		No	No		Transcription start site
rs2951830	8	6699486	proxy	rs9314614	No		No		Yes	GS1-24F4.2	No	No		Inactive
rs2702846	8	6699538	proxy	rs9314614	No		No		Yes	GS1-24F4.2	No	No		Inactive
rs2951828	8	6700160	proxy	rs9314614	No		No		No		No	No		Inactive
rs2702845	8	6700686	proxy	rs9314614	No		No		No		No	No		Inactive
rs2741099	8	6700695	proxy	rs9314614	No		No		No		No	No		Inactive
rs2615771	8	6812759	proxy	rs2738048	No		No		No		No	No		Inactive
rs2615768	8	6822606	proxy	rs2738048	No		No		No		No	No		Inactive
rs2738048	8	6822785	sentinel	rs2738048	No		No		No		No	No		Inactive
rs2702910	8	6823891	proxy	rs2738048	No		No		No		No	No		Inactive
rs2702909	8	6824225	proxy	rs2738048	No		No		No		No	No		Inactive
rs2702908	8	6824614	proxy	rs2738048	No		No		No		No	No		Inactive
rs4367573	8	6896883	proxy	rs12716641	No		No		Yes	DEFA7P	No	No		Inactive
rs4840668	8	6897352	proxy	rs12716641	No		No		No		No	No		Inactive
rs4240690	8	6897512	proxy	rs12716641	No		No		No		No	No		Inactive
rs4418364	8	6897885	proxy	rs12716641	No		No		No		No	No		Inactive
rs6981771	8	6898034	proxy	rs12716641	No		No		No		No	No		Inactive
rs6996729	8	6898115	proxy	rs12716641	No		No		No		No	No		Inactive
rs6996918	8	6898191	proxy	rs12716641	No		No		No		No	No		Inactive
rs7004474	8	6898232	proxy	rs12716641	No		No		No		No	No		Inactive
rs7009276	8	6898306	proxy	rs12716641	No		No		No		No	No		Inactive
rs6997211	8	6898344	proxy	rs12716641	No		No		No		No	No		Inactive
rs12716641	8	6898998	sentinel	rs12716641	No		No		No		No	No		Inactive
rs12716642	8	6899153	proxy	rs12716641	No		No		No		No	No		Inactive
rs13274544	8	6899209	proxy	rs12716641	No		No		No		No	No		Inactive
rs12716643	8	6899486	proxy	rs12716641	No		No		No		No	No		Inactive
rs12716644	8	6899489	proxy	rs12716641	No		No		No		No	No		Inactive
rs10086568	8	6900336	sentinel	rs10086568	No		No		No		No	No		Inactive
rs12716647	8	6901304	proxy	rs10086568	No		No		No		No	No		Inactive
rs55690609	8	6902043	proxy	rs10086568	No		No		No		No	No		Inactive
rs4260915	8	6902866	proxy	rs10086568	No		No		No		No	No		Inactive
rs11137087	8	6906040	proxy	rs10086568	No		No		No		No	No		Inactive
rs9644778	8	6909654	proxy	rs10086568	No		No		No		No	No		Inactive
rs3758086	8	23714992	proxy	rs10109414	No		No		No		No	No		Inactive
rs36071802	8	23715871	proxy	rs10109414	No		No		No		No	No		Inactive
rs7007761	8	23719571	proxy	rs10109414	No		No		No		No	No		Inactive
rs6999484	8	23728271	proxy	rs10109414	No		No		No		No	No		Inactive
rs11778129	8	23732226	proxy	rs10109414	No		No		No		No	No		Inactive
rs4871905	8	23735047	proxy	rs10109414	No		No		No		No	No		Inactive
rs9314273	8	23735559	proxy	rs10109414	No		No		No		No	No		Inactive
rs819196	8	23742721	proxy	rs10109414	No		No		No		No	No		Inactive
rs34861762	8	23748420	proxy	rs10109414	No		No		No		No	No		Inactive
rs10109414	8	23751151	sentinel	rs10109414	No		No		No		No	No		Inactive
rs819185	8	23752382	proxy	rs10109414	No		No		No		No	No		Inactive
rs1731274	8	23766319	proxy	rs10109414	No		No		No		No	No		Inactive
rs17786744	8	23777006	proxy	rs10109414	No		No		No		No	No		Inactive
rs1705699	8	23781453	proxy	rs10109414	No		No		No		No	No		Inactive
rs4872205	8	23785018	proxy	rs10109414	No		No		No		No	No		Inactive
rs1629026	8	23786072	proxy	rs10109414	No		No		No		No	No		Inactive
rs4871907	8	23786784	proxy	rs10109414	No		No		No		No	No		Inactive
rs4734636	8	103542538	proxy	rs2033562	No		No		No		No	No		Inactive
rs1347318	8	103542791	proxy	rs2033562	No		No		No		No	No		Inactive
rs10088534	8	103543524	proxy	rs2033562	No		No		No		No	No		Inactive
rs13265183	8	103543956	proxy	rs2033562	No		No		No		No	No		Inactive
rs10110787	8	103545003	proxy	rs2033562	No		No		No		No	No		Inactive
rs10095950	8	103545008	proxy	rs2033562	No		No		No		No	No		Inactive
rs10096810	8	103545436	proxy	rs2033562	No		No		No		No	No		Inactive
rs13250010	8	103545983	proxy	rs2033562	No		No		Yes	AP002852.2	No	No		Inactive
rs2033561	8	103546435	proxy	rs2033562	No		No		No		No	No		Inactive
rs10104124	8	103546942	proxy	rs2033562	No		No		No		No	No		Inactive
rs2033562	8	103547739	sentinel	rs2033562	No		No		No		No	No		Inactive
rs1347319	8	103548424	proxy	rs2033562	No		No		No		No	No		Inactive
rs1347320	8	103548510	proxy	rs2033562	No		No		No		No	No		Inactive
rs1347321	8	103548538	proxy	rs2033562	No		No		No		No	No		Inactive
rs4734637	8	103549379	proxy	rs2033562	No		No		No		No	No		Inactive
rs28496103	8	103550211	proxy	rs2033562	No		No		No		No	No		Inactive
rs2017	9	71397747	proxy	rs4744712	No		No		Yes	FAM122A	No	No		Transcription start site
rs11143801	9	71426328	proxy	rs4744712	No		No		No		No	No		Inactive
rs7042786	9	71431174	proxy	rs4744712	No		No		No		No	No		Inactive
rs2039424	9	71432174	proxy	rs4744712	No		No		No		No	No		Inactive
rs2039425	9	71432477	proxy	rs4744712	No		No		No		No	No		Inactive
rs1556751	9	71433212	proxy	rs4744712	No		No		No		No	No		Inactive
rs10746942	9	71434465	proxy	rs4744712	No		No		No		No	No		Inactive
rs4744712	9	71434707	sentinel	rs4744712	No		No		No		No	No		Inactive
rs2151421	9	71435693	proxy	rs4744712	No		No		No		No	No		Inactive
rs2151422	9	71437107	proxy	rs4744712	No		No		No		No	No		Inactive
rs1889150	9	71443540	proxy	rs4744712	No		No		No		No	No		Inactive
rs4237268	9	71458176	proxy	rs4744712	No		No		Yes	AL354794.1	No	No		Inactive
rs10739461	9	119190684	proxy	rs13298297	No		No		No		No	No		Transcribed
rs10817890	9	119192174	proxy	rs13298297	No		No		No		No	No		Transcribed
rs6478237	9	119192516	proxy	rs13298297	No		No		No		No	No		Transcribed
rs34976241	9	119203286	proxy	rs13298297	No		No		No		No	No		Transcribed
rs34430369	9	119206411	proxy	rs13298297	No		No		No		No	No		Inactive
rs13292335	9	119221205	proxy	rs13298297	No		No		No		No	No		Inactive
rs12156498	9	119226048	proxy	rs13298297	No		No		No		No	No		Inactive
rs56147233	9	119228424	proxy	rs13298297	No		No		No		No	No		Inactive
rs12005639	9	119238756	proxy	rs13298297	No		No		No		No	No		Inactive
rs13284925	9	119240828	proxy	rs13298297	No		No		No		No	No		Inactive
rs1475056	9	119242954	proxy	rs13298297	No		No		No		No	No		Inactive
rs1861883	9	119247049	proxy	rs13298297	No		No		No		No	No		Transcribed
rs56329744	9	119247333	proxy	rs13298297	No		No		No		No	No		Transcribed
rs62575433	9	119248377	proxy	rs13298297	No		No		No		No	No		Transcribed
rs12377406	9	119248464	proxy	rs13298297	No		No		No		No	No		Inactive
rs34804463	9	119248725	proxy	rs13298297	No		No		No		No	No		Inactive
rs10983193	9	119250600	proxy	rs13298297	No		No		No		No	No		Inactive
rs34513895	9	119253978	proxy	rs13298297	No		No		No		No	No		Inactive
rs13296745	9	119254872	proxy	rs13298297	No		No		No		No	No		Inactive
rs10983195	9	119255068	proxy	rs13298297	No		No		No		No	No		Inactive
rs13298297	9	119264108	sentinel	rs13298297	No		No		No		No	No		Inactive
rs199689536	9	119265021	proxy	rs13298297	No		No		No		No	No		Inactive
rs2900129	9	119265415	proxy	rs13298297	No		No		No		No	No		Inactive
rs55821450	9	119268560	proxy	rs13298297	No		No		No		No	No		Inactive
rs6478242	9	119272307	proxy	rs13298297	No		No		No		No	No		Inactive
rs11521563	9	119275114	proxy	rs13298297	No		No		No		No	No		Inactive
rs10983211	9	119279253	proxy	rs13298297	No		No		No		No	No		Inactive
rs1830581	9	119280555	proxy	rs13298297	No		No		No		No	No		Inactive
rs10983215	9	119284401	proxy	rs13298297	No		No		No		No	No		Inactive
rs62574374	9	119290790	proxy	rs13298297	No		No		No		No	No		Inactive
rs10983218	9	119292192	proxy	rs13298297	No		No		No		No	No		Inactive
rs62574378	9	119292548	proxy	rs13298297	No		No		No		No	No		Inactive
rs10983220	9	119292723	proxy	rs13298297	No		No		No		No	No		Inactive
rs34799326	9	119293848	proxy	rs13298297	No		No		No		No	No		Inactive
rs12376797	9	119294541	proxy	rs13298297	No		No		No		No	No		Inactive
rs56026774	9	119295670	proxy	rs13298297	No		No		No		No	No		Inactive
rs7022867	9	119296000	proxy	rs13298297	No		No		No		No	No		Inactive
rs12380665	9	119297542	proxy	rs13298297	No		No		No		No	No		Inactive
rs12379128	9	119300567	proxy	rs13298297	No		No		No		No	No		Inactive
rs888398	9	119304356	proxy	rs13298297	No		No		No		No	No		Inactive
rs17220380	9	119305795	proxy	rs13298297	No		No		No		No	No		Inactive
rs12115644	9	119306580	proxy	rs13298297	No		No		No		No	No		Inactive
rs10983229	9	119307773	proxy	rs13298297	No		No		No		No	No		Inactive
rs62574402	9	119310913	proxy	rs13298297	No		No		No		No	No		Inactive
rs71505577	9	119310998	proxy	rs13298297	No		No		No		No	No		Inactive
rs55957960	9	119313076	proxy	rs13298297	No		No		No		No	No		Inactive
rs10983238	9	119333683	proxy	rs13298297	No		No		No		No	No		Transcribed
rs34395359	9	119334229	proxy	rs13298297	No		No		No		No	No		Transcription start site
rs72760002	9	119336188	proxy	rs13298297	No		No		No		No	No		Transcribed
rs10983243	9	119338340	proxy	rs13298297	No		No		No		No	No		Inactive
rs12376892	9	119348005	proxy	rs13298297	No		No		Yes	AL133284.1	No	No		Inactive
rs36080295	9	119351257	proxy	rs13298297	No		No		No		No	No		Inactive
rs17292540	9	119351429	proxy	rs13298297	No		No		No		No	No		Inactive
rs10781496	9	139261086	proxy	rs4077515	No		No		Yes	CARD9	No	No		Inactive
rs11145763	9	139263596	proxy	rs4077515	No		No		No		No	No		Inactive
rs10870077	9	139263891	proxy	rs4077515	No		No		No		No	No		Inactive
rs10781499	9	139266405	proxy	rs4077515	No		No		Yes	CARD9	No	No		Inactive
rs4077515	9	139266496	sentinel	rs4077515	No		Yes	CARD9	Yes	CARD9	No	No		Inactive
rs4075760	9	139266697	proxy	rs4077515	No		No		No		No	No		Inactive
rs4078099	9	139267533	proxy	rs4077515	No		No		No		No	Yes	Cmyc,MYC::MAX	Enhancer
rs3812558	9	139269135	proxy	rs4077515	No		No		No		No	No		Transcribed
rs3829110	9	139269198	proxy	rs4077515	No		No		No		No	No		Transcribed
rs10781500	9	139269338	proxy	rs4077515	No		No		No		No	No		Transcribed
rs3829111	9	139269483	proxy	rs4077515	No		No		No		No	No		Transcribed
rs3812560	9	139269905	proxy	rs4077515	No		No		No		No	No		Transcribed
rs3088081	9	139270149	proxy	rs4077515	No		No		Yes	SNAPC4	No	No		Transcribed
rs35670379	9	139270606	proxy	rs4077515	No		No		No		No	No		Transcribed
rs3812563	9	139271106	proxy	rs4077515	No		No		No		No	No		Transcribed
rs3812564	9	139271190	proxy	rs4077515	No		No		No		No	No		Transcribed
rs10781505	9	139271355	proxy	rs4077515	No		No		No		No	No		Transcribed
rs11794847	9	139271747	proxy	rs4077515	No		No		No		No	No		Transcribed
rs11793497	9	139271850	proxy	rs4077515	No		No		No		No	No		Transcribed
rs11791262	9	139271919	proxy	rs4077515	No		No		No		No	No		Transcribed
rs10781507	9	139272058	proxy	rs4077515	No		No		Yes	SNAPC4	No	No		Transcribed
rs3812565	9	139272502	proxy	rs4077515	No		No		Yes	SNAPC4	No	No		Transcribed
rs3812570	9	139275204	proxy	rs4077515	No		No		Yes	SNAPC4	No	No		Transcribed
rs3812571	9	139275294	proxy	rs4077515	No		Yes	SNAPC4	Yes	SNAPC4	No	No		Transcribed
rs3812573	9	139276680	proxy	rs4077515	No		No		No		No	No		Transcribed
rs4567159	9	139277059	proxy	rs4077515	No		No		No		No	No		Transcribed
rs10781510	9	139279173	proxy	rs4077515	No		No		Yes	SNAPC4	No	No		Transcribed
rs4307445	9	139279776	proxy	rs4077515	No		No		No		No	No		Transcribed
rs34826348	9	139281570	proxy	rs4077515	No		No		No		No	No		Transcribed
rs78428995	9	139281847	proxy	rs4077515	No		No		No		No	No		Transcribed
rs10870113	9	139284790	proxy	rs4077515	No		No		No		No	No		Transcribed
rs11145839	9	139285137	proxy	rs4077515	No		No		No		No	No		Transcribed
rs4266763	9	139289825	proxy	rs4077515	No		No		Yes	SNAPC4	No	No		Transcribed
rs11145874	9	139290011	proxy	rs4077515	No		No		No		No	No		Transcribed
rs4498662	9	139290251	proxy	rs4077515	No		No		No		No	No		Transcribed
rs3812575	9	139293259	proxy	rs4077515	No		No		No		No	No		Transcription start site
rs4330804	9	139294247	proxy	rs4077515	No		No		No		Yes	No		Transcription start site
rs1132005	9	139296927	proxy	rs4077515	No		No		Yes	SDCCAG3	No	No		Transcribed
rs10781518	9	139300547	proxy	rs4077515	No		No		No		No	No		Transcribed
rs74675648	10	1087975	proxy	rs10794720	No		No		No		No	No		Transcribed
rs7075830	10	1091650	proxy	rs10794720	No		No		No		No	No		Transcribed
rs11250242	10	1100064	proxy	rs10794720	No		No		No		No	No		Enhancer
rs74117685	10	1100410	proxy	rs10794720	No		No		No		No	No		Transcription start site
rs10047382	10	1102868	proxy	rs10794720	No		No		Yes	WDR37	Yes	No		Transcription start site
rs10047269	10	1103058	proxy	rs10794720	No		No		No		Yes	No		Transcription start site
rs10047383	10	1103095	proxy	rs10794720	No		No		No		Yes	No		Transcription start site
rs12244052	10	1103266	proxy	rs10794720	No		No		No		Yes	No		Transcription start site
rs12268949	10	1104257	proxy	rs10794720	No		No		No		No	No		Transcribed
rs7071670	10	1105473	proxy	rs10794720	No		No		No		No	No		Transcribed
rs7093915	10	1107341	proxy	rs10794720	No		No		No		No	No		Transcribed
rs12247779	10	1107957	proxy	rs10794720	No		No		No		No	No		Transcribed
rs7100114	10	1110231	proxy	rs10794720	No		No		No		No	No		Transcribed
rs12247818	10	1110464	proxy	rs10794720	No		No		No		No	No		Transcribed
rs11250249	10	1116999	proxy	rs10794720	No		No		No		No	No		Transcribed
rs41299206	10	1120236	proxy	rs10794720	No		No		No		No	No		Transcribed
rs76068439	10	1121018	proxy	rs10794720	No		No		No		No	No		Transcribed
rs10219038	10	1121814	proxy	rs10794720	No		No		No		No	No		Transcribed
rs11250252	10	1124939	proxy	rs10794720	No		No		No		No	No		Transcribed
rs189368412	10	1126848	proxy	rs10794720	No		No		No		No	No		Transcribed
rs74120451	10	1126866	proxy	rs10794720	No		No		No		No	No		Transcribed
rs11819230	10	1128812	proxy	rs10794720	No		No		No		No	No		Transcribed
rs2279256	10	1132852	proxy	rs10794720	No		No		No		No	No		Transcribed
rs78029387	10	1138589	proxy	rs10794720	No		No		No		No	No		Transcribed
rs17155886	10	1145182	proxy	rs10794720	No		No		No		No	No		Transcribed
rs74117831	10	1145707	proxy	rs10794720	No		No		No		No	No		Transcribed
rs57514701	10	1146169	proxy	rs10794720	No		No		No		No	No		Transcribed
rs11816485	10	1147974	proxy	rs10794720	No		No		No		Yes	No		Transcribed
rs11818314	10	1148157	proxy	rs10794720	No		No		No		Yes	No		Transcribed
rs11250264	10	1151723	proxy	rs10794720	No		No		No		No	No		Transcribed
rs3886474	10	1154669	proxy	rs10794720	No		No		No		No	No		Transcribed
rs10794720	10	1156165	sentinel	rs10794720	No		No		No		No	No		Transcribed
rs59377495	10	1157019	proxy	rs10794720	No		No		No		No	No		Transcribed
rs56004802	10	1159187	proxy	rs10794720	No		No		No		No	No		Transcribed
rs12250141	10	1160106	proxy	rs10794720	No		No		No		No	No		Transcribed
rs74117848	10	1160974	proxy	rs10794720	No		No		No		No	No		Transcribed
rs1079390	10	1161653	proxy	rs10794720	No		No		No		No	No		Transcribed
rs1079389	10	1161980	proxy	rs10794720	No		No		No		No	No		Transcribed
rs2387299	10	1163427	proxy	rs10794720	No		No		No		No	No		Transcribed
rs74117849	10	1165425	proxy	rs10794720	No		No		No		No	No		Transcribed
rs74117850	10	1165777	proxy	rs10794720	No		No		No		No	No		Transcribed
rs11250275	10	1171823	proxy	rs10794720	No		No		No		No	No		Transcribed
rs1801240	10	16918997	proxy	rs1801239	No		Yes	CUBN	No		No	No		Transcribed
rs1801239	10	16919052	sentinel	rs1801239	No		Yes	CUBN	No		No	No		Transcribed
rs74440730	10	16920892	proxy	rs1801239	No		No		No		No	No		Transcribed
rs78936062	10	16927877	proxy	rs1801239	No		No		No		No	No		Transcribed
rs74942409	10	16928301	proxy	rs1801239	No		No		No		No	No		Transcribed
rs17343073	10	16932196	proxy	rs1801239	No		No		No		No	No		Transcribed
rs78625146	10	16933839	proxy	rs1801239	No		No		No		No	No		Transcribed
rs79801018	10	16937659	proxy	rs1801239	No		No		No		No	No		Transcribed
rs78786782	10	16937775	proxy	rs1801239	No		No		No		No	No		Transcribed
rs73592376	10	16937787	proxy	rs1801239	No		No		No		No	No		Transcribed
rs77744173	10	16938271	proxy	rs1801239	No		No		No		No	No		Transcribed
rs45619139	10	16940846	proxy	rs1801239	No		No		No		No	No		Transcribed
rs74375025	10	16947664	proxy	rs1801239	No		No		No		No	No		Transcribed
rs113795872	10	16950921	proxy	rs1801239	No		No		No		No	No		Transcribed
rs10994856	10	52645248	proxy	rs10994860	No		No		No		No	No		Transcription start site
rs10994860	10	52645424	sentinel	rs10994860	No		No		Yes	A1CF	No	No		Transcription start site
rs10821905	10	52646093	proxy	rs10994860	No		No		No		No	No		Transcribed
rs10821907	10	52648454	proxy	rs10994860	No		No		No		No	No		Transcribed
rs231890	11	2776059	proxy	rs163160	No		No		No		No	No		Inactive
rs6578296	11	2779970	proxy	rs163160	No		No		No		No	No		Inactive
rs463535	11	2781670	proxy	rs163160	No		No		No		No	No		Transcribed
rs548566	11	2782648	proxy	rs163160	No		No		No		No	No		Transcribed
rs231876	11	2784661	proxy	rs163160	No		No		No		No	No		Transcribed
rs231875	11	2784831	proxy	rs163160	No		No		No		No	No		Transcribed
rs231873	11	2785542	proxy	rs163160	No		No		No		No	No		Inactive
rs63934	11	2789062	proxy	rs163160	No		No		No		No	No		Inactive
rs163160	11	2789955	sentinel	rs163160	No		No		No		No	No		Inactive
rs163152	11	2794348	proxy	rs163160	No		No		No		No	No		Inactive
rs233438	11	2794392	proxy	rs163160	No		No		No		No	No		Inactive
rs233437	11	2794851	proxy	rs163160	No		No		No		No	No		Inactive
rs233436	11	2794902	proxy	rs163160	No		No		No		No	No		Inactive
rs375116	11	2794992	proxy	rs163160	No		No		No		No	No		Inactive
rs336982	11	2795314	proxy	rs163160	No		No		No		No	No		Inactive
rs11024045	11	2795800	proxy	rs163160	No		No		No		No	No		Inactive
rs963837	11	30749090	proxy	rs3925584	No		No		No		No	No		Transcribed
rs3925584	11	30760335	sentinel	rs3925584	No		No		No		No	No		Inactive
rs10767873	11	30768678	proxy	rs3925584	No		No		No		No	No		Inactive
rs2074038	11	44087989	sentinel	rs2074038	No		No		Yes	ACCS	Yes	Yes	ELF1	Transcription start site
rs10791822	11	65428706	proxy	rs4014195	No		No		No		No	No		Transcribed
rs28464085	11	65436792	proxy	rs4014195	No		No		No		No	No		Inactive
rs12289836	11	65436888	proxy	rs4014195	No		No		No		No	No		Inactive
rs7924510	11	65438135	proxy	rs4014195	No		No		No		No	No		Inactive
rs7947604	11	65442059	proxy	rs4014195	No		No		No		No	No		Inactive
rs60626743	11	65443380	proxy	rs4014195	No		No		No		No	No		Inactive
rs113623061	11	65443452	proxy	rs4014195	No		No		No		No	No		Inactive
rs11227251	11	65449045	proxy	rs4014195	No		No		No		No	No		Inactive
rs12802391	11	65449451	proxy	rs4014195	No		No		No		No	No		Inactive
rs7934036	11	65451020	proxy	rs4014195	No		No		No		No	No		Inactive
rs10896029	11	65452952	proxy	rs4014195	No		No		No		No	No		Inactive
rs11227254	11	65454000	proxy	rs4014195	No		No		No		No	No		Inactive
rs11227255	11	65454044	proxy	rs4014195	No		No		No		No	No		Inactive
rs1073602	11	65455386	proxy	rs4014195	No		No		No		No	No		Inactive
rs6591185	11	65455742	proxy	rs4014195	No		No		No		No	No		Inactive
rs11601509	11	65456864	proxy	rs4014195	No		No		No		No	No		Inactive
rs138502442	11	65456990	proxy	rs4014195	No		No		No		No	No		Inactive
rs146861857	11	65457751	proxy	rs4014195	No		No		No		No	No		Inactive
rs1074156	11	65458169	proxy	rs4014195	No		No		No		No	No		Inactive
rs1074155	11	65458197	proxy	rs4014195	No		No		No		No	No		Inactive
rs7115734	11	65458964	proxy	rs4014195	No		No		No		No	No		Inactive
rs10896032	11	65459419	proxy	rs4014195	No		No		No		No	No		Inactive
rs10896033	11	65459556	proxy	rs4014195	No		No		No		No	No		Inactive
rs6591187	11	65460086	proxy	rs4014195	No		No		No		No	No		Inactive
rs7952133	11	65460477	proxy	rs4014195	No		No		No		No	No		Inactive
rs10896034	11	65460783	proxy	rs4014195	No		No		No		No	No		Inactive
rs11227260	11	65461158	proxy	rs4014195	No		No		No		No	No		Enhancer
rs10896035	11	65461160	proxy	rs4014195	No		No		No		No	No		Enhancer
rs6591188	11	65467953	proxy	rs4014195	No		No		No		No	No		Inactive
rs7930301	11	65474556	proxy	rs4014195	No		No		No		No	No		Inactive
rs9666878	11	65475816	proxy	rs4014195	No		No		No		No	No		Inactive
rs61893835	11	65478487	proxy	rs4014195	No		No		No		No	No		Transcribed
rs2236682	11	65480090	proxy	rs4014195	No		No		No		No	No		Transcription start site
rs4645927	11	65482827	proxy	rs4014195	No		No		No		No	No		Transcribed
rs75601653	11	65483370	proxy	rs4014195	No		No		No		No	No		Transcribed
rs7120713	11	65483374	proxy	rs4014195	No		No		No		No	No		Transcribed
rs4645933	11	65485120	proxy	rs4014195	No		No		No		No	No		Transcribed
rs12576766	11	65488556	proxy	rs4014195	No		No		No		No	No		Inactive
rs75162774	11	65492483	proxy	rs4014195	No		No		No		No	No		Inactive
rs61895665	11	65493249	proxy	rs4014195	No		No		No		No	No		Inactive
rs11227279	11	65495211	proxy	rs4014195	No		No		Yes	KRT8P26	No	No		Inactive
rs78412025	11	65495696	proxy	rs4014195	No		No		No		No	No		Inactive
rs11227281	11	65496558	proxy	rs4014195	No		No		No		No	No		Inactive
rs56686587	11	65497036	proxy	rs4014195	No		No		No		No	No		Inactive
rs4014192	11	65498915	proxy	rs4014195	No		No		No		No	No		Inactive
rs4930312	11	65499719	proxy	rs4014195	No		No		No		No	No		Inactive
rs11537193	11	65500003	proxy	rs4014195	No		No		No		No	No		Inactive
rs11532071	11	65500198	proxy	rs4014195	No		No		No		No	No		Inactive
rs4930313	11	65500428	proxy	rs4014195	No		No		No		No	No		Inactive
rs10896037	11	65503424	proxy	rs4014195	No		No		No		No	No		Inactive
rs12225620	11	65505448	proxy	rs4014195	No		No		No		No	No		Inactive
rs10896038	11	65505528	proxy	rs4014195	No		No		No		No	No		Inactive
rs4014195	11	65506822	sentinel	rs4014195	No		No		No		No	No		Inactive
rs11606947	11	65508237	proxy	rs4014195	No		No		No		No	No		Inactive
rs11604568	11	65511336	proxy	rs4014195	No		No		No		No	No		Inactive
rs11600918	11	65511965	proxy	rs4014195	No		No		No		No	No		Inactive
rs7110576	11	65512057	proxy	rs4014195	No		No		No		No	No		Inactive
rs7123489	11	65524252	proxy	rs4014195	No		No		No		No	No		Inactive
rs77713116	11	65531109	proxy	rs4014195	No		No		No		No	No		Inactive
rs11227299	11	65549570	proxy	rs4014195	No		No		No		No	No		Inactive
rs11604462	11	65551648	proxy	rs4014195	No		No		No		No	No		Inactive
rs11604451	11	65551710	proxy	rs4014195	No		No		No		No	No		Inactive
rs948494	11	65552118	proxy	rs4014195	No		No		No		No	No		Inactive
rs948493	11	65552154	proxy	rs4014195	No		No		No		No	No		Inactive
rs4930319	11	65555458	proxy	rs4014195	No		No		No		Yes	No		Transcription start site
rs11062102	12	348785	proxy	rs10774021	No		No		No		No	No		Transcribed
rs10774020	12	348876	proxy	rs10774021	No		No		No		No	No		Transcribed
rs10774021	12	349298	sentinel	rs10774021	No		No		No		No	No		Transcribed
rs11062590	12	3355168	proxy	rs10491967	No		No		No		No	No		Transcribed
rs11062595	12	3367760	proxy	rs10491967	No		No		No		No	No		Transcribed
rs11062596	12	3367761	proxy	rs10491967	No		No		No		No	No		Transcribed
rs11062597	12	3367883	proxy	rs10491967	No		No		No		No	No		Enhancer
rs10491967	12	3368093	sentinel	rs10491967	No		No		No		No	No		Enhancer
rs7956634	12	15321194	sentinel	rs7956634	No		No		No		No	No		Enhancer
rs7956773	12	15321301	proxy	rs7956634	No		No		No		No	No		Enhancer
rs10846156	12	15321921	proxy	rs7956634	No		No		No		No	No		Enhancer
rs12826808	12	15323380	proxy	rs7956634	No		No		No		No	No		Enhancer
rs10846157	12	15325031	proxy	rs7956634	No		No		No		No	No		Inactive
rs2193172	12	15332342	proxy	rs7956634	No		No		No		No	No		Transcribed
rs10459101	12	15342463	proxy	rs7956634	No		No		No		No	No		Transcribed
rs7302787	12	15344066	proxy	rs7956634	No		No		No		No	No		Transcribed
rs35949897	12	15346379	proxy	rs7956634	No		No		No		No	No		Transcribed
rs7484541	12	57714803	proxy	rs1106766	No		No		No		No	No		Inactive
rs4760355	12	57725197	proxy	rs1106766	No		No		No		No	No		Inactive
rs7397189	12	57728776	proxy	rs1106766	No		No		No		No	No		Inactive
rs11609805	12	57735045	proxy	rs1106766	No		No		Yes	R3HDM2	No	No		Transcribed
rs79395356	12	57738600	proxy	rs1106766	No		No		No		No	No		Transcribed
rs12313306	12	57751854	proxy	rs1106766	No		No		No		No	No		Inactive
rs11172181	12	57756005	proxy	rs1106766	No		No		No		No	No		Inactive
rs4760254	12	57766392	proxy	rs1106766	No		No		No		No	No		Inactive
rs7971133	12	57770098	proxy	rs1106766	No		No		No		No	No		Inactive
rs4760278	12	57771153	proxy	rs1106766	No		No		No		No	No		Inactive
rs12315434	12	57780936	proxy	rs1106766	No		No		No		No	No		Inactive
rs2122982	12	57781893	proxy	rs1106766	No		No		No		No	No		Inactive
rs68147365	12	57789359	proxy	rs1106766	No		No		No		No	No		Transcribed
rs7974833	12	57791833	proxy	rs1106766	No		No		No		No	No		Inactive
rs11613352	12	57792580	proxy	rs1106766	No		No		No		No	No		Inactive
rs540730	12	57807114	proxy	rs1106766	No		No		No		No	No		Inactive
rs1106766	12	57809456	sentinel	rs1106766	No		No		No		No	No		Inactive
rs11614506	12	57815675	proxy	rs1106766	No		No		No		No	No		Transcribed
rs7964492	12	57823585	proxy	rs1106766	No		No		No		No	No		Transcription start site
rs73119306	12	57826982	proxy	rs1106766	No		No		No		No	No		Transcribed
rs61352607	12	57839173	proxy	rs1106766	No		No		No		No	No		Inactive
rs2229357	12	57843711	proxy	rs1106766	No		Yes	INHBC	No		No	No		Inactive
rs3741414	12	57844049	proxy	rs1106766	No		No		Yes	INHBC	No	No		Inactive
rs10774625	12	111910219	proxy	rs653178	No		No		No		No	No		Transcribed
rs7137828	12	111932800	proxy	rs653178	No		No		No		No	No		Transcribed
rs597808	12	111973358	proxy	rs653178	No		No		No		No	No		Transcribed
rs653178	12	112007756	sentinel	rs653178	No		No		No		No	No		Enhancer
rs11065979	12	112059557	proxy	rs653178	No		No		No		No	No		Inactive
rs11065987	12	112072424	proxy	rs653178	No		No		No		No	No		Inactive
rs11065991	12	112083162	proxy	rs653178	No		No		No		No	No		Transcribed
rs2074356	12	112645401	sentinel	rs2074356	No		No		No		No	No		Transcribed
rs1325339	13	72337754	proxy	rs626277	No		No		No		No	No		Inactive
rs303968	13	72340143	proxy	rs626277	No		No		No		No	No		Inactive
rs7331398	13	72340262	proxy	rs626277	No		No		No		No	No		Inactive
rs9572784	13	72341727	proxy	rs626277	No		No		No		No	No		Inactive
rs9572785	13	72341788	proxy	rs626277	No		No		No		No	No		Inactive
rs9572786	13	72342605	proxy	rs626277	No		No		No		No	No		Inactive
rs9529913	13	72345089	proxy	rs626277	No		No		No		No	No		Inactive
rs4884958	13	72345448	proxy	rs626277	No		No		No		No	No		Inactive
rs584480	13	72345505	proxy	rs626277	No		No		No		No	No		Inactive
rs478141	13	72346092	proxy	rs626277	No		No		No		No	No		Inactive
rs716877	13	72347448	proxy	rs626277	No		No		No		No	No		Inactive
rs932768	13	72347501	proxy	rs626277	No		No		No		No	No		Inactive
rs626277	13	72347696	sentinel	rs626277	No		No		No		No	No		Inactive
rs500830	13	72348768	proxy	rs626277	No		No		No		No	No		Inactive
rs303958	13	72359353	proxy	rs626277	No		No		No		No	No		Inactive
rs303953	13	72363561	proxy	rs626277	No		No		No		No	No		Inactive
rs303952	13	72364384	proxy	rs626277	No		No		No		No	No		Inactive
rs9599882	13	72366166	proxy	rs626277	No		No		No		No	No		Inactive
rs303947	13	72366395	proxy	rs626277	No		No		No		No	No		Inactive
rs9572787	13	72366606	proxy	rs626277	No		No		No		No	No		Inactive
rs9572788	13	72367372	proxy	rs626277	No		No		No		No	No		Inactive
rs303943	13	72368867	proxy	rs626277	No		No		No		No	No		Inactive
rs584391	13	72369156	proxy	rs626277	No		No		No		No	No		Inactive
rs487107	13	72369159	proxy	rs626277	No		No		No		No	No		Inactive
rs303942	13	72369456	proxy	rs626277	No		No		No		No	No		Inactive
rs9599884	13	72369626	proxy	rs626277	No		No		No		No	No		Inactive
rs6562682	13	72370166	proxy	rs626277	No		No		No		No	No		Inactive
rs303941	13	72370412	proxy	rs626277	No		No		No		No	No		Inactive
rs7335349	13	72370681	proxy	rs626277	No		No		No		No	No		Inactive
rs303940	13	72371415	proxy	rs626277	No		No		No		No	No		Inactive
rs303939	13	72371471	proxy	rs626277	No		No		No		No	No		Inactive
rs303938	13	72371757	proxy	rs626277	No		No		No		No	No		Inactive
rs303937	13	72372524	proxy	rs626277	No		No		No		No	No		Inactive
rs303936	13	72373889	proxy	rs626277	No		No		No		No	No		Inactive
rs303934	13	72376672	proxy	rs626277	No		No		No		No	No		Inactive
rs303933	13	72378343	proxy	rs626277	No		No		No		No	No		Inactive
rs2058727	13	72390007	proxy	rs626277	No		No		No		No	No		Inactive
rs2927061	15	41302219	proxy	rs2928148	No		No		No		No	No		Transcribed
rs2927062	15	41302687	proxy	rs2928148	No		No		No		No	No		Transcribed
rs2925342	15	41305733	proxy	rs2928148	No		No		No		No	No		Transcribed
rs7169375	15	41311046	proxy	rs2928148	No		No		No		No	No		Transcribed
rs2925345	15	41311799	proxy	rs2928148	No		No		No		No	No		Transcribed
rs3214068	15	41313064	proxy	rs2928148	No		No		No		No	No		Transcribed
rs2925346	15	41315695	proxy	rs2928148	No		No		No		No	No		Transcribed
rs6492978	15	41317702	proxy	rs2928148	No		No		No		No	No		Transcribed
rs72737704	15	41323575	proxy	rs2928148	No		No		No		No	No		Transcribed
rs28581803	15	41326513	proxy	rs2928148	No		No		No		No	No		Transcribed
rs1009913	15	41331050	proxy	rs2928148	No		No		No		No	No		Transcribed
rs1962410	15	41333816	proxy	rs2928148	No		No		No		No	No		Transcribed
rs8042088	15	41337487	proxy	rs2928148	No		No		No		No	No		Transcribed
rs8023345	15	41338348	proxy	rs2928148	No		No		No		No	No		Transcribed
rs11856572	15	41344078	proxy	rs2928148	No		No		No		No	No		Transcribed
rs11856577	15	41344130	proxy	rs2928148	No		No		No		No	No		Transcribed
rs111364472	15	41345519	proxy	rs2928148	No		No		No		No	No		Transcribed
rs2306083	15	41347658	proxy	rs2928148	No		No		No		No	No		Transcribed
rs7179681	15	41349962	proxy	rs2928148	No		No		No		No	No		Transcribed
rs11854472	15	41357687	proxy	rs2928148	No		No		No		No	No		Transcribed
rs7181816	15	41358720	proxy	rs2928148	No		No		No		No	No		Transcribed
rs544744	15	41366290	proxy	rs2928148	No		No		No		No	No		Transcribed
rs1717200	15	41368334	proxy	rs2928148	No		No		No		No	No		Transcribed
rs11856848	15	41370961	proxy	rs2928148	No		No		No		No	No		Transcribed
rs1983400	15	41373029	proxy	rs2928148	No		No		No		No	No		Transcribed
rs2947493	15	41375694	proxy	rs2928148	No		No		No		No	No		Transcribed
rs2947494	15	41375741	proxy	rs2928148	No		No		No		No	No		Transcribed
rs516156	15	41381257	proxy	rs2928148	No		No		No		No	No		Transcribed
rs3101442	15	41383184	proxy	rs2928148	No		No		No		No	No		Transcribed
rs691830	15	41387312	proxy	rs2928148	No		No		No		No	No		Transcribed
rs476633	15	41392134	proxy	rs2928148	No		No		No		No	No		Transcribed
rs2928148	15	41401550	sentinel	rs2928148	No		No		No		No	No		Transcribed
rs66818965	15	41402279	proxy	rs2928148	No		No		No		No	No		Transcribed
rs692155	15	41407061	proxy	rs2928148	No		No		No		No	No		Transcription start site
rs1678750	15	41410705	proxy	rs2928148	No		No		No		No	No		Inactive
rs8037837	15	41412475	proxy	rs2928148	No		No		No		No	No		Inactive
rs2412601	15	41419325	proxy	rs2928148	No		No		No		No	No		Inactive
rs2176998	15	41420807	proxy	rs2928148	No		No		No		No	No		Inactive
rs57393155	15	41426251	proxy	rs2928148	No		No		No		No	No		Inactive
rs28729675	15	41430420	proxy	rs2928148	No		No		No		No	No		Inactive
rs28455998	15	41430969	proxy	rs2928148	No		No		No		No	No		Inactive
rs2928156	15	41433678	proxy	rs2928148	No		No		No		No	No		Inactive
rs28828670	15	41434041	proxy	rs2928148	No		No		No		No	No		Inactive
rs28866311	15	41442195	proxy	rs2928148	No		No		No		No	No		Inactive
rs2928141	15	41463736	proxy	rs2928148	No		No		No		No	No		Inactive
rs11636114	15	45601412	proxy	rs2467853	No		No		No		No	No		Inactive
rs11855414	15	45606611	proxy	rs2467853	No		No		No		No	No		Inactive
rs12909409	15	45608582	proxy	rs2467853	No		No		No		No	No		Inactive
rs12910764	15	45609360	proxy	rs2467853	No		No		No		No	No		Inactive
rs1719250	15	45609773	proxy	rs2467853	No		No		No		No	No		Inactive
rs8025079	15	45610536	proxy	rs2467853	No		No		No		No	No		Inactive
rs1706798	15	45611414	proxy	rs2467853	No		No		No		No	No		Inactive
rs2002035	15	45613749	proxy	rs2467853	No		No		Yes	AC051619.1	No	No		Inactive
rs2015295	15	45613769	proxy	rs2467853	No		No		Yes	AC051619.1	No	No		Inactive
rs872192	15	45614502	proxy	rs2467853	No		No		No		No	No		Inactive
rs1617634	15	45615578	proxy	rs2467853	No		No		No		No	No		Inactive
rs66893308	15	45616659	proxy	rs2467853	No		No		No		No	No		Inactive
rs1617984	15	45622662	proxy	rs2467853	No		No		Yes	AC051619.3	No	No		Transcribed
rs1719245	15	45623782	proxy	rs2467853	No		No		Yes	AC051619.3	No	No		Transcribed
rs1719246	15	45625479	proxy	rs2467853	No		No		No		No	No		Transcribed
rs1145097	15	45630432	proxy	rs2467853	No		No		No		No	No		Transcribed
rs1153862	15	45631868	proxy	rs2467853	No		No		No		No	No		Transcribed
rs1153860	15	45636584	proxy	rs2467853	No		No		No		No	No		Enhancer
rs35861938	15	45637343	proxy	rs2467853	No		No		No		No	No		Enhancer
rs2467865	15	45638307	proxy	rs2467853	No		No		No		No	No		Enhancer
rs2461700	15	45640627	proxy	rs2467853	No		No		No		No	No		Transcribed
rs2453533	15	45641225	proxy	rs2467853	No		No		No		No	No		Transcribed
rs2467862	15	45643843	proxy	rs2467853	No		No		No		No	No		Transcribed
rs1145093	15	45649813	proxy	rs2467853	No		No		No		No	No		Enhancer
rs1145089	15	45652054	proxy	rs2467853	No		No		No		No	No		Transcribed
rs1049518	15	45653367	proxy	rs2467853	No		No		Yes	GATM	No	No		Enhancer
rs1145086	15	45654327	proxy	rs2467853	No		Yes	GATM	Yes	GATM	No	No		Transcription start site
rs1153857	15	45659095	proxy	rs2467853	No		No		No		No	No		Transcribed
rs1153855	15	45660758	proxy	rs2467853	No		No		No		No	No		Transcribed
rs2486274	15	45666228	proxy	rs2467853	No		No		No		No	No		Transcription start site
rs1145084	15	45675440	proxy	rs2467853	No		No		No		No	No		Inactive
rs1145080	15	45681338	proxy	rs2467853	No		No		No		No	No		Transcribed
rs1145077	15	45683795	proxy	rs2467853	No		No		No		No	No		Enhancer
rs1145076	15	45684508	proxy	rs2467853	No		No		No		No	No		Transcribed
rs1426932	15	45687256	proxy	rs2467853	No		No		No		No	No		Transcribed
rs1153852	15	45689095	proxy	rs2467853	No		No		No		No	No		Transcribed
rs1346267	15	45690989	proxy	rs2467853	No		No		No		No	No		Transcribed
rs2467853	15	45698793	sentinel	rs2467853	No		No		No		No	No		Transcribed
rs2486288	15	45712339	proxy	rs2467853	No		No		No		No	No		Transcribed
rs2433601	15	45716425	proxy	rs2467853	No		No		No		No	No		Transcribed
rs1547487	15	45723983	proxy	rs2467853	No		No		No		No	No		Inactive
rs1153845	15	45724729	proxy	rs2467853	No		No		No		No	No		Inactive
rs2433616	15	45728599	proxy	rs2467853	No		No		No		No	No		Inactive
rs1906437	15	53882419	proxy	rs491567	No		No		No		No	No		Transcribed
rs17730281	15	53907948	proxy	rs491567	No		Yes	WDR72	No		No	No		Transcribed
rs62005941	15	53915766	proxy	rs491567	No		No		No		No	No		Transcribed
rs35255404	15	53919226	proxy	rs491567	No		No		No		No	No		Transcribed
rs1906412	15	53931103	proxy	rs491567	No		No		No		No	No		Transcribed
rs4776168	15	53936907	proxy	rs491567	No		No		No		No	No		Transcribed
rs12593967	15	53936948	proxy	rs491567	No		No		No		No	No		Transcribed
rs62005954	15	53937942	proxy	rs491567	No		No		No		No	No		Transcribed
rs62005955	15	53938118	proxy	rs491567	No		No		No		No	No		Transcribed
rs4776169	15	53939427	proxy	rs491567	No		No		No		No	No		Transcribed
rs10518733	15	53940307	proxy	rs491567	No		No		No		No	No		Transcribed
rs1906413	15	53941106	proxy	rs491567	No		No		No		No	No		Transcribed
rs17730436	15	53942928	proxy	rs491567	No		No		No		No	No		Transcribed
rs491567	15	53946593	sentinel	rs491567	No		No		No		No	No		Transcribed
rs80025274	15	53947167	proxy	rs491567	No		No		No		No	No		Transcribed
rs484867	15	53947357	proxy	rs491567	No		No		No		No	No		Transcribed
rs690597	15	53947456	proxy	rs491567	No		No		No		No	No		Transcribed
rs690090	15	53949334	proxy	rs491567	No		No		No		No	No		Transcribed
rs732975	15	53950390	proxy	rs491567	No		No		No		No	No		Transcribed
rs1031755	15	53951435	proxy	rs491567	No		No		No		No	No		Transcribed
rs1031756	15	53951548	proxy	rs491567	No		No		No		No	No		Transcribed
rs56396864	15	53957539	proxy	rs491567	No		No		No		No	No		Transcribed
rs3911729	15	53958400	proxy	rs491567	No		No		No		No	No		Transcribed
rs3848137	15	53959375	proxy	rs491567	No		No		No		No	No		Transcribed
rs689651	15	53961320	proxy	rs491567	No		No		No		No	No		Transcribed
rs62007961	15	53965346	proxy	rs491567	No		No		No		No	No		Transcribed
rs690255	15	53965997	proxy	rs491567	No		No		No		No	No		Transcribed
rs1394125	15	76158983	sentinel	rs1394125	No		No		No		No	No		Transcribed
rs12437854	15	94141833	sentinel	rs12437854	No		No		No		No	No		Inactive
rs112264641	15	94144176	proxy	rs12437854	No		No		No		No	No		Inactive
rs9928757	16	20352863	proxy	rs12917707	No		No		No		No	No		Transcribed
rs9928936	16	20353049	proxy	rs12917707	No		No		No		No	No		Transcribed
rs60136849	16	20353815	proxy	rs12917707	No		No		Yes	UMOD	No	No		Transcribed
rs34262842	16	20355811	proxy	rs12917707	No		No		No		No	No		Transcribed
rs34356953	16	20356326	proxy	rs12917707	No		No		No		No	No		Transcription start site
rs12934320	16	20357255	proxy	rs12917707	No		No		No		No	No		Transcription start site
rs12934455	16	20357281	proxy	rs12917707	No		No		No		No	No		Transcription start site
rs9928003	16	20358248	proxy	rs12917707	No		No		No		No	No		Transcription start site
rs28640218	16	20359267	proxy	rs12917707	No		No		No		No	No		Transcription start site
rs28544423	16	20359633	proxy	rs12917707	No		No		Yes	UMOD	No	No		Transcription start site
rs13335818	16	20359831	proxy	rs12917707	No		No		Yes	UMOD	Yes	No		Transcription start site
rs34882080	16	20361441	proxy	rs12917707	No		No		No		No	No		Transcription start site
rs35650857	16	20361491	proxy	rs12917707	No		No		No		No	No		Transcription start site
rs36060036	16	20361950	proxy	rs12917707	No		No		No		No	No		Transcription start site
rs4293393	16	20364588	proxy	rs12917707	No		No		No		No	No		Enhancer
rs28362063	16	20365012	proxy	rs12917707	No		No		No		No	No		Inactive
rs4997081	16	20365234	proxy	rs12917707	No		No		No		No	No		Inactive
rs13333226	16	20365654	proxy	rs12917707	No		No		No		No	No		Inactive
rs13334589	16	20366459	proxy	rs12917707	No		No		No		No	No		Inactive
rs13329952	16	20366507	proxy	rs12917707	No		No		No		No	No		Inactive
rs9933330	16	20366810	proxy	rs12917707	No		No		No		No	No		Inactive
rs7204775	16	20366949	proxy	rs12917707	No		No		No		No	No		Inactive
rs7203642	16	20367130	proxy	rs12917707	No		No		No		No	No		Inactive
rs28688991	16	20367550	proxy	rs12917707	No		No		Yes	UMOD	No	No		Inactive
rs12922822	16	20367645	proxy	rs12917707	No		No		No		No	No		Inactive
rs12917707	16	20367690	sentinel	rs12917707	No		No		No		No	No		Inactive
rs62034970	16	20383049	proxy	rs11864909	No		No		No		No	No		Inactive
rs4408552	16	20383531	proxy	rs11864909	No		No		No		No	No		Inactive
rs34495073	16	20385144	proxy	rs11864909	No		No		No		No	No		Inactive
rs34532024	16	20385148	proxy	rs11864909	No		No		No		No	No		Inactive
rs35449439	16	20385182	proxy	rs11864909	No		No		No		No	No		Inactive
rs35208507	16	20388929	proxy	rs11864909	No		No		No		No	No		Inactive
rs62034975	16	20392415	proxy	rs11864909	No		No		No		No	No		Inactive
rs79746097	16	20392810	proxy	rs11864909	No		No		No		No	No		Inactive
rs35747824	16	20393308	proxy	rs11864909	No		No		No		No	No		Inactive
rs11864909	16	20400839	sentinel	rs11864909	No		No		No		No	No		Inactive
rs12921916	16	20407196	proxy	rs11864909	No		No		No		No	No		Inactive
rs12598380	16	31282098	proxy	rs11150612	No		No		No		No	No		Inactive
rs41476751	16	31335906	proxy	rs11574637	No		No		No		No	No		Inactive
rs1143682	16	31336719	proxy	rs11150612	No		No		Yes	ITGAM	No	No		Inactive
rs1143683	16	31336888	proxy	rs11574637	No		Yes	ITGAM	Yes	ITGAM	No	No		Inactive
rs7200615	16	31337155	proxy	rs11574637	No		No		No		No	No		Inactive
rs41440449	16	31337677	proxy	rs11150612	No		No		No		No	No		Inactive
rs28372932	16	31339625	proxy	rs11150612	No		No		No		No	No		Inactive
rs60312440	16	31340086	proxy	rs11574637	No		No		No		No	No		Inactive
[truncated: 792 more rows]
