# Supplementary material for: Molecular insights into genome-wide association studies of chronic kidney disease-defining traits
Source: Nat Commun. 2018 Nov 22;9:4800. doi: 10.1038/s41467-018-07260-4 (PMC6250666; doi:10.1038/s41467-018-07260-4)
Supplement: Supplementary file 18 — Supplementary Data 16 [file 41467_2018_7260_MOESM18_ESM.xlsx]

## Sheet: Sheet1
Supplementary data 16. Summary results for penalised weighted median, robust inverse variance weighted, robust MR-Egger regression as well as pleiotropy and heterogeneity test for 7 kidney eGenes implicated by colocalisation analysis.
Correction for multiple testing was based on the Bonferroni correction and the findings with P-value <0.0071 were considered significant. IVW - inverse variance weighted, Beta - regression coefficient, 95%CIL - 95% confidence interval lower bound, 95%CIU - 95% confidence interval upper bound
Gene symbol	Ensembl gene symbol	Beta-robust-IVW	95%CIL-robust-IVW	95%CIU-robust-IVW	P-value-robust-IVW	Beta-penalized-weighted-median	95%CIL-penalized-weighted-median	95%CIU-penalized-weighted-median	P-value-penalized-weighted-median	Beta-robust-Egger	95%CIL-robust-Egger	95%CIU-robust-Egger	P-value-robust-Egger	P-value-pleiotropy	P-value-heterogeneity	Significant after correction for multiple testing
NAT8B	ENSG00000204872	0.0193798	0.00814269	0.0306169	0.000724318	0.0205956	0.0103879	0.0308032	7.66869e-05	0.0330728	0.0213497	0.044796	3.21392e-08	0.118054	1.22051e-07	Yes
CASP9	ENSG00000132906	-0.00890613	-0.0137556	-0.00405663	0.000318849	-0.00925136	-0.0156786	-0.0028241	0.00478503	-0.013858	-0.0289829	0.00126682	0.0725261	0.42924	0.029221	Yes
MUC1	ENSG00000185499	-0.00720945	-0.0109739	-0.00344495	0.000174341	-0.00777238	-0.0134719	-0.00207282	0.00752286	-0.0178222	-0.0255767	-0.0100676	6.65178e-06	0.179077	0.0156955	Yes
SPIRE2	ENSG00000204991	0.00573487	0.00187014	0.00959961	0.00363298	0.0041005	-0.000302953	0.00850395	0.0679828	-0.000608024	-0.00589269	0.00467664	0.821588	0.180988	0.0209991	No
ACCS	ENSG00000110455	-0.00197047	-0.0036146	-0.000326333	0.0188247	-0.00140044	-0.00358493	0.000784055	0.208936	0.000573071	-0.0012897	0.00243584	0.546528	0.255158	0.73379	No
RP11-10L12.4	ENSG00000246560	0.00515559	0.000733382	0.00957781	0.0223125	0.00326308	-0.000544762	0.00707092	0.0930419	0.00268383	-0.0089341	0.0143018	0.650717	0.615089	2.35864e-06	No
TFDP2	ENSG00000114126	0.00549001	-0.0061712	0.0171512	0.356145	0.000925067	-0.00541725	0.00726738	0.774975	0.0270092	0.011017	0.0430014	0.000932333	0.0051304	3.56973e-06	No
